# Supplementary material for: Characteristics of C4-Type Zinc Finger Proteins in Tardigrades and Their Responses in Extreme Environments
Source: Int J Mol Sci. 2026 Feb 11;27(4):1739. doi: 10.3390/ijms27041739 (PMC12941274; doi:10.3390/ijms27041739)
Supplement: Supplementary file 1 [file ijms-27-01739-s001.zip › Table S1.xls]

## Sheet: Table S1
Table S1 The overall distribution of zinc finger domains across four tardigrade species and three superkingdoms.
Tardigrades	Total number of structural domains	Number of structural domain types	Total number of domain proteins	Total number of zinc finger domains	Number of zinc finger domain types	Total number of zinc finger domain proteins	Zinc finger domains (%) of total structural domains	Zinc finger domain types (%) of total structural domain types	Zinc finger domain proteins (%) of total domain proteins
H. henanensis	39933	6025	10763	1356	113	459	0.0339569	0.0187552	0.0426461
R. varieornatus	36751	6123	10843	1345	117	479	0.0365976	0.0191083	0.044176
H. exemplaris	44277	6254	13155	1422	112	509	0.032116	0.0179085	0.0386925
P. metropolitanus	53147	6267	15170	2118	123	755	0.0398517	0.0196266	0.0497693
Archaea	268872	4794	182075	1518	65	1355	0.00564581	0.0135586	0.00744199
Bacteria	5770635	11609	3626811	19124	103	17305	0.00331402	0.00887243	0.00477141
Eukaryota	14765630	14947	6918075	1056504	163	375960	0.0715516	0.0109052	0.0543446
