# Supplementary material for: Characteristics of C4-Type Zinc Finger Proteins in Tardigrades and Their Responses in Extreme Environments
Source: Int J Mol Sci. 2026 Feb 11;27(4):1739. doi: 10.3390/ijms27041739 (PMC12941274; doi:10.3390/ijms27041739)
Supplement: Supplementary file 1 [file ijms-27-01739-s001.zip › Table S10.xls]

## Sheet: Table S10
Table S10 Ka/Ks analysis of C4-type ZFP genes in tardigrades.
Seq 1	Seq 2	Ka/Ks
H.Henanensis.Chr1.585	H.Henanensis.Chr1.436	0.609273
H.Henanensis.Chr1.1014	H.Henanensis.Chr1.436	0.670362
H.Henanensis.Chr1.1014	H.Henanensis.Chr1.585	0.722721
H.Henanensis.Chr1.1032	H.Henanensis.Chr1.585	0.596201
H.Henanensis.Chr1.1032	H.Henanensis.Chr1.1014	0.632535
H.Henanensis.Chr1.2406	H.Henanensis.Chr1.436	0.778041
H.Henanensis.Chr1.2406	H.Henanensis.Chr1.1014	0.763495
H.Henanensis.Chr2.749	H.Henanensis.Chr1.1014	0.619611
H.Henanensis.Chr2.1148	H.Henanensis.Chr2.749	0.180187
H.Henanensis.Chr2.1168	H.Henanensis.Chr1.436	0.593865
H.Henanensis.Chr2.1168	H.Henanensis.Chr1.585	0.696033
H.Henanensis.Chr2.1168	H.Henanensis.Chr2.749	0.532456
H.Henanensis.Chr2.1168	H.Henanensis.Chr2.1148	0.275672
H.Henanensis.Chr2.1202	H.Henanensis.Chr1.1032	0.624299
H.Henanensis.Chr2.1202	H.Henanensis.Chr2.1148	0.660561
H.Henanensis.Chr2.1448	H.Henanensis.Chr1.436	0.67756
H.Henanensis.Chr2.1448	H.Henanensis.Chr2.749	0.700495
H.Henanensis.Chr2.1448	H.Henanensis.Chr2.1148	0.552333
H.Henanensis.Chr2.1448	H.Henanensis.Chr2.1168	0.75409
H.Henanensis.Chr2.1970	H.Henanensis.Chr1.436	0.474068
H.Henanensis.Chr2.1970	H.Henanensis.Chr1.1014	0.528798
H.Henanensis.Chr2.1970	H.Henanensis.Chr2.749	0.46631
H.Henanensis.Chr2.1970	H.Henanensis.Chr2.1202	0.648315
H.Henanensis.Chr2.1970	H.Henanensis.Chr2.1448	0.689479
H.Henanensis.Chr2.2013	H.Henanensis.Chr1.436	0.617158
H.Henanensis.Chr2.2013	H.Henanensis.Chr1.1032	0.667667
H.Henanensis.Chr2.2013	H.Henanensis.Chr1.2406	0.870205
H.Henanensis.Chr2.2013	H.Henanensis.Chr2.749	0.768888
H.Henanensis.Chr2.2013	H.Henanensis.Chr2.1448	0.553319
H.Henanensis.Chr2.2013	H.Henanensis.Chr2.1970	0.691108
H.Henanensis.Chr2.2022	H.Henanensis.Chr1.436	0.356801
H.Henanensis.Chr2.2022	H.Henanensis.Chr1.585	0.278356
H.Henanensis.Chr2.2022	H.Henanensis.Chr1.1032	0.484326
H.Henanensis.Chr2.2022	H.Henanensis.Chr2.1448	0.558762
H.Henanensis.Chr2.2022	H.Henanensis.Chr2.2013	0.565339
H.Henanensis.Chr2.2027	H.Henanensis.Chr1.436	0.540844
H.Henanensis.Chr2.2027	H.Henanensis.Chr2.749	0.418839
H.Henanensis.Chr2.2027	H.Henanensis.Chr2.1448	0.490636
H.Henanensis.Chr2.2027	H.Henanensis.Chr2.2013	0.582175
H.Henanensis.Chr2.2027	H.Henanensis.Chr2.2022	0.171667
H.Henanensis.Chr2.2035	H.Henanensis.Chr1.1032	0.725933
H.Henanensis.Chr2.2035	H.Henanensis.Chr1.2406	0.787545
H.Henanensis.Chr2.2035	H.Henanensis.Chr2.749	0.758031
H.Henanensis.Chr2.2035	H.Henanensis.Chr2.1148	0.619675
H.Henanensis.Chr2.2035	H.Henanensis.Chr2.1448	0.670698
H.Henanensis.Chr2.2035	H.Henanensis.Chr2.2013	0.338843
H.Henanensis.Chr2.2035	H.Henanensis.Chr2.2022	0.589534
H.Henanensis.Chr2.2035	H.Henanensis.Chr2.2027	0.509194
H.Henanensis.Chr2.2036	H.Henanensis.Chr1.436	0.571684
H.Henanensis.Chr2.2036	H.Henanensis.Chr1.2406	0.881114
H.Henanensis.Chr2.2036	H.Henanensis.Chr2.749	0.614324
H.Henanensis.Chr2.2036	H.Henanensis.Chr2.1448	0.715026
H.Henanensis.Chr2.2036	H.Henanensis.Chr2.2013	0.416239
H.Henanensis.Chr2.2036	H.Henanensis.Chr2.2022	0.738825
H.Henanensis.Chr2.2036	H.Henanensis.Chr2.2027	0.589831
H.Henanensis.Chr2.2036	H.Henanensis.Chr2.2035	0.333654
H.Henanensis.Chr2.2046	H.Henanensis.Chr1.436	0.381648
H.Henanensis.Chr2.2046	H.Henanensis.Chr1.1032	0.61696
H.Henanensis.Chr2.2046	H.Henanensis.Chr2.1448	0.400078
H.Henanensis.Chr2.2046	H.Henanensis.Chr2.2013	0.457909
H.Henanensis.Chr2.2046	H.Henanensis.Chr2.2022	0.0855491
H.Henanensis.Chr2.2046	H.Henanensis.Chr2.2027	0.548249
H.Henanensis.Chr2.2046	H.Henanensis.Chr2.2035	0.473554
H.Henanensis.Chr2.2046	H.Henanensis.Chr2.2036	0.485291
H.Henanensis.Chr2.2048	H.Henanensis.Chr1.436	0.520046
H.Henanensis.Chr2.2048	H.Henanensis.Chr1.585	0.465595
H.Henanensis.Chr2.2048	H.Henanensis.Chr2.1148	0.27839
H.Henanensis.Chr2.2048	H.Henanensis.Chr2.1448	0.531713
H.Henanensis.Chr2.2048	H.Henanensis.Chr2.2013	0.735289
H.Henanensis.Chr2.2048	H.Henanensis.Chr2.2022	0.267262
H.Henanensis.Chr2.2048	H.Henanensis.Chr2.2027	0.634469
H.Henanensis.Chr2.2048	H.Henanensis.Chr2.2035	0.686471
H.Henanensis.Chr2.2048	H.Henanensis.Chr2.2036	0.72377
H.Henanensis.Chr2.2048	H.Henanensis.Chr2.2046	0.591097
H.Henanensis.Chr2.2515	H.Henanensis.Chr2.749	0.506533
H.Henanensis.Chr2.2515	H.Henanensis.Chr2.1448	0.57237
H.Henanensis.Chr2.2515	H.Henanensis.Chr2.2022	0.434956
H.Henanensis.Chr2.2515	H.Henanensis.Chr2.2027	0.53014
H.Henanensis.Chr2.2515	H.Henanensis.Chr2.2035	0.658341
H.Henanensis.Chr2.2515	H.Henanensis.Chr2.2046	0.841887
H.Henanensis.Chr2.2515	H.Henanensis.Chr2.2048	1.04191
H.Henanensis.Chr2.2516	H.Henanensis.Chr1.585	0.425534
H.Henanensis.Chr2.2516	H.Henanensis.Chr1.1014	0.542495
H.Henanensis.Chr2.2516	H.Henanensis.Chr2.1148	0.378201
H.Henanensis.Chr2.2516	H.Henanensis.Chr2.1448	0.686165
H.Henanensis.Chr2.2516	H.Henanensis.Chr2.2035	0.426276
H.Henanensis.Chr2.2516	H.Henanensis.Chr2.2046	0.541995
H.Henanensis.Chr2.2516	H.Henanensis.Chr2.2048	0.437317
H.Henanensis.Chr2.2518	H.Henanensis.Chr1.436	0.666723
H.Henanensis.Chr2.2518	H.Henanensis.Chr1.1014	0.533515
H.Henanensis.Chr2.2518	H.Henanensis.Chr2.1148	0.395098
H.Henanensis.Chr2.2518	H.Henanensis.Chr2.1202	0.589668
H.Henanensis.Chr2.2518	H.Henanensis.Chr2.1448	0.648593
H.Henanensis.Chr2.2518	H.Henanensis.Chr2.2022	0.423351
H.Henanensis.Chr2.2518	H.Henanensis.Chr2.2046	0.483533
H.Henanensis.Chr2.2518	H.Henanensis.Chr2.2048	0.52924
H.Henanensis.Chr2.2518	H.Henanensis.Chr2.2516	0.473844
H.Henanensis.Chr2.2544	H.Henanensis.Chr2.1148	0.188585
H.Henanensis.Chr2.2544	H.Henanensis.Chr2.1168	0.511363
H.Henanensis.Chr2.2544	H.Henanensis.Chr2.1202	0.588557
H.Henanensis.Chr2.2544	H.Henanensis.Chr2.2013	0.62175
H.Henanensis.Chr2.2544	H.Henanensis.Chr2.2027	0.609332
H.Henanensis.Chr2.2544	H.Henanensis.Chr2.2036	0.644785
H.Henanensis.Chr2.2544	H.Henanensis.Chr2.2515	0.353969
H.Henanensis.Chr2.2545	H.Henanensis.Chr1.1032	0.852069
H.Henanensis.Chr2.2545	H.Henanensis.Chr2.1148	0.196709
H.Henanensis.Chr2.2545	H.Henanensis.Chr2.2013	0.762539
H.Henanensis.Chr2.2545	H.Henanensis.Chr2.2022	0.438381
H.Henanensis.Chr2.2545	H.Henanensis.Chr2.2027	0.536139
H.Henanensis.Chr2.2545	H.Henanensis.Chr2.2036	0.547819
H.Henanensis.Chr2.2545	H.Henanensis.Chr2.2046	0.572478
H.Henanensis.Chr2.2545	H.Henanensis.Chr2.2048	0.5329
H.Henanensis.Chr3.5	H.Henanensis.Chr1.436	0.711608
H.Henanensis.Chr3.5	H.Henanensis.Chr1.2406	0.876292
H.Henanensis.Chr3.5	H.Henanensis.Chr2.749	0.584062
H.Henanensis.Chr3.5	H.Henanensis.Chr2.2035	0.627536
H.Henanensis.Chr3.5	H.Henanensis.Chr2.2046	0.478949
H.Henanensis.Chr3.5	H.Henanensis.Chr2.2048	0.495955
H.Henanensis.Chr3.5	H.Henanensis.Chr2.2516	0.506829
H.Henanensis.Chr3.5	H.Henanensis.Chr2.2518	0.645808
H.Henanensis.Chr3.5	H.Henanensis.Chr2.2545	0.549466
H.Henanensis.Chr3.154	H.Henanensis.Chr1.436	0.528411
H.Henanensis.Chr3.154	H.Henanensis.Chr1.1014	0.491747
H.Henanensis.Chr3.154	H.Henanensis.Chr2.1148	0.228239
H.Henanensis.Chr3.154	H.Henanensis.Chr2.1168	0.752368
H.Henanensis.Chr3.154	H.Henanensis.Chr2.1448	0.656627
H.Henanensis.Chr3.154	H.Henanensis.Chr2.2013	0.533084
H.Henanensis.Chr3.154	H.Henanensis.Chr2.2035	0.46886
H.Henanensis.Chr3.154	H.Henanensis.Chr2.2048	0.315523
H.Henanensis.Chr3.154	H.Henanensis.Chr2.2516	0.390989
H.Henanensis.Chr3.156	H.Henanensis.Chr1.1014	0.619843
H.Henanensis.Chr3.156	H.Henanensis.Chr2.2013	0.798506
H.Henanensis.Chr3.156	H.Henanensis.Chr2.2027	0.66252
H.Henanensis.Chr3.156	H.Henanensis.Chr2.2035	0.63026
H.Henanensis.Chr3.156	H.Henanensis.Chr2.2036	0.741364
H.Henanensis.Chr3.157	H.Henanensis.Chr1.585	0.337048
H.Henanensis.Chr3.157	H.Henanensis.Chr1.1032	0.891452
H.Henanensis.Chr3.157	H.Henanensis.Chr2.749	0.311128
H.Henanensis.Chr3.157	H.Henanensis.Chr2.1448	0.723828
H.Henanensis.Chr3.157	H.Henanensis.Chr2.2022	0.581834
H.Henanensis.Chr3.157	H.Henanensis.Chr2.2046	0.34296
H.Henanensis.Chr3.157	H.Henanensis.Chr2.2048	0.4218
H.Henanensis.Chr3.157	H.Henanensis.Chr2.2516	0.510227
H.Henanensis.Chr3.157	H.Henanensis.Chr2.2545	0.293097
H.Henanensis.Chr3.694	H.Henanensis.Chr1.1014	0.585461
H.Henanensis.Chr3.694	H.Henanensis.Chr2.1148	0.417719
H.Henanensis.Chr3.694	H.Henanensis.Chr2.1168	0.53379
H.Henanensis.Chr3.694	H.Henanensis.Chr2.2013	0.668987
H.Henanensis.Chr3.694	H.Henanensis.Chr2.2022	0.425456
H.Henanensis.Chr3.694	H.Henanensis.Chr2.2027	0.524706
H.Henanensis.Chr3.694	H.Henanensis.Chr2.2035	0.543615
H.Henanensis.Chr3.694	H.Henanensis.Chr2.2046	0.35841
H.Henanensis.Chr3.694	H.Henanensis.Chr2.2544	0.36053
H.Henanensis.Chr3.694	H.Henanensis.Chr3.5	0.558573
H.Henanensis.Chr3.694	H.Henanensis.Chr3.157	0.21209
H.Henanensis.Chr3.695	H.Henanensis.Chr1.1014	0.670778
H.Henanensis.Chr3.695	H.Henanensis.Chr2.1148	0.49147
H.Henanensis.Chr3.695	H.Henanensis.Chr2.2515	0.453211
H.Henanensis.Chr3.695	H.Henanensis.Chr3.154	0.261874
H.Henanensis.Chr3.695	H.Henanensis.Chr3.157	0.268595
H.Henanensis.Chr3.695	H.Henanensis.Chr3.694	0.296405
H.Henanensis.Chr3.696	H.Henanensis.Chr1.436	0.703753
H.Henanensis.Chr3.696	H.Henanensis.Chr1.1032	0.68235
H.Henanensis.Chr3.696	H.Henanensis.Chr2.1148	0.530534
H.Henanensis.Chr3.696	H.Henanensis.Chr2.2035	0.477554
H.Henanensis.Chr3.696	H.Henanensis.Chr2.2516	0.518536
H.Henanensis.Chr3.696	H.Henanensis.Chr3.154	0.208602
H.Henanensis.Chr3.696	H.Henanensis.Chr3.694	0.260066
H.Henanensis.Chr3.696	H.Henanensis.Chr3.695	0.2071
H.Henanensis.Chr3.1086	H.Henanensis.Chr2.749	0.592144
H.Henanensis.Chr3.1086	H.Henanensis.Chr2.1148	0.557193
H.Henanensis.Chr3.1086	H.Henanensis.Chr2.1168	0.633284
H.Henanensis.Chr3.1086	H.Henanensis.Chr2.1202	0.601382
H.Henanensis.Chr3.1086	H.Henanensis.Chr2.1448	0.527291
H.Henanensis.Chr3.1086	H.Henanensis.Chr2.2022	0.445225
H.Henanensis.Chr3.1086	H.Henanensis.Chr2.2027	0.543032
H.Henanensis.Chr3.1086	H.Henanensis.Chr2.2048	0.453594
H.Henanensis.Chr3.1086	H.Henanensis.Chr2.2515	0.521621
H.Henanensis.Chr3.1086	H.Henanensis.Chr2.2518	0.555288
H.Henanensis.Chr3.1086	H.Henanensis.Chr2.2544	0.557188
H.Henanensis.Chr3.1086	H.Henanensis.Chr2.2545	0.681198
H.Henanensis.Chr3.1682	H.Henanensis.Chr2.1148	0.446768
H.Henanensis.Chr3.1682	H.Henanensis.Chr2.1202	0.54375
H.Henanensis.Chr3.1682	H.Henanensis.Chr2.1448	0.443784
H.Henanensis.Chr3.1682	H.Henanensis.Chr2.2013	0.628945
H.Henanensis.Chr3.1682	H.Henanensis.Chr2.2027	0.505492
H.Henanensis.Chr3.1682	H.Henanensis.Chr2.2036	0.594098
H.Henanensis.Chr3.1682	H.Henanensis.Chr2.2515	0.364561
H.Henanensis.Chr3.1682	H.Henanensis.Chr2.2544	0.601887
H.Henanensis.Chr3.1682	H.Henanensis.Chr2.2545	0.601898
H.Henanensis.Chr3.1682	H.Henanensis.Chr3.5	0.589504
H.Henanensis.Chr3.1682	H.Henanensis.Chr3.694	0.446481
H.Henanensis.Chr3.1682	H.Henanensis.Chr3.695	0.627054
H.Henanensis.Chr3.1909	H.Henanensis.Chr1.436	0.382029
H.Henanensis.Chr3.1909	H.Henanensis.Chr1.1014	0.403853
H.Henanensis.Chr3.1909	H.Henanensis.Chr2.749	0.59548
H.Henanensis.Chr3.1909	H.Henanensis.Chr2.1148	0.477311
H.Henanensis.Chr3.1909	H.Henanensis.Chr2.1448	0.537735
H.Henanensis.Chr3.1909	H.Henanensis.Chr2.2013	0.384229
H.Henanensis.Chr3.1909	H.Henanensis.Chr2.2022	0.515518
H.Henanensis.Chr3.1909	H.Henanensis.Chr2.2027	0.416745
H.Henanensis.Chr3.1909	H.Henanensis.Chr2.2035	0.529861
H.Henanensis.Chr3.1909	H.Henanensis.Chr2.2048	0.585753
H.Henanensis.Chr3.1909	H.Henanensis.Chr3.5	0.474908
H.Henanensis.Chr3.1909	H.Henanensis.Chr3.156	0.500514
H.Henanensis.Chr3.1909	H.Henanensis.Chr3.157	0.524876
H.Henanensis.Chr3.1909	H.Henanensis.Chr3.695	0.518135
H.Henanensis.Chr3.1909	H.Henanensis.Chr3.1682	0.738889
H.Henanensis.Chr3.2332	H.Henanensis.Chr1.585	0.257143
H.Henanensis.Chr3.2332	H.Henanensis.Chr1.1014	0.772677
H.Henanensis.Chr3.2332	H.Henanensis.Chr1.1032	0.744741
H.Henanensis.Chr3.2332	H.Henanensis.Chr2.1148	0.207851
H.Henanensis.Chr3.2332	H.Henanensis.Chr2.1202	0.595945
H.Henanensis.Chr3.2332	H.Henanensis.Chr2.2013	0.718454
H.Henanensis.Chr3.2332	H.Henanensis.Chr2.2515	0.416381
H.Henanensis.Chr3.2332	H.Henanensis.Chr3.5	0.605624
H.Henanensis.Chr3.2332	H.Henanensis.Chr3.156	0.211609
H.Henanensis.Chr3.2333	H.Henanensis.Chr1.436	0.706439
H.Henanensis.Chr3.2333	H.Henanensis.Chr1.1014	0.906901
H.Henanensis.Chr3.2333	H.Henanensis.Chr1.1032	0.694687
H.Henanensis.Chr3.2333	H.Henanensis.Chr1.2406	0.260403
H.Henanensis.Chr3.2333	H.Henanensis.Chr2.749	0.264695
H.Henanensis.Chr3.2333	H.Henanensis.Chr2.1148	0.400924
H.Henanensis.Chr3.2333	H.Henanensis.Chr2.1448	0.994929
H.Henanensis.Chr3.2333	H.Henanensis.Chr2.2027	0.438943
H.Henanensis.Chr3.2333	H.Henanensis.Chr2.2035	0.354887
H.Henanensis.Chr3.2333	H.Henanensis.Chr2.2036	0.698394
H.Henanensis.Chr3.2333	H.Henanensis.Chr2.2515	0.482601
H.Henanensis.Chr3.2333	H.Henanensis.Chr2.2544	0.365918
H.Henanensis.Chr3.2333	H.Henanensis.Chr3.695	0.514813
H.Henanensis.Chr3.2333	H.Henanensis.Chr3.1682	0.781519
H.Henanensis.Chr3.2333	H.Henanensis.Chr3.1909	0.506386
H.Henanensis.Chr4.118	H.Henanensis.Chr1.436	0.380956
H.Henanensis.Chr4.118	H.Henanensis.Chr1.1014	0.468589
H.Henanensis.Chr4.118	H.Henanensis.Chr1.1032	0.677866
H.Henanensis.Chr4.118	H.Henanensis.Chr1.2406	0.646011
H.Henanensis.Chr4.118	H.Henanensis.Chr2.749	0.612039
H.Henanensis.Chr4.118	H.Henanensis.Chr2.1202	0.553846
H.Henanensis.Chr4.118	H.Henanensis.Chr2.1448	0.529532
H.Henanensis.Chr4.118	H.Henanensis.Chr2.2013	0.537799
H.Henanensis.Chr4.118	H.Henanensis.Chr2.2022	0.771944
H.Henanensis.Chr4.118	H.Henanensis.Chr2.2027	0.546258
H.Henanensis.Chr4.118	H.Henanensis.Chr2.2046	0.785758
H.Henanensis.Chr4.118	H.Henanensis.Chr2.2048	0.807781
H.Henanensis.Chr4.118	H.Henanensis.Chr2.2515	0.635275
H.Henanensis.Chr4.118	H.Henanensis.Chr2.2518	0.920891
H.Henanensis.Chr4.118	H.Henanensis.Chr3.154	0.440311
H.Henanensis.Chr4.118	H.Henanensis.Chr3.156	0.447142
H.Henanensis.Chr4.118	H.Henanensis.Chr3.695	0.718303
H.Henanensis.Chr4.118	H.Henanensis.Chr3.1086	0.525283
H.Henanensis.Chr4.118	H.Henanensis.Chr3.1909	0.369044
H.Henanensis.Chr4.445	H.Henanensis.Chr1.436	0.477991
H.Henanensis.Chr4.445	H.Henanensis.Chr1.585	0.647632
H.Henanensis.Chr4.445	H.Henanensis.Chr1.1014	0.455577
H.Henanensis.Chr4.445	H.Henanensis.Chr1.1032	0.615283
H.Henanensis.Chr4.445	H.Henanensis.Chr2.749	0.651676
H.Henanensis.Chr4.445	H.Henanensis.Chr2.1448	0.673062
H.Henanensis.Chr4.445	H.Henanensis.Chr2.2035	0.474096
H.Henanensis.Chr4.445	H.Henanensis.Chr2.2046	0.384578
H.Henanensis.Chr4.445	H.Henanensis.Chr2.2515	0.487478
H.Henanensis.Chr4.445	H.Henanensis.Chr3.5	0.403825
H.Henanensis.Chr4.445	H.Henanensis.Chr3.157	0.61242
H.Henanensis.Chr4.445	H.Henanensis.Chr3.694	0.52317
H.Henanensis.Chr4.445	H.Henanensis.Chr3.1682	0.689711
H.Henanensis.Chr4.445	H.Henanensis.Chr3.1909	0.674132
H.Henanensis.Chr4.445	H.Henanensis.Chr3.2332	0.429491
H.Henanensis.Chr4.445	H.Henanensis.Chr3.2333	0.577681
H.Henanensis.Chr4.467	H.Henanensis.Chr1.436	0.756429
H.Henanensis.Chr4.467	H.Henanensis.Chr1.585	0.391393
H.Henanensis.Chr4.467	H.Henanensis.Chr1.1014	0.753579
H.Henanensis.Chr4.467	H.Henanensis.Chr1.1032	0.939554
H.Henanensis.Chr4.467	H.Henanensis.Chr1.2406	0.50798
H.Henanensis.Chr4.467	H.Henanensis.Chr2.2013	0.495753
H.Henanensis.Chr4.467	H.Henanensis.Chr2.2036	0.471858
H.Henanensis.Chr4.467	H.Henanensis.Chr2.2518	0.551945
H.Henanensis.Chr4.467	H.Henanensis.Chr3.5	0.581842
H.Henanensis.Chr4.467	H.Henanensis.Chr3.154	0.41705
H.Henanensis.Chr4.467	H.Henanensis.Chr3.157	0.623955
H.Henanensis.Chr4.467	H.Henanensis.Chr3.696	0.549584
H.Henanensis.Chr4.467	H.Henanensis.Chr3.1086	0.528544
H.Henanensis.Chr4.467	H.Henanensis.Chr3.2333	0.57597
H.Henanensis.Chr4.467	H.Henanensis.Chr4.118	0.486537
H.Henanensis.Chr4.866	H.Henanensis.Chr1.436	1.08773
H.Henanensis.Chr4.866	H.Henanensis.Chr1.1014	0.66144
H.Henanensis.Chr4.866	H.Henanensis.Chr2.1148	1.23019
H.Henanensis.Chr4.866	H.Henanensis.Chr2.2013	1.27753
H.Henanensis.Chr4.866	H.Henanensis.Chr2.2027	0.741734
H.Henanensis.Chr4.866	H.Henanensis.Chr2.2035	0.961072
H.Henanensis.Chr4.866	H.Henanensis.Chr2.2036	0.889975
H.Henanensis.Chr4.866	H.Henanensis.Chr2.2515	0.752025
H.Henanensis.Chr4.866	H.Henanensis.Chr2.2516	1.01882
H.Henanensis.Chr4.866	H.Henanensis.Chr3.5	0.907396
H.Henanensis.Chr4.866	H.Henanensis.Chr3.154	0.982706
H.Henanensis.Chr4.866	H.Henanensis.Chr3.156	1.15398
H.Henanensis.Chr4.866	H.Henanensis.Chr3.157	1.33484
H.Henanensis.Chr4.866	H.Henanensis.Chr3.1086	1.01437
H.Henanensis.Chr4.866	H.Henanensis.Chr3.1682	0.96338
H.Henanensis.Chr4.866	H.Henanensis.Chr3.1909	0.833684
H.Henanensis.Chr4.866	H.Henanensis.Chr3.2332	0.775672
H.Henanensis.Chr4.866	H.Henanensis.Chr3.2333	0.841247
H.Henanensis.Chr4.866	H.Henanensis.Chr4.118	1.33114
H.Henanensis.Chr4.866	H.Henanensis.Chr4.445	1.11868
H.Henanensis.Chr4.866	H.Henanensis.Chr4.467	1.15872
H.Henanensis.Chr4.945	H.Henanensis.Chr1.585	0.963474
H.Henanensis.Chr4.945	H.Henanensis.Chr1.1014	0.512348
H.Henanensis.Chr4.945	H.Henanensis.Chr2.1148	0.239132
H.Henanensis.Chr4.945	H.Henanensis.Chr2.2046	0.54995
H.Henanensis.Chr4.945	H.Henanensis.Chr2.2516	0.531317
H.Henanensis.Chr4.945	H.Henanensis.Chr2.2544	0.753643
H.Henanensis.Chr4.945	H.Henanensis.Chr2.2545	0.536539
H.Henanensis.Chr4.945	H.Henanensis.Chr3.156	0.81792
H.Henanensis.Chr4.945	H.Henanensis.Chr3.157	0.752189
H.Henanensis.Chr4.945	H.Henanensis.Chr3.695	0.972138
H.Henanensis.Chr4.945	H.Henanensis.Chr3.2333	0.656242
H.Henanensis.Chr4.945	H.Henanensis.Chr4.118	0.536732
H.Henanensis.Chr4.945	H.Henanensis.Chr4.445	0.745129
H.Henanensis.Chr4.1215	H.Henanensis.Chr1.585	0.527129
H.Henanensis.Chr4.1215	H.Henanensis.Chr1.1014	0.663484
H.Henanensis.Chr4.1215	H.Henanensis.Chr1.1032	0.652598
H.Henanensis.Chr4.1215	H.Henanensis.Chr2.749	0.366755
H.Henanensis.Chr4.1215	H.Henanensis.Chr2.1148	0.448153
H.Henanensis.Chr4.1215	H.Henanensis.Chr2.1168	0.591226
H.Henanensis.Chr4.1215	H.Henanensis.Chr2.1202	0.582537
H.Henanensis.Chr4.1215	H.Henanensis.Chr2.1448	0.460301
H.Henanensis.Chr4.1215	H.Henanensis.Chr2.2013	0.752846
H.Henanensis.Chr4.1215	H.Henanensis.Chr2.2027	0.746281
H.Henanensis.Chr4.1215	H.Henanensis.Chr2.2035	0.768746
H.Henanensis.Chr4.1215	H.Henanensis.Chr2.2036	0.931354
H.Henanensis.Chr4.1215	H.Henanensis.Chr2.2048	0.413731
H.Henanensis.Chr4.1215	H.Henanensis.Chr2.2545	0.315886
H.Henanensis.Chr4.1286	H.Henanensis.Chr2.749	0.716845
H.Henanensis.Chr4.1286	H.Henanensis.Chr2.1168	0.483606
H.Henanensis.Chr4.1286	H.Henanensis.Chr2.2013	0.543314
H.Henanensis.Chr4.1286	H.Henanensis.Chr2.2036	0.441434
H.Henanensis.Chr4.1286	H.Henanensis.Chr2.2046	0.417525
H.Henanensis.Chr4.1286	H.Henanensis.Chr2.2048	0.381704
H.Henanensis.Chr4.1286	H.Henanensis.Chr2.2545	0.649316
H.Henanensis.Chr4.1286	H.Henanensis.Chr3.157	0.746651
H.Henanensis.Chr4.1286	H.Henanensis.Chr3.695	0.542415
H.Henanensis.Chr4.1286	H.Henanensis.Chr3.1086	0.52163
H.Henanensis.Chr4.1286	H.Henanensis.Chr3.1909	0.519093
H.Henanensis.Chr4.1286	H.Henanensis.Chr3.2333	0.772037
H.Henanensis.Chr4.1286	H.Henanensis.Chr4.866	1.08297
H.Henanensis.Chr4.1286	H.Henanensis.Chr4.945	0.442672
H.Henanensis.Chr4.1780	H.Henanensis.Chr1.436	0.434409
H.Henanensis.Chr4.1780	H.Henanensis.Chr1.2406	0.644635
H.Henanensis.Chr4.1780	H.Henanensis.Chr2.1168	0.747786
H.Henanensis.Chr4.1780	H.Henanensis.Chr2.2516	0.565978
H.Henanensis.Chr4.1780	H.Henanensis.Chr3.1086	0.749632
H.Henanensis.Chr4.1780	H.Henanensis.Chr3.1682	0.548368
H.Henanensis.Chr4.1780	H.Henanensis.Chr4.445	0.598627
H.Henanensis.Chr4.1780	H.Henanensis.Chr4.467	0.641258
H.Henanensis.Chr4.1782	H.Henanensis.Chr1.436	0.765173
H.Henanensis.Chr4.1782	H.Henanensis.Chr1.585	0.475756
H.Henanensis.Chr4.1782	H.Henanensis.Chr1.1032	0.737799
H.Henanensis.Chr4.1782	H.Henanensis.Chr2.1202	0.663692
H.Henanensis.Chr4.1782	H.Henanensis.Chr2.1448	0.778904
H.Henanensis.Chr4.1782	H.Henanensis.Chr2.2013	0.597231
H.Henanensis.Chr4.1782	H.Henanensis.Chr2.2022	0.412484
H.Henanensis.Chr4.1782	H.Henanensis.Chr2.2027	0.460253
H.Henanensis.Chr4.1782	H.Henanensis.Chr2.2046	0.49179
H.Henanensis.Chr4.1782	H.Henanensis.Chr2.2048	0.554306
H.Henanensis.Chr4.1782	H.Henanensis.Chr2.2518	0.468455
H.Henanensis.Chr4.1782	H.Henanensis.Chr3.154	0.376198
H.Henanensis.Chr4.1782	H.Henanensis.Chr3.157	0.609709
H.Henanensis.Chr4.1782	H.Henanensis.Chr3.1086	0.711101
H.Henanensis.Chr4.1782	H.Henanensis.Chr4.445	0.498383
H.Henanensis.Chr4.1782	H.Henanensis.Chr4.467	0.519269
H.Henanensis.Chr4.1782	H.Henanensis.Chr4.866	0.797612
H.Henanensis.Chr4.1782	H.Henanensis.Chr4.945	0.436157
H.Henanensis.Chr4.1782	H.Henanensis.Chr4.1215	0.454672
H.Henanensis.Chr4.1782	H.Henanensis.Chr4.1780	0.464565
H.Henanensis.Chr4.2179	H.Henanensis.Chr1.585	0.840108
H.Henanensis.Chr4.2179	H.Henanensis.Chr1.1014	0.896868
H.Henanensis.Chr4.2179	H.Henanensis.Chr1.1032	0.559747
H.Henanensis.Chr4.2179	H.Henanensis.Chr1.2406	0.881936
H.Henanensis.Chr4.2179	H.Henanensis.Chr2.1148	0.302335
H.Henanensis.Chr4.2179	H.Henanensis.Chr2.1168	0.84868
H.Henanensis.Chr4.2179	H.Henanensis.Chr2.1202	0.837674
H.Henanensis.Chr4.2179	H.Henanensis.Chr2.1448	0.650372
H.Henanensis.Chr4.2179	H.Henanensis.Chr2.2013	0.822191
H.Henanensis.Chr4.2179	H.Henanensis.Chr2.2027	0.777119
H.Henanensis.Chr4.2179	H.Henanensis.Chr2.2035	0.493557
H.Henanensis.Chr4.2179	H.Henanensis.Chr2.2036	1.04819
H.Henanensis.Chr4.2179	H.Henanensis.Chr2.2048	0.378422
H.Henanensis.Chr4.2179	H.Henanensis.Chr2.2515	0.57566
H.Henanensis.Chr4.2179	H.Henanensis.Chr2.2516	0.745246
H.Henanensis.Chr4.2179	H.Henanensis.Chr2.2544	1.14101
H.Henanensis.Chr4.2179	H.Henanensis.Chr3.156	0.934442
H.Henanensis.Chr4.2179	H.Henanensis.Chr3.696	0.611996
H.Henanensis.Chr4.2179	H.Henanensis.Chr3.1682	0.785722
H.Henanensis.Chr4.2179	H.Henanensis.Chr3.1909	0.772422
H.Henanensis.Chr4.2179	H.Henanensis.Chr3.2332	0.741293
H.Henanensis.Chr4.2179	H.Henanensis.Chr4.445	0.682583
H.Henanensis.Chr4.2179	H.Henanensis.Chr4.467	0.939804
H.Henanensis.Chr4.2179	H.Henanensis.Chr4.866	1.47412
H.Henanensis.Chr4.2179	H.Henanensis.Chr4.1286	0.837888
H.Henanensis.Chr4.2205	H.Henanensis.Chr1.436	0.471031
H.Henanensis.Chr4.2205	H.Henanensis.Chr2.749	0.491832
H.Henanensis.Chr4.2205	H.Henanensis.Chr2.1148	0.541621
H.Henanensis.Chr4.2205	H.Henanensis.Chr2.1202	0.450055
H.Henanensis.Chr4.2205	H.Henanensis.Chr2.2013	0.563114
H.Henanensis.Chr4.2205	H.Henanensis.Chr2.2022	0.435114
H.Henanensis.Chr4.2205	H.Henanensis.Chr2.2027	0.750485
H.Henanensis.Chr4.2205	H.Henanensis.Chr2.2035	0.509239
H.Henanensis.Chr4.2205	H.Henanensis.Chr2.2036	0.762121
H.Henanensis.Chr4.2205	H.Henanensis.Chr2.2046	0.445345
H.Henanensis.Chr4.2205	H.Henanensis.Chr2.2048	0.461994
H.Henanensis.Chr4.2205	H.Henanensis.Chr2.2516	0.640863
H.Henanensis.Chr4.2205	H.Henanensis.Chr2.2518	0.667157
H.Henanensis.Chr4.2205	H.Henanensis.Chr2.2544	0.824568
H.Henanensis.Chr4.2205	H.Henanensis.Chr2.2545	0.58331
H.Henanensis.Chr4.2205	H.Henanensis.Chr3.154	0.738667
H.Henanensis.Chr4.2205	H.Henanensis.Chr3.157	0.703381
H.Henanensis.Chr4.2205	H.Henanensis.Chr4.118	0.845382
H.Henanensis.Chr4.2205	H.Henanensis.Chr4.1215	0.533239
H.Henanensis.Chr4.2205	H.Henanensis.Chr4.1286	0.578461
H.Henanensis.Chr4.2223	H.Henanensis.Chr1.585	0.456174
H.Henanensis.Chr4.2223	H.Henanensis.Chr1.1032	0.662587
H.Henanensis.Chr4.2223	H.Henanensis.Chr2.1148	0.235074
H.Henanensis.Chr4.2223	H.Henanensis.Chr2.1202	0.612225
H.Henanensis.Chr4.2223	H.Henanensis.Chr3.695	0.564117
H.Henanensis.Chr4.2223	H.Henanensis.Chr3.696	0.387457
H.Henanensis.Chr4.2223	H.Henanensis.Chr3.1682	0.334149
H.Henanensis.Chr4.2223	H.Henanensis.Chr4.467	0.540269
H.Henanensis.Chr4.2223	H.Henanensis.Chr4.866	0.759299
H.Henanensis.Chr4.2223	H.Henanensis.Chr4.1215	0.406545
H.Henanensis.Chr4.2223	H.Henanensis.Chr4.1782	0.396989
H.Henanensis.Chr4.2223	H.Henanensis.Chr4.2179	0.542257
H.Henanensis.Chr4.2223	H.Henanensis.Chr4.2205	0.457704
H.Henanensis.Chr4.2246	H.Henanensis.Chr1.585	0.671376
H.Henanensis.Chr4.2246	H.Henanensis.Chr1.1014	0.364955
H.Henanensis.Chr4.2246	H.Henanensis.Chr2.1970	0.437894
H.Henanensis.Chr4.2246	H.Henanensis.Chr2.2544	0.923585
H.Henanensis.Chr4.2246	H.Henanensis.Chr2.2545	0.469431
H.Henanensis.Chr4.2246	H.Henanensis.Chr3.154	0.480117
H.Henanensis.Chr4.2246	H.Henanensis.Chr3.696	0.53079
H.Henanensis.Chr4.2246	H.Henanensis.Chr3.1682	0.740349
H.Henanensis.Chr4.2246	H.Henanensis.Chr3.2332	0.418006
H.Henanensis.Chr4.2246	H.Henanensis.Chr3.2333	0.673258
H.Henanensis.Chr4.2246	H.Henanensis.Chr4.445	0.482342
H.Henanensis.Chr4.2246	H.Henanensis.Chr4.866	0.795347
H.Henanensis.Chr4.2246	H.Henanensis.Chr4.1215	0.536212
H.Henanensis.Chr4.2246	H.Henanensis.Chr4.1780	0.551272
H.Henanensis.Chr4.2246	H.Henanensis.Chr4.1782	0.469907
H.Henanensis.Chr4.2246	H.Henanensis.Chr4.2179	0.683088
H.Henanensis.Chr4.2246	H.Henanensis.Chr4.2205	0.551186
H.Henanensis.Chr4.2246	H.Henanensis.Chr4.2223	0.422305
H.Henanensis.Chr4.2247	H.Henanensis.Chr1.1032	0.51027
H.Henanensis.Chr4.2247	H.Henanensis.Chr2.1148	0.538893
H.Henanensis.Chr4.2247	H.Henanensis.Chr2.1168	0.429021
H.Henanensis.Chr4.2247	H.Henanensis.Chr2.2518	0.533996
H.Henanensis.Chr4.2247	H.Henanensis.Chr3.5	0.299261
H.Henanensis.Chr4.2247	H.Henanensis.Chr3.154	0.581579
H.Henanensis.Chr4.2247	H.Henanensis.Chr3.1682	0.407025
H.Henanensis.Chr4.2247	H.Henanensis.Chr3.1909	0.491503
H.Henanensis.Chr4.2247	H.Henanensis.Chr3.2333	0.739228
H.Henanensis.Chr4.2247	H.Henanensis.Chr4.467	0.795282
H.Henanensis.Chr4.2247	H.Henanensis.Chr4.866	1.20771
H.Henanensis.Chr4.2247	H.Henanensis.Chr4.1782	0.444065
H.Henanensis.Chr4.2247	H.Henanensis.Chr4.2179	0.504949
H.Henanensis.Chr4.2247	H.Henanensis.Chr4.2205	0.454649
H.Henanensis.Chr4.2247	H.Henanensis.Chr4.2246	0.249364
H.Henanensis.Chr5.810	H.Henanensis.Chr1.585	0.461773
H.Henanensis.Chr5.810	H.Henanensis.Chr1.1032	0.561035
H.Henanensis.Chr5.810	H.Henanensis.Chr2.1148	0.49973
H.Henanensis.Chr5.810	H.Henanensis.Chr2.1202	0.405652
H.Henanensis.Chr5.810	H.Henanensis.Chr2.1970	0.314009
H.Henanensis.Chr5.810	H.Henanensis.Chr2.2013	0.552657
H.Henanensis.Chr5.810	H.Henanensis.Chr2.2516	0.330485
H.Henanensis.Chr5.810	H.Henanensis.Chr2.2544	0.492476
H.Henanensis.Chr5.810	H.Henanensis.Chr3.5	0.594315
H.Henanensis.Chr5.810	H.Henanensis.Chr3.696	0.6369
H.Henanensis.Chr5.810	H.Henanensis.Chr3.1086	0.485102
H.Henanensis.Chr5.810	H.Henanensis.Chr3.1682	0.316309
H.Henanensis.Chr5.810	H.Henanensis.Chr4.866	1.05114
H.Henanensis.Chr5.810	H.Henanensis.Chr4.1286	0.532292
H.Henanensis.Chr5.810	H.Henanensis.Chr4.1780	0.564193
H.Henanensis.Chr5.810	H.Henanensis.Chr4.2179	0.541737
H.Henanensis.Chr5.810	H.Henanensis.Chr4.2223	0.125435
H.Henanensis.Chr5.1859	H.Henanensis.Chr1.436	0.947539
H.Henanensis.Chr5.1859	H.Henanensis.Chr1.585	1.33836
H.Henanensis.Chr5.1859	H.Henanensis.Chr1.1014	0.794283
H.Henanensis.Chr5.1859	H.Henanensis.Chr2.749	1.25535
H.Henanensis.Chr5.1859	H.Henanensis.Chr2.1148	1.26894
H.Henanensis.Chr5.1859	H.Henanensis.Chr2.1168	0.841838
H.Henanensis.Chr5.1859	H.Henanensis.Chr2.1202	0.681654
H.Henanensis.Chr5.1859	H.Henanensis.Chr2.2013	0.863698
H.Henanensis.Chr5.1859	H.Henanensis.Chr2.2027	0.848047
H.Henanensis.Chr5.1859	H.Henanensis.Chr2.2035	0.991015
H.Henanensis.Chr5.1859	H.Henanensis.Chr2.2036	0.735023
H.Henanensis.Chr5.1859	H.Henanensis.Chr2.2046	1.05679
H.Henanensis.Chr5.1859	H.Henanensis.Chr2.2515	1.35541
H.Henanensis.Chr5.1859	H.Henanensis.Chr2.2518	1.22885
H.Henanensis.Chr5.1859	H.Henanensis.Chr2.2544	1.14406
H.Henanensis.Chr5.1859	H.Henanensis.Chr2.2545	1.32965
H.Henanensis.Chr5.1859	H.Henanensis.Chr3.157	0.851513
H.Henanensis.Chr5.1859	H.Henanensis.Chr3.694	1.08756
H.Henanensis.Chr5.1859	H.Henanensis.Chr3.1086	1.34163
H.Henanensis.Chr5.1859	H.Henanensis.Chr3.1682	0.963052
H.Henanensis.Chr5.1859	H.Henanensis.Chr3.1909	0.81761
H.Henanensis.Chr5.1859	H.Henanensis.Chr3.2332	0.892442
H.Henanensis.Chr5.1859	H.Henanensis.Chr4.445	0.689042
H.Henanensis.Chr5.1859	H.Henanensis.Chr4.866	0.886963
H.Henanensis.Chr5.1859	H.Henanensis.Chr4.945	1.19679
H.Henanensis.Chr5.1859	H.Henanensis.Chr4.1286	0.635357
H.Henanensis.Chr5.1859	H.Henanensis.Chr4.1782	1.33568
H.Henanensis.Chr5.1859	H.Henanensis.Chr4.2179	1.36134
H.Henanensis.Chr5.1859	H.Henanensis.Chr4.2205	0.850026
H.Henanensis.Chr5.1859	H.Henanensis.Chr4.2246	1.19022
H.Henanensis.Chr5.1859	H.Henanensis.Chr4.2247	0.967097
H.Henanensis.Chr5.1859	H.Henanensis.Chr5.810	1.18658
H.Henanensis.Chr5.2036	H.Henanensis.Chr1.585	0.557657
H.Henanensis.Chr5.2036	H.Henanensis.Chr1.1014	0.42506
H.Henanensis.Chr5.2036	H.Henanensis.Chr1.1032	0.844167
H.Henanensis.Chr5.2036	H.Henanensis.Chr1.2406	0.756061
H.Henanensis.Chr5.2036	H.Henanensis.Chr2.749	0.598549
H.Henanensis.Chr5.2036	H.Henanensis.Chr2.1202	0.588758
H.Henanensis.Chr5.2036	H.Henanensis.Chr2.2022	0.623322
H.Henanensis.Chr5.2036	H.Henanensis.Chr2.2027	0.471704
H.Henanensis.Chr5.2036	H.Henanensis.Chr2.2036	0.522613
H.Henanensis.Chr5.2036	H.Henanensis.Chr2.2046	0.466407
H.Henanensis.Chr5.2036	H.Henanensis.Chr2.2048	0.854248
H.Henanensis.Chr5.2036	H.Henanensis.Chr2.2518	1.05014
H.Henanensis.Chr5.2036	H.Henanensis.Chr2.2544	0.935443
H.Henanensis.Chr5.2036	H.Henanensis.Chr2.2545	0.648998
H.Henanensis.Chr5.2036	H.Henanensis.Chr3.154	0.479498
H.Henanensis.Chr5.2036	H.Henanensis.Chr3.157	0.461481
H.Henanensis.Chr5.2036	H.Henanensis.Chr3.1086	0.675702
H.Henanensis.Chr5.2036	H.Henanensis.Chr3.1682	0.709553
H.Henanensis.Chr5.2036	H.Henanensis.Chr3.2332	0.457684
H.Henanensis.Chr5.2036	H.Henanensis.Chr3.2333	0.715478
H.Henanensis.Chr5.2036	H.Henanensis.Chr4.118	0.590148
H.Henanensis.Chr5.2036	H.Henanensis.Chr4.467	1.0411
H.Henanensis.Chr5.2036	H.Henanensis.Chr4.866	0.885959
H.Henanensis.Chr5.2036	H.Henanensis.Chr4.1780	0.650021
H.Henanensis.Chr5.2036	H.Henanensis.Chr4.2179	0.950556
H.Henanensis.Chr5.2036	H.Henanensis.Chr4.2246	0.419595
H.Henanensis.Chr5.2036	H.Henanensis.Chr5.810	0.533393
H.Henanensis.Chr5.2036	H.Henanensis.Chr5.1859	0.71368
H.Henanensis.Chr5.2050	H.Henanensis.Chr1.436	0.35822
H.Henanensis.Chr5.2050	H.Henanensis.Chr1.585	0.588633
H.Henanensis.Chr5.2050	H.Henanensis.Chr1.1032	0.627049
H.Henanensis.Chr5.2050	H.Henanensis.Chr2.749	0.676157
H.Henanensis.Chr5.2050	H.Henanensis.Chr2.1970	0.423604
H.Henanensis.Chr5.2050	H.Henanensis.Chr2.2022	0.560508
H.Henanensis.Chr5.2050	H.Henanensis.Chr2.2545	0.530238
H.Henanensis.Chr5.2050	H.Henanensis.Chr3.156	0.61307
H.Henanensis.Chr5.2050	H.Henanensis.Chr3.1086	0.516125
H.Henanensis.Chr5.2050	H.Henanensis.Chr4.118	0.549425
H.Henanensis.Chr5.2050	H.Henanensis.Chr4.445	0.765101
H.Henanensis.Chr5.2050	H.Henanensis.Chr4.866	0.996722
H.Henanensis.Chr5.2050	H.Henanensis.Chr4.1215	0.634107
H.Henanensis.Chr5.2050	H.Henanensis.Chr4.1780	0.581416
H.Henanensis.Chr5.2050	H.Henanensis.Chr4.2179	0.807644
H.Henanensis.Chr5.2050	H.Henanensis.Chr4.2205	0.615918
H.Henanensis.Chr5.2050	H.Henanensis.Chr4.2223	0.663081
H.Henanensis.Chr5.2050	H.Henanensis.Chr5.810	0.479301
H.Henanensis.Chr5.2050	H.Henanensis.Chr5.1859	0.748712
H.Henanensis.Chr5.2195	H.Henanensis.Chr1.1014	0.602792
H.Henanensis.Chr5.2195	H.Henanensis.Chr1.1032	0.518249
H.Henanensis.Chr5.2195	H.Henanensis.Chr2.749	0.614462
H.Henanensis.Chr5.2195	H.Henanensis.Chr2.1148	0.422738
H.Henanensis.Chr5.2195	H.Henanensis.Chr2.1202	0.465714
H.Henanensis.Chr5.2195	H.Henanensis.Chr2.1970	0.590855
H.Henanensis.Chr5.2195	H.Henanensis.Chr2.2516	0.657182
H.Henanensis.Chr5.2195	H.Henanensis.Chr2.2518	0.765442
H.Henanensis.Chr5.2195	H.Henanensis.Chr2.2544	0.489524
H.Henanensis.Chr5.2195	H.Henanensis.Chr3.154	0.463133
H.Henanensis.Chr5.2195	H.Henanensis.Chr3.694	0.424453
H.Henanensis.Chr5.2195	H.Henanensis.Chr3.696	0.500231
H.Henanensis.Chr5.2195	H.Henanensis.Chr3.1682	0.554699
H.Henanensis.Chr5.2195	H.Henanensis.Chr3.1909	0.52293
H.Henanensis.Chr5.2195	H.Henanensis.Chr4.467	0.655069
H.Henanensis.Chr5.2195	H.Henanensis.Chr4.1215	0.5296
H.Henanensis.Chr5.2195	H.Henanensis.Chr4.1782	0.670432
H.Henanensis.Chr5.2195	H.Henanensis.Chr4.2179	0.638889
H.Henanensis.Chr5.2195	H.Henanensis.Chr4.2205	0.545229
H.Henanensis.Chr5.2195	H.Henanensis.Chr4.2223	0.489452
H.Henanensis.Chr5.2195	H.Henanensis.Chr5.2036	0.64748
H.Henanensis.Chr5.2195	H.Henanensis.Chr5.2050	0.512884
H.Henanensis.Chr5.2302	H.Henanensis.Chr1.1032	0.701791
H.Henanensis.Chr5.2302	H.Henanensis.Chr2.749	0.549943
H.Henanensis.Chr5.2302	H.Henanensis.Chr2.2013	0.549061
H.Henanensis.Chr5.2302	H.Henanensis.Chr2.2027	0.477458
H.Henanensis.Chr5.2302	H.Henanensis.Chr2.2048	0.493415
H.Henanensis.Chr5.2302	H.Henanensis.Chr2.2516	0.579812
H.Henanensis.Chr5.2302	H.Henanensis.Chr2.2518	0.453066
H.Henanensis.Chr5.2302	H.Henanensis.Chr2.2545	0.629623
H.Henanensis.Chr5.2302	H.Henanensis.Chr3.695	0.670062
H.Henanensis.Chr5.2302	H.Henanensis.Chr3.696	0.593785
H.Henanensis.Chr5.2302	H.Henanensis.Chr3.1086	0.854812
H.Henanensis.Chr5.2302	H.Henanensis.Chr3.1682	0.570929
H.Henanensis.Chr5.2302	H.Henanensis.Chr3.1909	0.575
H.Henanensis.Chr5.2302	H.Henanensis.Chr3.2332	0.639308
H.Henanensis.Chr5.2302	H.Henanensis.Chr4.467	0.490096
H.Henanensis.Chr5.2302	H.Henanensis.Chr4.945	0.79903
H.Henanensis.Chr5.2302	H.Henanensis.Chr4.1215	0.55755
H.Henanensis.Chr5.2302	H.Henanensis.Chr4.1286	0.468343
H.Henanensis.Chr5.2302	H.Henanensis.Chr4.1782	0.767661
H.Henanensis.Chr5.2302	H.Henanensis.Chr4.2179	0.824326
H.Henanensis.Chr5.2302	H.Henanensis.Chr4.2205	0.31827
H.Henanensis.Chr5.2302	H.Henanensis.Chr4.2246	0.414539
H.Henanensis.Chr5.2302	H.Henanensis.Chr4.2247	0.511652
H.Henanensis.Chr5.2302	H.Henanensis.Chr5.1859	0.683889
H.Henanensis.Chr5.2302	H.Henanensis.Chr5.2050	0.501922
H.Henanensis.Chr6.189	H.Henanensis.Chr1.585	0.570666
H.Henanensis.Chr6.189	H.Henanensis.Chr1.1032	0.621492
H.Henanensis.Chr6.189	H.Henanensis.Chr2.2035	0.620406
H.Henanensis.Chr6.189	H.Henanensis.Chr2.2515	0.681643
H.Henanensis.Chr6.189	H.Henanensis.Chr2.2518	0.648985
H.Henanensis.Chr6.189	H.Henanensis.Chr2.2544	0.540735
H.Henanensis.Chr6.189	H.Henanensis.Chr3.156	0.497608
H.Henanensis.Chr6.189	H.Henanensis.Chr3.1682	0.580223
H.Henanensis.Chr6.189	H.Henanensis.Chr3.2333	0.739119
H.Henanensis.Chr6.189	H.Henanensis.Chr4.866	1.01279
H.Henanensis.Chr6.189	H.Henanensis.Chr4.1780	0.662526
H.Henanensis.Chr6.189	H.Henanensis.Chr4.2179	0.769434
H.Henanensis.Chr6.189	H.Henanensis.Chr4.2205	0.899008
H.Henanensis.Chr6.189	H.Henanensis.Chr4.2223	0.517509
H.Henanensis.Chr6.189	H.Henanensis.Chr4.2247	0.49003
H.Henanensis.Chr6.189	H.Henanensis.Chr5.1859	0.891404
H.Henanensis.Chr6.189	H.Henanensis.Chr5.2036	0.590891
H.Henanensis.Chr6.189	H.Henanensis.Chr5.2195	0.604776
H.Henanensis.Chr6.189	H.Henanensis.Chr5.2302	0.664308
H.Henanensis.Chr6.2010	H.Henanensis.Chr1.436	0.573991
H.Henanensis.Chr6.2010	H.Henanensis.Chr1.1014	0.472705
H.Henanensis.Chr6.2010	H.Henanensis.Chr1.1032	0.833225
H.Henanensis.Chr6.2010	H.Henanensis.Chr1.2406	0.668095
H.Henanensis.Chr6.2010	H.Henanensis.Chr2.1148	0.866311
H.Henanensis.Chr6.2010	H.Henanensis.Chr2.1448	0.625064
H.Henanensis.Chr6.2010	H.Henanensis.Chr2.2022	0.516182
H.Henanensis.Chr6.2010	H.Henanensis.Chr2.2027	0.431375
H.Henanensis.Chr6.2010	H.Henanensis.Chr2.2035	0.655827
H.Henanensis.Chr6.2010	H.Henanensis.Chr2.2048	0.432513
H.Henanensis.Chr6.2010	H.Henanensis.Chr2.2516	0.926272
H.Henanensis.Chr6.2010	H.Henanensis.Chr2.2518	0.602556
H.Henanensis.Chr6.2010	H.Henanensis.Chr2.2545	0.514465
H.Henanensis.Chr6.2010	H.Henanensis.Chr3.5	0.505463
H.Henanensis.Chr6.2010	H.Henanensis.Chr3.154	0.540124
H.Henanensis.Chr6.2010	H.Henanensis.Chr3.1086	0.589719
H.Henanensis.Chr6.2010	H.Henanensis.Chr3.1682	0.545199
H.Henanensis.Chr6.2010	H.Henanensis.Chr3.2333	0.649882
H.Henanensis.Chr6.2010	H.Henanensis.Chr4.118	0.454103
H.Henanensis.Chr6.2010	H.Henanensis.Chr4.467	0.730667
H.Henanensis.Chr6.2010	H.Henanensis.Chr4.866	1.34517
H.Henanensis.Chr6.2010	H.Henanensis.Chr4.945	0.537317
H.Henanensis.Chr6.2010	H.Henanensis.Chr4.1782	0.642972
H.Henanensis.Chr6.2010	H.Henanensis.Chr4.2179	0.674543
H.Henanensis.Chr6.2010	H.Henanensis.Chr4.2205	0.172699
H.Henanensis.Chr6.2010	H.Henanensis.Chr4.2223	0.444141
H.Henanensis.Chr6.2010	H.Henanensis.Chr4.2247	0.376303
H.Henanensis.Chr6.2010	H.Henanensis.Chr5.1859	0.523242
H.Henanensis.Chr6.2010	H.Henanensis.Chr5.2036	0.455297
H.Henanensis.Chr6.2010	H.Henanensis.Chr5.2050	0.778138
H.Henanensis.Chr6.2010	H.Henanensis.Chr6.189	0.646467
BV898_00544	BV898_00522	0.561288
BV898_00545	BV898_00544	0.178733
BV898_00628	BV898_00143	0.833426
BV898_00628	BV898_00544	0.868436
BV898_00628	BV898_00545	0.525537
BV898_02254	BV898_00143	0.859351
BV898_02254	BV898_00522	1.0972
BV898_02254	BV898_00545	0.842004
BV898_02254	BV898_00628	1.26223
BV898_02330	BV898_00544	0.618175
BV898_02330	BV898_00545	0.632135
BV898_02330	BV898_00628	0.765839
BV898_02330	BV898_02254	0.719591
BV898_02568	BV898_00143	0.721479
BV898_02568	BV898_00522	0.776523
BV898_02568	BV898_00544	0.679354
BV898_02568	BV898_00545	0.356774
BV898_02568	BV898_00628	1.00337
BV898_02568	BV898_02254	1.3481
BV898_02568	BV898_02330	0.975543
BV898_02879	BV898_00143	0.68501
BV898_02879	BV898_00522	0.524345
BV898_02879	BV898_00544	0.757714
BV898_02879	BV898_00628	0.563959
BV898_02879	BV898_02254	1.42857
BV898_02879	BV898_02330	0.559111
BV898_02879	BV898_02568	0.612629
BV898_03161	BV898_00522	0.400131
BV898_03161	BV898_02330	0.839683
BV898_05005	BV898_00522	0.506126
BV898_05005	BV898_00544	0.65307
BV898_05005	BV898_00628	0.467817
BV898_05005	BV898_02330	0.50429
BV898_05005	BV898_02879	0.385336
BV898_05007	BV898_00143	0.828718
BV898_05007	BV898_00544	0.748544
BV898_05007	BV898_00545	0.74872
BV898_05007	BV898_00628	0.747001
BV898_05007	BV898_02254	1.21033
BV898_05007	BV898_02330	0.59242
BV898_05007	BV898_02568	0.657486
BV898_05007	BV898_05005	0.624069
BV898_05253	BV898_00143	0.605628
BV898_05253	BV898_00522	0.571919
BV898_05253	BV898_00544	0.66383
BV898_05253	BV898_00545	0.65754
BV898_05253	BV898_02330	0.581931
BV898_05253	BV898_02568	0.843509
BV898_05254	BV898_00522	0.544916
BV898_05254	BV898_00544	0.63545
BV898_05254	BV898_00628	0.381713
BV898_05254	BV898_02254	1.05504
BV898_05254	BV898_02330	0.572416
BV898_05254	BV898_02879	0.370068
BV898_05254	BV898_03161	0.57432
BV898_05254	BV898_05007	0.70717
BV898_05256	BV898_00544	1.15516
BV898_05256	BV898_00545	0.715842
BV898_05256	BV898_00628	0.32183
BV898_05256	BV898_02254	0.728554
BV898_05256	BV898_02330	0.668161
BV898_05256	BV898_02568	0.579826
BV898_05256	BV898_05005	0.528292
BV898_05256	BV898_05007	0.3935
BV898_05256	BV898_05253	0.360526
BV898_05565	BV898_00143	0.607835
BV898_05565	BV898_00522	0.658371
BV898_05565	BV898_00544	1.07587
BV898_05565	BV898_00545	0.714213
BV898_05565	BV898_00628	0.779106
BV898_05565	BV898_02254	1.33964
BV898_05565	BV898_02330	0.924422
BV898_05565	BV898_02568	1.38915
BV898_05565	BV898_02879	0.778436
BV898_05565	BV898_03161	0.531089
BV898_05565	BV898_05005	0.636005
BV898_05565	BV898_05007	0.961456
BV898_05565	BV898_05253	0.749756
BV898_05565	BV898_05254	0.729894
BV898_05565	BV898_05256	0.667144
BV898_06987	BV898_00143	0.86217
BV898_06987	BV898_00628	0.977392
BV898_06987	BV898_02330	0.799598
BV898_06987	BV898_02568	0.645925
BV898_06987	BV898_02879	0.841182
BV898_06987	BV898_05007	0.589606
BV898_06987	BV898_05565	0.924571
BV898_07231	BV898_00143	0.69071
BV898_07231	BV898_00522	0.484575
BV898_07231	BV898_00544	0.715102
BV898_07231	BV898_00545	0.433247
BV898_07231	BV898_00628	0.786619
BV898_07231	BV898_02254	1.34052
BV898_07231	BV898_02330	0.508291
BV898_07231	BV898_02568	0.784642
BV898_07231	BV898_02879	1.17997
BV898_07231	BV898_03161	0.690034
BV898_07231	BV898_05007	0.910349
BV898_07231	BV898_05253	0.773256
BV898_07231	BV898_05254	0.573133
BV898_07231	BV898_05256	0.921039
BV898_07231	BV898_05565	0.783558
BV898_07231	BV898_06987	0.828628
BV898_07453	BV898_00143	0.806187
BV898_07453	BV898_00522	0.553687
BV898_07453	BV898_00544	0.446886
BV898_07453	BV898_00628	0.859879
BV898_07453	BV898_02254	1.17562
BV898_07453	BV898_02330	0.791441
BV898_07453	BV898_02568	0.849206
BV898_07453	BV898_02879	0.704579
BV898_07453	BV898_03161	0.758298
BV898_07453	BV898_05005	0.719603
BV898_07453	BV898_05007	0.691805
BV898_07453	BV898_05253	0.593527
BV898_07453	BV898_05254	0.742565
BV898_07453	BV898_05565	0.578301
BV898_07453	BV898_06987	1.01716
BV898_07453	BV898_07231	0.653367
BV898_07767	BV898_00143	0.565364
BV898_07767	BV898_00544	0.390136
BV898_07767	BV898_00628	0.451963
BV898_07767	BV898_02330	0.891727
BV898_07767	BV898_02568	0.636584
BV898_07767	BV898_02879	0.810496
BV898_07767	BV898_05005	0.525516
BV898_07767	BV898_05007	0.526931
BV898_07767	BV898_05253	0.551763
BV898_07767	BV898_05256	0.566918
BV898_07767	BV898_05565	0.475724
BV898_07767	BV898_06987	0.556555
BV898_07767	BV898_07453	0.5
BV898_08255	BV898_00143	0.879288
BV898_08255	BV898_00522	0.654904
BV898_08255	BV898_00544	0.624675
BV898_08255	BV898_00628	0.706998
BV898_08255	BV898_02254	0.873483
BV898_08255	BV898_02330	0.820637
BV898_08255	BV898_02568	0.982711
BV898_08255	BV898_02879	0.776678
BV898_08255	BV898_05005	0.507022
BV898_08255	BV898_05253	0.692974
BV898_08255	BV898_05256	0.875274
BV898_08255	BV898_05565	0.512138
BV898_08255	BV898_07231	0.676778
BV898_08255	BV898_07453	0.364106
BV898_08255	BV898_07767	0.519712
BV898_09390	BV898_00143	0.613005
BV898_09390	BV898_00544	0.351082
BV898_09390	BV898_00545	0.361516
BV898_09390	BV898_00628	0.915677
BV898_09390	BV898_02330	0.838752
BV898_09390	BV898_02568	0.84194
BV898_09390	BV898_03161	0.695081
BV898_09390	BV898_05005	0.655592
BV898_09390	BV898_05007	1.26511
BV898_09390	BV898_05256	0.677558
BV898_09390	BV898_05565	0.586625
BV898_09390	BV898_06987	0.735877
BV898_09390	BV898_07231	0.526728
BV898_09390	BV898_07453	0.498654
BV898_09390	BV898_08255	0.595248
BV898_09524	BV898_00143	0.727792
BV898_09524	BV898_00544	0.769697
BV898_09524	BV898_00545	0.603073
BV898_09524	BV898_02254	0.822894
BV898_09524	BV898_02330	0.623889
BV898_09524	BV898_03161	0.556957
BV898_09524	BV898_05005	0.464446
BV898_09524	BV898_05007	0.589412
BV898_09524	BV898_05253	0.408927
BV898_09524	BV898_05565	0.695397
BV898_09524	BV898_06987	0.852593
BV898_09524	BV898_07231	1.07389
BV898_09524	BV898_07767	1.03639
BV898_09524	BV898_08255	0.767136
BV898_09524	BV898_09390	0.817468
BV898_10046	BV898_00143	0.528078
BV898_10046	BV898_00544	0.665946
BV898_10046	BV898_00545	0.459342
BV898_10046	BV898_00628	0.766648
BV898_10046	BV898_02254	1.154
BV898_10046	BV898_02330	0.995469
BV898_10046	BV898_02568	0.829001
BV898_10046	BV898_02879	0.601379
BV898_10046	BV898_05007	0.497173
BV898_10046	BV898_05253	0.898518
BV898_10046	BV898_05254	0.673816
BV898_10046	BV898_05256	0.838937
BV898_10046	BV898_05565	0.879012
BV898_10046	BV898_06987	0.849018
BV898_10046	BV898_07231	0.80082
BV898_10046	BV898_07453	0.719231
BV898_10046	BV898_08255	0.439359
BV898_10046	BV898_09524	0.572901
BV898_11114	BV898_00143	0.516701
BV898_11114	BV898_00522	0.551449
BV898_11114	BV898_00544	0.744186
BV898_11114	BV898_00545	0.425961
BV898_11114	BV898_00628	0.569991
BV898_11114	BV898_02254	1.09021
BV898_11114	BV898_02568	0.672892
BV898_11114	BV898_05005	0.462916
BV898_11114	BV898_05007	0.907407
BV898_11114	BV898_05253	0.545615
BV898_11114	BV898_05254	0.494418
BV898_11114	BV898_05256	0.715513
BV898_11114	BV898_05565	0.796014
BV898_11114	BV898_07231	0.588289
BV898_11114	BV898_07767	0.49265
BV898_11114	BV898_08255	0.456052
BV898_11114	BV898_09390	0.742356
BV898_11114	BV898_09524	0.819338
BV898_11114	BV898_10046	0.492314
BV898_11183	BV898_00143	0.484677
BV898_11183	BV898_00522	0.686332
BV898_11183	BV898_00544	0.816216
BV898_11183	BV898_00545	0.43776
BV898_11183	BV898_00628	0.799781
BV898_11183	BV898_02254	1.20948
BV898_11183	BV898_02330	0.929448
BV898_11183	BV898_02568	0.443145
BV898_11183	BV898_02879	0.967742
BV898_11183	BV898_05007	1.00833
BV898_11183	BV898_05256	0.69803
BV898_11183	BV898_05565	1.23127
BV898_11183	BV898_06987	0.559391
BV898_11183	BV898_07231	0.981804
BV898_11183	BV898_07453	0.950729
BV898_11183	BV898_08255	0.958333
BV898_11183	BV898_09390	0.749509
BV898_11183	BV898_09524	0.599749
BV898_11183	BV898_10046	0.791448
BV898_11183	BV898_11114	0.665608
BV898_11566	BV898_00143	0.47344
BV898_11566	BV898_00544	0.331698
BV898_11566	BV898_00628	0.534978
BV898_11566	BV898_02254	1.03601
BV898_11566	BV898_02330	0.796261
BV898_11566	BV898_02568	0.812585
BV898_11566	BV898_05253	0.550676
BV898_11566	BV898_05254	0.612177
BV898_11566	BV898_05565	0.746287
BV898_11566	BV898_07231	0.487985
BV898_11566	BV898_08255	0.62679
BV898_11566	BV898_09390	0.373333
BV898_11566	BV898_09524	0.684341
BV898_11566	BV898_10046	0.772995
BV898_11566	BV898_11114	0.698825
BV898_11566	BV898_11183	0.703917
BV898_11597	BV898_00143	0.822627
BV898_11597	BV898_00544	0.824302
BV898_11597	BV898_00545	0.702761
BV898_11597	BV898_00628	0.954545
BV898_11597	BV898_02254	1.57005
BV898_11597	BV898_02330	0.785388
BV898_11597	BV898_02568	1.77624
BV898_11597	BV898_02879	1.32963
BV898_11597	BV898_05007	0.93194
BV898_11597	BV898_05254	0.852077
BV898_11597	BV898_05256	0.717897
BV898_11597	BV898_05565	1.51858
BV898_11597	BV898_06987	0.804854
BV898_11597	BV898_07231	1.21271
BV898_11597	BV898_07453	0.91822
BV898_11597	BV898_07767	0.729829
BV898_11597	BV898_08255	1.07601
BV898_11597	BV898_09390	0.616214
BV898_11597	BV898_10046	0.883495
BV898_11597	BV898_11114	0.693399
BV898_11597	BV898_11183	1.29208
BV898_12357	BV898_00522	0.558173
BV898_12357	BV898_00544	0.507692
BV898_12357	BV898_00545	0.450177
BV898_12357	BV898_00628	1.13803
BV898_12357	BV898_02254	0.817649
BV898_12357	BV898_02330	1.03844
BV898_12357	BV898_02568	0.804031
BV898_12357	BV898_02879	0.688306
BV898_12357	BV898_05007	0.562791
BV898_12357	BV898_05254	0.967628
BV898_12357	BV898_05256	0.875855
BV898_12357	BV898_05565	0.995331
BV898_12357	BV898_06987	0.565231
BV898_12357	BV898_07231	0.519626
BV898_12357	BV898_07453	0.497834
BV898_12357	BV898_08255	0.392545
BV898_12357	BV898_09390	0.27678
BV898_12357	BV898_09524	0.591565
BV898_12357	BV898_10046	0.681692
BV898_12357	BV898_11114	0.780083
BV898_12357	BV898_11183	0.731043
BV898_12357	BV898_11566	0.282916
BV898_12357	BV898_11597	0.776423
BV898_12574	BV898_00143	0.691131
BV898_12574	BV898_00544	0.963928
BV898_12574	BV898_00545	0.592066
BV898_12574	BV898_00628	0.836506
BV898_12574	BV898_02254	1.2939
BV898_12574	BV898_02330	0.810542
BV898_12574	BV898_02568	1.08082
BV898_12574	BV898_02879	0.665184
BV898_12574	BV898_03161	0.664039
BV898_12574	BV898_05005	0.561077
BV898_12574	BV898_05007	0.53774
BV898_12574	BV898_05253	0.434604
BV898_12574	BV898_05254	0.39057
BV898_12574	BV898_05256	0.47115
BV898_12574	BV898_05565	1.08207
BV898_12574	BV898_06987	0.960114
BV898_12574	BV898_07231	1.17687
BV898_12574	BV898_07453	0.800422
BV898_12574	BV898_07767	0.769585
BV898_12574	BV898_08255	0.882014
BV898_12574	BV898_09390	0.728308
BV898_12574	BV898_09524	0.888466
BV898_12574	BV898_10046	0.80226
BV898_12574	BV898_11114	0.593657
BV898_12574	BV898_11183	1.13178
BV898_12574	BV898_11566	0.918431
BV898_12574	BV898_11597	1.38074
BV898_12574	BV898_12357	1.00256
BV898_12747	BV898_00143	0.82737
BV898_12747	BV898_00628	0.661106
BV898_12747	BV898_02254	0.942599
BV898_12747	BV898_02330	0.6745
BV898_12747	BV898_02568	1.09878
BV898_12747	BV898_02879	0.70209
BV898_12747	BV898_05007	0.589364
BV898_12747	BV898_05253	0.602713
BV898_12747	BV898_05254	0.540672
BV898_12747	BV898_05565	0.762576
BV898_12747	BV898_06987	0.580924
BV898_12747	BV898_07231	0.748611
BV898_12747	BV898_07453	0.700096
BV898_12747	BV898_07767	0.467662
BV898_12747	BV898_08255	0.918176
BV898_12747	BV898_09390	0.761397
BV898_12747	BV898_10046	0.60177
BV898_12747	BV898_11183	0.785714
BV898_12747	BV898_11566	0.61548
BV898_12747	BV898_11597	1.03808
BV898_12747	BV898_12357	0.775053
BV898_12747	BV898_12574	0.742925
BV898_14965	BV898_00143	0.581721
BV898_14965	BV898_00522	0.465763
BV898_14965	BV898_00628	0.323204
BV898_14965	BV898_02254	0.630033
BV898_14965	BV898_02330	0.818625
BV898_14965	BV898_02568	0.711111
BV898_14965	BV898_02879	0.508963
BV898_14965	BV898_05007	0.568823
BV898_14965	BV898_05565	0.477968
BV898_14965	BV898_07231	0.573815
BV898_14965	BV898_07453	0.756909
BV898_14965	BV898_07767	0.467312
BV898_14965	BV898_08255	0.441522
BV898_14965	BV898_10046	0.672535
BV898_14965	BV898_11183	0.743109
BV898_14965	BV898_12357	0.743896
BV898_14965	BV898_12747	0.328077
BV898_14966	BV898_00143	0.783493
BV898_14966	BV898_00522	0.642972
BV898_14966	BV898_00544	0.952835
BV898_14966	BV898_00545	1.03369
BV898_14966	BV898_00628	0.251366
BV898_14966	BV898_02254	1.17004
BV898_14966	BV898_02330	0.836295
BV898_14966	BV898_02568	0.711659
BV898_14966	BV898_02879	0.448649
BV898_14966	BV898_05005	0.635005
BV898_14966	BV898_05007	0.583193
BV898_14966	BV898_05253	0.431464
BV898_14966	BV898_05256	0.390679
BV898_14966	BV898_05565	0.849256
BV898_14966	BV898_07231	1.18017
BV898_14966	BV898_07453	0.880478
BV898_14966	BV898_08255	0.887688
BV898_14966	BV898_09390	0.776323
BV898_14966	BV898_11114	0.402545
BV898_14966	BV898_11183	0.852459
BV898_14966	BV898_11597	0.957391
BV898_14966	BV898_12357	0.642659
BV898_14966	BV898_12574	0.658726
BV898_14966	BV898_12747	0.616371
BV898_14966	BV898_14965	0.268603
BV898_14967	BV898_00143	0.485515
BV898_14967	BV898_00522	0.437759
BV898_14967	BV898_00544	0.744307
BV898_14967	BV898_00545	0.674349
BV898_14967	BV898_00628	0.467042
BV898_14967	BV898_02254	0.795671
BV898_14967	BV898_02568	1.01016
BV898_14967	BV898_02879	0.570213
BV898_14967	BV898_05005	0.462481
BV898_14967	BV898_05007	0.58611
BV898_14967	BV898_05256	0.270172
BV898_14967	BV898_05565	0.712276
BV898_14967	BV898_06987	0.64277
BV898_14967	BV898_07231	1.00432
BV898_14967	BV898_07453	0.608173
BV898_14967	BV898_08255	0.619318
BV898_14967	BV898_09390	0.725533
BV898_14967	BV898_09524	0.494278
BV898_14967	BV898_11114	0.420543
BV898_14967	BV898_11183	0.842073
BV898_14967	BV898_11566	0.861891
BV898_14967	BV898_11597	0.735227
BV898_14967	BV898_12357	0.938965
BV898_14967	BV898_12574	0.760317
BV898_14967	BV898_12747	0.603754
BV898_14967	BV898_14965	0.278568
BV898_14967	BV898_14966	0.224532
BV898_14968	BV898_00143	0.478727
BV898_14968	BV898_00544	0.920461
BV898_14968	BV898_00628	0.395445
BV898_14968	BV898_02254	0.971802
BV898_14968	BV898_05007	0.416873
BV898_14968	BV898_05254	0.430443
BV898_14968	BV898_05565	0.875783
BV898_14968	BV898_06987	0.547549
BV898_14968	BV898_07453	0.668771
BV898_14968	BV898_07767	0.808309
BV898_14968	BV898_09390	0.875916
BV898_14968	BV898_11183	0.715291
BV898_14968	BV898_12357	0.920115
BV898_14968	BV898_12747	0.531844
BV898_15183	BV898_00143	0.438026
BV898_15183	BV898_00544	0.929221
BV898_15183	BV898_00628	0.766535
BV898_15183	BV898_02254	0.926368
BV898_15183	BV898_02330	0.634157
BV898_15183	BV898_02568	0.78679
BV898_15183	BV898_02879	0.655422
BV898_15183	BV898_03161	0.523451
BV898_15183	BV898_05007	0.760585
BV898_15183	BV898_05254	0.456674
BV898_15183	BV898_05565	0.84794
BV898_15183	BV898_06987	0.726054
BV898_15183	BV898_07231	0.694158
BV898_15183	BV898_07453	0.984346
BV898_15183	BV898_07767	0.469202
BV898_15183	BV898_08255	0.688661
BV898_15183	BV898_10046	0.650407
BV898_15183	BV898_11114	0.572816
BV898_15183	BV898_11183	0.619161
BV898_15183	BV898_11566	0.608337
BV898_15183	BV898_11597	1.10603
BV898_15183	BV898_12357	0.839776
BV898_15183	BV898_12574	0.776352
BV898_15183	BV898_12747	0.710849
BV898_15183	BV898_14966	0.424066
BV898_15309	BV898_00143	0.792536
BV898_15309	BV898_00522	0.525508
BV898_15309	BV898_00544	1.0078
BV898_15309	BV898_00545	0.829533
BV898_15309	BV898_00628	0.927905
BV898_15309	BV898_02254	0.788798
BV898_15309	BV898_02568	1.15884
BV898_15309	BV898_02879	0.49748
BV898_15309	BV898_03161	0.590812
BV898_15309	BV898_05005	0.7642
BV898_15309	BV898_05007	1.14231
BV898_15309	BV898_05253	0.667086
BV898_15309	BV898_05254	0.655245
BV898_15309	BV898_05256	0.86475
BV898_15309	BV898_05565	1.21096
BV898_15309	BV898_06987	0.819865
BV898_15309	BV898_07231	1.04109
BV898_15309	BV898_07453	0.674271
BV898_15309	BV898_08255	1.20392
BV898_15309	BV898_09390	1.18497
BV898_15309	BV898_10046	0.895404
BV898_15309	BV898_11114	0.740547
BV898_15309	BV898_11183	0.838353
BV898_15309	BV898_11566	1.13155
BV898_15309	BV898_11597	0.810198
BV898_15309	BV898_12357	0.813779
BV898_15309	BV898_12574	1.17882
BV898_15309	BV898_14965	0.579892
BV898_15309	BV898_14966	1.01092
BV898_15309	BV898_14967	1.1273
BV898_15309	BV898_15183	0.846803
BV898_15396	BV898_00522	0.480786
BV898_15396	BV898_00544	0.607347
BV898_15396	BV898_00545	0.587614
BV898_15396	BV898_00628	0.53374
BV898_15396	BV898_02254	1.06368
BV898_15396	BV898_02330	0.779253
BV898_15396	BV898_02568	0.683951
BV898_15396	BV898_02879	0.3406
BV898_15396	BV898_05007	0.578358
BV898_15396	BV898_05253	0.465611
BV898_15396	BV898_05256	0.527817
BV898_15396	BV898_05565	0.839617
BV898_15396	BV898_07231	0.624161
BV898_15396	BV898_07453	0.536019
BV898_15396	BV898_08255	0.715116
BV898_15396	BV898_09524	0.640374
BV898_15396	BV898_10046	0.645631
BV898_15396	BV898_11114	0.622088
BV898_15396	BV898_11183	0.666027
BV898_15396	BV898_11566	0.715152
BV898_15396	BV898_11597	0.866781
BV898_15396	BV898_12357	0.956005
BV898_15396	BV898_12574	0.699821
BV898_15396	BV898_12747	0.385077
BV898_15396	BV898_14965	0.450591
BV898_15396	BV898_14966	0.559026
BV898_15396	BV898_14967	0.41858
BV898_15396	BV898_14968	0.441629
BV898_15396	BV898_15183	0.559553
BV898_15396	BV898_15309	0.728436
BV898_15977	BV898_00143	0.467558
BV898_15977	BV898_00544	0.593974
BV898_15977	BV898_00628	0.769704
BV898_15977	BV898_02254	1.56979
BV898_15977	BV898_02330	0.488699
BV898_15977	BV898_02568	0.702401
BV898_15977	BV898_02879	0.685141
BV898_15977	BV898_03161	0.692344
BV898_15977	BV898_05005	0.576037
BV898_15977	BV898_05007	1.12877
BV898_15977	BV898_05254	0.641092
BV898_15977	BV898_05565	0.75698
BV898_15977	BV898_06987	0.853033
BV898_15977	BV898_07231	1.04348
BV898_15977	BV898_07453	0.699144
BV898_15977	BV898_07767	0.734518
BV898_15977	BV898_08255	0.79481
BV898_15977	BV898_09390	0.760065
BV898_15977	BV898_09524	0.776539
BV898_15977	BV898_11114	0.604611
BV898_15977	BV898_11183	0.797561
BV898_15977	BV898_11566	0.69971
BV898_15977	BV898_11597	1.37162
BV898_15977	BV898_12357	0.689444
BV898_15977	BV898_12574	0.833146
BV898_15977	BV898_12747	0.69762
BV898_15977	BV898_14965	0.664844
BV898_15977	BV898_14966	0.695387
BV898_15977	BV898_14967	1.00175
BV898_15977	BV898_15183	0.687293
BV898_15977	BV898_15309	0.91632
BV898_15977	BV898_15396	0.46866
BV898_16160	BV898_00143	0.660723
BV898_16160	BV898_00522	0.551513
BV898_16160	BV898_00628	0.584881
BV898_16160	BV898_02254	0.865257
BV898_16160	BV898_02330	0.926012
BV898_16160	BV898_02568	0.539242
BV898_16160	BV898_02879	0.630213
BV898_16160	BV898_03161	0.634107
BV898_16160	BV898_05005	0.622575
BV898_16160	BV898_05007	1.108
BV898_16160	BV898_05253	0.819012
BV898_16160	BV898_05254	0.660731
BV898_16160	BV898_05256	0.745381
BV898_16160	BV898_05565	0.648786
BV898_16160	BV898_06987	0.609426
BV898_16160	BV898_07231	0.213146
BV898_16160	BV898_07453	0.568829
BV898_16160	BV898_09390	0.386224
BV898_16160	BV898_09524	0.677531
BV898_16160	BV898_10046	0.651188
BV898_16160	BV898_11114	0.404404
BV898_16160	BV898_11183	0.549068
BV898_16160	BV898_11597	0.999405
BV898_16160	BV898_12357	0.546296
BV898_16160	BV898_12574	0.786895
BV898_16160	BV898_12747	0.770531
BV898_16160	BV898_14966	0.634867
BV898_16160	BV898_14967	0.508547
BV898_16160	BV898_15183	0.512388
BV898_16160	BV898_15309	0.852468
BV898_16160	BV898_15396	0.6955
BV898_16160	BV898_15977	0.812139
BV898_18148	BV898_00143	0.716145
BV898_18148	BV898_00522	0.399151
BV898_18148	BV898_00544	0.48383
BV898_18148	BV898_02254	0.984748
BV898_18148	BV898_02568	0.660137
BV898_18148	BV898_02879	0.391245
BV898_18148	BV898_05007	0.654653
BV898_18148	BV898_05253	0.602051
BV898_18148	BV898_05254	0.568929
BV898_18148	BV898_05565	0.767145
BV898_18148	BV898_07231	0.835844
BV898_18148	BV898_07453	0.649603
BV898_18148	BV898_07767	0.497236
BV898_18148	BV898_08255	0.627381
BV898_18148	BV898_09524	0.533116
BV898_18148	BV898_10046	0.586948
BV898_18148	BV898_11183	0.524602
BV898_18148	BV898_11566	0.648833
BV898_18148	BV898_11597	0.953297
BV898_18148	BV898_12574	0.595406
BV898_18148	BV898_12747	0.76348
BV898_18148	BV898_14967	0.265957
BV898_18148	BV898_15183	0.603393
BV898_18148	BV898_15309	0.815864
BV898_18148	BV898_15396	0.450765
BV898_18148	BV898_15977	0.806285
BV898_18274	BV898_00544	0.898316
BV898_18274	BV898_00545	0.89011
BV898_18274	BV898_00628	0.700042
BV898_18274	BV898_02254	1.75689
BV898_18274	BV898_02330	0.649981
BV898_18274	BV898_02568	1.01596
BV898_18274	BV898_02879	0.616187
BV898_18274	BV898_05005	0.563402
BV898_18274	BV898_05565	0.709346
BV898_18274	BV898_06987	0.648969
BV898_18274	BV898_07231	0.809373
BV898_18274	BV898_07453	1
BV898_18274	BV898_07767	0.830389
BV898_18274	BV898_08255	0.802668
BV898_18274	BV898_09524	0.52838
BV898_18274	BV898_10046	0.665068
BV898_18274	BV898_11114	0.705346
BV898_18274	BV898_11183	0.76485
BV898_18274	BV898_11566	0.690633
BV898_18274	BV898_11597	0.999344
BV898_18274	BV898_12357	0.693548
BV898_18274	BV898_12574	0.931056
BV898_18274	BV898_12747	0.623238
BV898_18274	BV898_14965	0.937729
BV898_18274	BV898_14966	0.712781
BV898_18274	BV898_14968	0.752799
BV898_18274	BV898_15183	0.806419
BV898_18274	BV898_15309	0.661223
BV898_18274	BV898_15396	0.748177
BV898_18274	BV898_16160	0.705683
BV898_18274	BV898_18148	0.685996
BV898_18574	BV898_00143	0.601182
BV898_18574	BV898_00544	0.667905
BV898_18574	BV898_00545	0.488508
BV898_18574	BV898_00628	0.551865
BV898_18574	BV898_02254	0.604938
BV898_18574	BV898_02330	0.607338
BV898_18574	BV898_02568	0.870349
BV898_18574	BV898_05007	0.67591
BV898_18574	BV898_05256	0.608862
BV898_18574	BV898_05565	0.672046
BV898_18574	BV898_07767	0.531079
BV898_18574	BV898_08255	0.545221
BV898_18574	BV898_09390	0.698366
BV898_18574	BV898_10046	0.625433
BV898_18574	BV898_11183	0.482967
BV898_18574	BV898_11566	0.617422
BV898_18574	BV898_11597	0.515063
BV898_18574	BV898_12574	0.76776
BV898_18574	BV898_12747	0.515909
BV898_18574	BV898_15309	0.722098
BV898_18574	BV898_15396	0.780663
BV898_18574	BV898_15977	0.596544
BV898_18574	BV898_18148	0.702583
BV898_18617	BV898_00143	0.777938
BV898_18617	BV898_00545	1.00209
BV898_18617	BV898_00628	0.415672
BV898_18617	BV898_02568	0.551163
BV898_18617	BV898_05007	0.455466
BV898_18617	BV898_05254	0.316401
BV898_18617	BV898_05565	0.614765
BV898_18617	BV898_07231	0.712785
BV898_18617	BV898_07453	0.721303
BV898_18617	BV898_09390	0.820473
BV898_18617	BV898_11183	0.427206
BV898_18617	BV898_11597	0.802775
BV898_18617	BV898_12357	0.931922
BV898_18617	BV898_12574	0.844149
BV898_18617	BV898_14967	0.36077
BV898_18617	BV898_14968	0.263775
BV898_18617	BV898_15396	0.48273
BV898_18617	BV898_15977	0.754541
BV898_18617	BV898_16160	0.607605
BV898_18760	BV898_00143	0.646712
BV898_18760	BV898_00628	0.951109
BV898_18760	BV898_02254	1.55023
BV898_18760	BV898_02568	0.809451
BV898_18760	BV898_02879	0.601472
BV898_18760	BV898_05005	0.899052
BV898_18760	BV898_05007	0.790707
BV898_18760	BV898_05253	1.02135
BV898_18760	BV898_05254	0.826066
BV898_18760	BV898_05256	1.03012
BV898_18760	BV898_05565	1.10519
BV898_18760	BV898_07231	0.574346
BV898_18760	BV898_07453	0.897539
BV898_18760	BV898_08255	0.794355
BV898_18760	BV898_09390	0.479739
BV898_18760	BV898_10046	0.703513
BV898_18760	BV898_11183	0.785574
BV898_18760	BV898_11566	0.658879
BV898_18760	BV898_11597	0.90549
BV898_18760	BV898_12357	0.806061
BV898_18760	BV898_12574	0.959756
BV898_18760	BV898_12747	0.665662
BV898_18760	BV898_14965	0.791711
BV898_18760	BV898_14967	0.826906
BV898_18760	BV898_14968	0.7935
BV898_18760	BV898_15183	0.70514
BV898_18760	BV898_15396	0.884174
BV898_18760	BV898_15977	0.747777
BV898_18760	BV898_16160	0.73135
BV898_18760	BV898_18148	0.735021
BV898_18760	BV898_18274	0.917946
BV898_18760	BV898_18617	1.04425
BV898_19155	BV898_00143	0.607656
BV898_19155	BV898_00522	0.512958
BV898_19155	BV898_00544	0.701018
BV898_19155	BV898_00545	0.839546
BV898_19155	BV898_00628	0.248256
BV898_19155	BV898_02330	0.628081
BV898_19155	BV898_02568	0.591406
BV898_19155	BV898_02879	0.330926
BV898_19155	BV898_03161	0.26973
BV898_19155	BV898_05005	0.605462
BV898_19155	BV898_05007	0.878788
BV898_19155	BV898_07231	1.09246
BV898_19155	BV898_07453	0.892388
BV898_19155	BV898_08255	0.62327
BV898_19155	BV898_09390	0.780612
BV898_19155	BV898_09524	0.537688
BV898_19155	BV898_10046	0.706276
BV898_19155	BV898_11183	0.542209
BV898_19155	BV898_11597	0.725476
BV898_19155	BV898_12357	0.885064
BV898_19155	BV898_12574	0.639267
BV898_19155	BV898_14966	0.248025
BV898_19155	BV898_14967	0.339338
BV898_19155	BV898_15309	0.832581
BV898_19155	BV898_15396	0.412632
BV898_19155	BV898_15977	0.644785
BV898_19155	BV898_16160	0.657754
BV898_19155	BV898_18274	0.600766
BV898_19156	BV898_00143	0.692742
BV898_19156	BV898_00544	0.569501
BV898_19156	BV898_00628	0.22719
BV898_19156	BV898_02254	1.1337
BV898_19156	BV898_02879	0.429011
BV898_19156	BV898_05253	0.467348
BV898_19156	BV898_05254	0.278036
BV898_19156	BV898_05256	0.273539
BV898_19156	BV898_05565	0.539479
BV898_19156	BV898_06987	0.889421
BV898_19156	BV898_07231	0.919429
BV898_19156	BV898_07453	0.835323
BV898_19156	BV898_07767	0.707003
BV898_19156	BV898_08255	0.633918
BV898_19156	BV898_09390	0.598597
BV898_19156	BV898_09524	0.461247
BV898_19156	BV898_10046	0.570578
BV898_19156	BV898_11183	0.56468
BV898_19156	BV898_11597	1.34401
BV898_19156	BV898_12357	0.515615
BV898_19156	BV898_12574	0.542618
BV898_19156	BV898_12747	0.595011
BV898_19156	BV898_15183	0.531262
BV898_19156	BV898_15309	0.92238
BV898_19156	BV898_15977	0.721735
BV898_19156	BV898_18148	0.2375
BV898_19156	BV898_18274	0.544456
BV898_19156	BV898_18617	0.221138
BV898_19156	BV898_18760	0.543039
BV898_19345	BV898_00143	0.83468
BV898_19345	BV898_00544	0.776911
BV898_19345	BV898_00628	0.452987
BV898_19345	BV898_02254	0.783224
BV898_19345	BV898_02568	0.713039
BV898_19345	BV898_05007	0.566237
BV898_19345	BV898_05256	0.32619
BV898_19345	BV898_05565	0.880679
BV898_19345	BV898_07231	0.598417
BV898_19345	BV898_08255	0.593762
BV898_19345	BV898_09390	0.5804
BV898_19345	BV898_10046	0.717391
BV898_19345	BV898_11114	0.595079
BV898_19345	BV898_11183	0.629715
BV898_19345	BV898_11566	0.474946
BV898_19345	BV898_11597	0.617215
BV898_19345	BV898_12357	0.659641
BV898_19345	BV898_12574	0.539243
BV898_19345	BV898_14965	0.275248
BV898_19345	BV898_14967	0.308407
BV898_19345	BV898_15183	0.699451
BV898_19345	BV898_15309	0.706595
BV898_19345	BV898_15396	0.408627
BV898_19345	BV898_15977	0.6536
BV898_19345	BV898_18148	0.33072
BV898_19346	BV898_00522	0.410376
BV898_19346	BV898_00628	0.51969
BV898_19346	BV898_02254	0.823602
BV898_19346	BV898_02330	0.986425
BV898_19346	BV898_02568	0.738217
BV898_19346	BV898_02879	0.455446
BV898_19346	BV898_03161	0.433806
BV898_19346	BV898_05007	0.682554
BV898_19346	BV898_05253	0.473894
BV898_19346	BV898_05254	0.524448
BV898_19346	BV898_05256	0.310075
BV898_19346	BV898_05565	0.724018
BV898_19346	BV898_06987	0.519246
BV898_19346	BV898_07231	0.590927
BV898_19346	BV898_07453	0.563301
BV898_19346	BV898_07767	0.579991
BV898_19346	BV898_08255	0.729135
BV898_19346	BV898_09390	0.480245
BV898_19346	BV898_10046	0.558018
BV898_19346	BV898_11114	0.677762
BV898_19346	BV898_11566	0.481272
BV898_19346	BV898_11597	0.948376
BV898_19346	BV898_12357	0.493942
BV898_19346	BV898_12574	0.667004
BV898_19346	BV898_12747	0.691432
BV898_19346	BV898_15183	0.493018
BV898_19346	BV898_15309	0.83727
BV898_19346	BV898_15977	0.787287
BV898_19346	BV898_16160	0.504466
BV898_19346	BV898_18148	0.284909
BV898_19346	BV898_18274	0.75398
BV898_19346	BV898_18574	0.656742
BV898_19346	BV898_19345	0.178059
BV898_19347	BV898_00143	0.688161
BV898_19347	BV898_00522	0.499797
BV898_19347	BV898_00545	0.505759
BV898_19347	BV898_00628	0.281739
BV898_19347	BV898_02254	1.01373
BV898_19347	BV898_02330	0.612346
BV898_19347	BV898_02568	0.550083
BV898_19347	BV898_05007	0.860227
BV898_19347	BV898_05253	0.462855
BV898_19347	BV898_05565	0.528792
BV898_19347	BV898_07231	0.582298
BV898_19347	BV898_07767	0.528254
BV898_19347	BV898_09524	0.502815
BV898_19347	BV898_10046	0.494543
BV898_19347	BV898_11183	0.547185
BV898_19347	BV898_11566	0.928446
BV898_19347	BV898_12357	0.748362
BV898_19347	BV898_12574	0.745216
BV898_19347	BV898_14968	0.253459
BV898_19347	BV898_15309	0.664248
BV898_19347	BV898_15396	0.6
BV898_19347	BV898_15977	0.741348
BV898_19347	BV898_18148	0.349189
BV898_19347	BV898_18274	0.511801
BV898_19347	BV898_19345	0.254902
BV898_19347	BV898_19346	0.178335
RvY_03344	RvY_00171	0.742845
RvY_03413	RvY_00171	0.614483
RvY_03413	RvY_03344	1.18626
RvY_03534-1	RvY_03344	0.855103
RvY_03534-1	RvY_03413	0.51767
RvY_03551	RvY_00171	0.552824
RvY_03551	RvY_03344	0.935688
RvY_03551	RvY_03413	1.0844
RvY_03693-1	RvY_00171	0.908115
RvY_03693-1	RvY_03344	1.26959
RvY_03693-1	RvY_03413	0.427014
RvY_03693-1	RvY_03534-1	0.364946
RvY_03714-1	RvY_03344	0.693776
RvY_03714-1	RvY_03551	0.62471
RvY_03714-1	RvY_03693-1	0.620123
RvY_03913-1	RvY_00171	0.669791
RvY_03913-1	RvY_03344	0.799448
RvY_03913-1	RvY_03413	0.196884
RvY_03913-1	RvY_03534-1	0.672222
RvY_03913-1	RvY_03693-1	0.27449
RvY_03913-1	RvY_03714-1	0.54336
RvY_04452	RvY_00171	0.52549
RvY_04452	RvY_03344	0.673765
RvY_04452	RvY_03413	0.877104
RvY_04452	RvY_03534-1	0.743079
RvY_04452	RvY_03551	0.670355
RvY_04452	RvY_03693-1	0.791534
RvY_04452	RvY_03714-1	0.873971
RvY_04452	RvY_03913-1	0.551234
RvY_04558	RvY_03344	0.357939
RvY_04558	RvY_03413	0.512736
RvY_04558	RvY_03551	0.388758
RvY_04558	RvY_03913-1	0.468829
RvY_04780	RvY_00171	0.668512
RvY_04780	RvY_03344	0.678006
RvY_04780	RvY_03413	0.731634
RvY_04780	RvY_03534-1	0.741971
RvY_04780	RvY_03693-1	0.44731
RvY_04780	RvY_03913-1	0.588601
RvY_04780	RvY_04452	0.537292
RvY_05228	RvY_03344	1.30386
RvY_05228	RvY_03413	0.818561
RvY_05228	RvY_03534-1	1.38129
RvY_05585	RvY_03344	0.85911
RvY_05585	RvY_03413	0.462848
RvY_05585	RvY_03913-1	0.508141
RvY_05585	RvY_04452	1.05643
RvY_05585	RvY_04780	0.615416
RvY_05664	RvY_00171	0.569097
RvY_05664	RvY_03693-1	0.79117
RvY_05664	RvY_03714-1	0.779338
RvY_05664	RvY_04452	0.815514
RvY_05664	RvY_05228	0.975446
RvY_06339	RvY_00171	0.970343
RvY_06339	RvY_03344	1.02286
RvY_06339	RvY_03413	1.09259
RvY_06339	RvY_03534-1	1.29785
RvY_06339	RvY_03693-1	0.928738
RvY_06339	RvY_03714-1	0.894263
RvY_06339	RvY_03913-1	1.11691
RvY_06339	RvY_04452	1.09078
RvY_06591	RvY_00171	1.15089
RvY_06591	RvY_03344	0.877985
RvY_06591	RvY_03413	1.22095
RvY_06591	RvY_03534-1	0.902708
RvY_06591	RvY_03693-1	1.28121
RvY_06591	RvY_03714-1	0.882878
RvY_06591	RvY_04452	0.677305
RvY_06591	RvY_04558	0.574084
RvY_06591	RvY_04780	0.935135
RvY_06591	RvY_05228	0.646029
RvY_06591	RvY_06339	1.59418
RvY_07534	RvY_00171	0.539185
RvY_07534	RvY_03344	0.924755
RvY_07534	RvY_03413	0.290093
RvY_07534	RvY_03551	0.748521
RvY_07534	RvY_03693-1	0.393821
RvY_07534	RvY_03714-1	0.528578
RvY_07534	RvY_03913-1	0.305344
RvY_07534	RvY_04558	0.436343
RvY_07534	RvY_04780	0.778338
RvY_07534	RvY_06339	0.865418
RvY_07534	RvY_06591	0.79607
RvY_07744	RvY_03344	0.857282
RvY_07744	RvY_03551	0.547527
RvY_07744	RvY_04780	0.57582
RvY_07744	RvY_05585	0.450549
RvY_07744	RvY_06339	1.05626
RvY_07744	RvY_06591	0.679476
RvY_07989	RvY_03344	0.762925
RvY_07989	RvY_03413	0.641612
RvY_07989	RvY_03551	0.590772
RvY_07989	RvY_03693-1	0.52293
RvY_07989	RvY_04452	0.701984
RvY_07989	RvY_04558	0.589867
RvY_07989	RvY_04780	0.566064
RvY_07989	RvY_05585	0.72381
RvY_08010	RvY_00171	0.597313
RvY_08010	RvY_03344	0.702275
RvY_08010	RvY_03413	0.582051
RvY_08010	RvY_03693-1	0.783469
RvY_08010	RvY_03714-1	0.651046
RvY_08010	RvY_03913-1	0.614088
RvY_08010	RvY_04780	0.699796
RvY_08010	RvY_05585	0.942037
RvY_08010	RvY_06339	1.20402
RvY_08010	RvY_06591	0.908939
RvY_08010	RvY_07989	0.745147
RvY_10070	RvY_03344	0.6746
RvY_10070	RvY_03413	0.502894
RvY_10070	RvY_03534-1	0.649713
RvY_10070	RvY_03551	0.555848
RvY_10070	RvY_03693-1	0.582657
RvY_10070	RvY_04780	0.638543
RvY_10070	RvY_05585	0.484307
RvY_10070	RvY_06339	1.27745
RvY_10070	RvY_06591	0.893583
RvY_10070	RvY_08010	0.554407
RvY_11051	RvY_00171	0.558179
RvY_11051	RvY_03344	0.886782
RvY_11051	RvY_03413	0.845815
RvY_11051	RvY_03534-1	0.881068
RvY_11051	RvY_03693-1	0.87473
RvY_11051	RvY_03714-1	0.798903
RvY_11051	RvY_03913-1	0.603845
RvY_11051	RvY_04452	0.631365
RvY_11051	RvY_04558	0.620382
RvY_11051	RvY_04780	0.480984
RvY_11051	RvY_05228	0.841141
RvY_11051	RvY_05664	0.81424
RvY_11051	RvY_06591	0.602069
RvY_11051	RvY_07534	0.820683
RvY_11051	RvY_07744	0.490247
RvY_11051	RvY_07989	0.570316
RvY_11051	RvY_10070	0.468928
RvY_11423	RvY_00171	0.491776
RvY_11423	RvY_03344	0.819561
RvY_11423	RvY_03413	0.68192
RvY_11423	RvY_03551	0.714286
RvY_11423	RvY_03693-1	1.05475
RvY_11423	RvY_03714-1	0.718129
RvY_11423	RvY_04452	0.407782
RvY_11423	RvY_04780	0.730841
RvY_11423	RvY_05228	0.933129
RvY_11423	RvY_05585	0.692566
RvY_11423	RvY_06591	0.581826
RvY_11423	RvY_08010	0.73654
RvY_11423	RvY_10070	0.543245
RvY_11423	RvY_11051	0.683563
RvY_11451	RvY_00171	0.78735
RvY_11451	RvY_03344	0.924985
RvY_11451	RvY_03413	0.84467
RvY_11451	RvY_03534-1	0.557366
RvY_11451	RvY_03551	0.633438
RvY_11451	RvY_03693-1	0.887122
RvY_11451	RvY_03714-1	0.858213
RvY_11451	RvY_03913-1	0.730329
RvY_11451	RvY_04452	0.495165
RvY_11451	RvY_05228	1.1478
RvY_11451	RvY_06339	1.02717
RvY_11451	RvY_06591	0.411838
RvY_11451	RvY_07989	0.574527
RvY_11451	RvY_08010	0.818557
RvY_11451	RvY_10070	0.945106
RvY_11451	RvY_11051	0.659298
RvY_11451	RvY_11423	0.265306
RvY_12580-2	RvY_00171	0.464413
RvY_12580-2	RvY_03344	0.411107
RvY_12580-2	RvY_03413	0.367582
RvY_12580-2	RvY_03693-1	0.781761
RvY_12580-2	RvY_03714-1	0.419903
RvY_12580-2	RvY_03913-1	0.642394
RvY_12580-2	RvY_04558	0.320645
RvY_12580-2	RvY_05585	0.464027
RvY_12580-2	RvY_05664	0.783282
RvY_12580-2	RvY_06339	1.14567
RvY_12580-2	RvY_06591	0.689608
RvY_12580-2	RvY_08010	0.574163
RvY_12580-2	RvY_11451	0.449911
RvY_12805	RvY_03344	0.852002
RvY_12805	RvY_03413	0.88339
RvY_12805	RvY_03534-1	0.533083
RvY_12805	RvY_03693-1	0.528063
RvY_12805	RvY_03913-1	0.618895
RvY_12805	RvY_04452	0.878265
RvY_12805	RvY_04558	0.497719
RvY_12805	RvY_04780	0.491538
RvY_12805	RvY_05585	0.683893
RvY_12805	RvY_06339	0.993217
RvY_12805	RvY_07744	0.607276
RvY_12805	RvY_07989	0.923117
RvY_12805	RvY_11051	0.597188
RvY_12805	RvY_11451	0.768149
RvY_12877	RvY_03344	0.92667
RvY_12877	RvY_03413	1.28294
RvY_12877	RvY_03534-1	1.11773
RvY_12877	RvY_03693-1	1.36009
RvY_12877	RvY_03714-1	0.809145
RvY_12877	RvY_03913-1	0.67062
RvY_12877	RvY_04452	0.522062
RvY_12877	RvY_04558	0.43581
RvY_12877	RvY_04780	0.685897
RvY_12877	RvY_05585	0.705016
RvY_12877	RvY_06339	0.951653
RvY_12877	RvY_06591	0.351425
RvY_12877	RvY_07534	0.864296
RvY_12877	RvY_07744	1.02018
RvY_12877	RvY_07989	0.550629
RvY_12877	RvY_08010	0.694156
RvY_12877	RvY_10070	0.877717
RvY_12877	RvY_11423	0.493986
RvY_12877	RvY_11451	0.656912
RvY_12877	RvY_12805	0.715269
RvY_13866	RvY_00171	0.547739
RvY_13866	RvY_03344	0.618862
RvY_13866	RvY_03413	0.778989
RvY_13866	RvY_03693-1	0.594844
RvY_13866	RvY_04452	0.592708
RvY_13866	RvY_04780	0.530193
RvY_13866	RvY_05585	0.480067
RvY_13866	RvY_05664	0.484272
RvY_13866	RvY_06339	1.31536
RvY_13866	RvY_06591	0.881407
RvY_13866	RvY_07534	0.633164
RvY_13866	RvY_08010	0.456342
RvY_13866	RvY_10070	0.453612
RvY_13866	RvY_11051	0.682257
RvY_13866	RvY_11423	0.710434
RvY_13866	RvY_12805	0.588235
RvY_13866	RvY_12877	0.75
RvY_14822	RvY_03344	1.04655
RvY_14822	RvY_03413	0.481197
RvY_14822	RvY_03551	0.647201
RvY_14822	RvY_03693-1	0.513181
RvY_14822	RvY_03714-1	0.222397
RvY_14822	RvY_03913-1	0.552524
RvY_14822	RvY_04452	0.78649
RvY_14822	RvY_04558	0.374903
RvY_14822	RvY_04780	0.561937
RvY_14822	RvY_05585	0.496052
RvY_14822	RvY_05664	0.693945
RvY_14822	RvY_06339	1.07011
RvY_14822	RvY_06591	0.78853
RvY_14822	RvY_07534	0.54559
RvY_14822	RvY_07744	0.360705
RvY_14822	RvY_08010	0.659262
RvY_14822	RvY_11051	0.945346
RvY_14822	RvY_11423	0.765639
RvY_14822	RvY_11451	1.07113
RvY_14822	RvY_12580-2	0.370652
RvY_14822	RvY_12805	0.677668
RvY_14822	RvY_12877	0.969085
RvY_14824	RvY_00171	0.383891
RvY_14824	RvY_03413	0.558376
RvY_14824	RvY_03534-1	0.382923
RvY_14824	RvY_03913-1	0.615152
RvY_14824	RvY_04780	0.555138
RvY_14824	RvY_05585	0.406102
RvY_14824	RvY_05664	0.407016
RvY_14824	RvY_06339	2.25896
RvY_14824	RvY_07744	0.229977
RvY_14824	RvY_12805	0.515748
RvY_14824	RvY_13866	0.650912
RvY_16048	RvY_00171	0.580315
RvY_16048	RvY_03344	0.786151
RvY_16048	RvY_03413	0.62371
RvY_16048	RvY_03534-1	0.76702
RvY_16048	RvY_03693-1	0.611192
RvY_16048	RvY_03714-1	0.5205
RvY_16048	RvY_04558	0.643895
RvY_16048	RvY_04780	0.579984
RvY_16048	RvY_05228	0.781044
RvY_16048	RvY_05585	0.775239
RvY_16048	RvY_06339	1.61538
RvY_16048	RvY_07534	0.777195
RvY_16048	RvY_07744	0.467327
RvY_16048	RvY_07989	0.626144
RvY_16048	RvY_08010	0.785511
RvY_16048	RvY_10070	0.524275
RvY_16048	RvY_11051	0.548903
RvY_16048	RvY_11451	0.508315
RvY_16048	RvY_14822	0.697936
RvY_16048	RvY_14824	0.561947
RvY_17509	RvY_03344	0.838675
RvY_17509	RvY_03413	0.975192
RvY_17509	RvY_03693-1	0.884995
RvY_17509	RvY_04452	0.688606
RvY_17509	RvY_04558	0.368483
RvY_17509	RvY_04780	0.771008
RvY_17509	RvY_05228	1.21686
RvY_17509	RvY_05585	0.591939
RvY_17509	RvY_05664	0.791332
RvY_17509	RvY_06339	1.64558
RvY_17509	RvY_06591	0.773096
RvY_17509	RvY_07534	0.849616
RvY_17509	RvY_07989	0.72343
RvY_17509	RvY_08010	0.976538
RvY_17509	RvY_10070	0.984358
RvY_17509	RvY_11051	0.619455
RvY_17509	RvY_11423	0.640112
RvY_17509	RvY_11451	0.723435
RvY_17509	RvY_12877	0.824017
RvY_17509	RvY_13866	0.663198
RvY_17509	RvY_14822	0.553901
RvY_17509	RvY_16048	1.10222
RvY_17540	RvY_00171	0.572955
RvY_17540	RvY_03344	0.822466
RvY_17540	RvY_03413	0.611526
RvY_17540	RvY_03534-1	0.676692
RvY_17540	RvY_03693-1	0.964427
RvY_17540	RvY_04780	0.782038
RvY_17540	RvY_05228	1.2776
RvY_17540	RvY_06339	0.927778
RvY_17540	RvY_06591	0.528458
RvY_17540	RvY_08010	0.706522
RvY_17540	RvY_10070	0.829787
RvY_17540	RvY_12805	0.577936
RvY_17540	RvY_14824	0.527907
RvY_17540	RvY_16048	0.466784
RvY_17540	RvY_17509	0.524035
RvY_18072-1	RvY_00171	0.805476
RvY_18072-1	RvY_03344	1.00904
RvY_18072-1	RvY_03413	1.01262
RvY_18072-1	RvY_03534-1	0.667265
RvY_18072-1	RvY_03693-1	1.22972
RvY_18072-1	RvY_03714-1	0.635019
RvY_18072-1	RvY_03913-1	0.952913
RvY_18072-1	RvY_04452	0.618682
RvY_18072-1	RvY_04780	0.938292
RvY_18072-1	RvY_06339	1.44794
RvY_18072-1	RvY_06591	0.411009
RvY_18072-1	RvY_07534	1.0584
RvY_18072-1	RvY_07989	0.522617
RvY_18072-1	RvY_08010	0.933923
RvY_18072-1	RvY_10070	1.07057
RvY_18072-1	RvY_11051	0.560811
RvY_18072-1	RvY_11423	0.599338
RvY_18072-1	RvY_11451	0.693944
RvY_18072-1	RvY_12580-2	0.506419
RvY_18072-1	RvY_12805	0.935676
RvY_18072-1	RvY_12877	0.438134
RvY_18072-1	RvY_13866	1.14833
RvY_18072-1	RvY_14822	0.756325
RvY_18072-1	RvY_16048	0.511383
RvY_18072-1	RvY_17509	0.806751
RvY_18072-1	RvY_17540	0.567866
RvY_18123-1	RvY_00171	0.687151
RvY_18123-1	RvY_03344	0.932626
RvY_18123-1	RvY_03413	0.846009
RvY_18123-1	RvY_03534-1	0.519678
RvY_18123-1	RvY_03693-1	0.553797
RvY_18123-1	RvY_04558	0.410488
RvY_18123-1	RvY_04780	0.847884
RvY_18123-1	RvY_05228	0.80229
RvY_18123-1	RvY_05585	0.820804
RvY_18123-1	RvY_06339	1.1471
RvY_18123-1	RvY_06591	1.05251
RvY_18123-1	RvY_07534	0.89101
RvY_18123-1	RvY_07744	0.541302
RvY_18123-1	RvY_07989	0.634504
RvY_18123-1	RvY_11051	0.942806
RvY_18123-1	RvY_11423	0.573784
RvY_18123-1	RvY_11451	0.639818
RvY_18123-1	RvY_12580-2	0.507943
RvY_18123-1	RvY_12805	0.626577
RvY_18123-1	RvY_12877	0.654326
RvY_18123-1	RvY_13866	0.675879
RvY_18123-1	RvY_14824	0.649274
RvY_18123-1	RvY_16048	0.770312
RvY_18123-1	RvY_17509	0.995324
RvY_18123-1	RvY_17540	0.870659
RvY_18123-1	RvY_18072-1	0.854201
RvY_18683	RvY_03344	0.73728
RvY_18683	RvY_03413	0.948479
RvY_18683	RvY_03534-1	0.757623
RvY_18683	RvY_03693-1	0.641509
RvY_18683	RvY_03714-1	0.851206
RvY_18683	RvY_03913-1	0.882782
RvY_18683	RvY_04558	0.599542
RvY_18683	RvY_04780	0.880492
RvY_18683	RvY_05228	0.92891
RvY_18683	RvY_05585	0.652002
RvY_18683	RvY_05664	0.703076
RvY_18683	RvY_06339	1.51232
RvY_18683	RvY_06591	0.763436
RvY_18683	RvY_07534	0.809723
RvY_18683	RvY_07744	0.834752
RvY_18683	RvY_07989	1.19842
RvY_18683	RvY_08010	0.658873
RvY_18683	RvY_10070	1.09956
RvY_18683	RvY_11051	0.586732
RvY_18683	RvY_11423	0.959391
RvY_18683	RvY_11451	1.01507
RvY_18683	RvY_12580-2	0.327586
RvY_18683	RvY_12805	0.658645
RvY_18683	RvY_12877	0.539745
RvY_18683	RvY_13866	0.802391
RvY_18683	RvY_14822	0.803675
RvY_18683	RvY_14824	0.500944
RvY_18683	RvY_16048	0.661056
RvY_18683	RvY_17540	0.495113
RvY_18683	RvY_18072-1	0.794492
RvY_18683	RvY_18123-1	1.16953
LOC129601265	LOC129580766	0.576849
LOC129590739	LOC129580766	1.09063
LOC129584594	LOC129580766	1.22974
LOC129600929	LOC129580766	0.88479
LOC129596390	LOC129580766	0.918643
LOC129590582	LOC129580766	0.383591
LOC129591359	LOC129580766	0.610262
LOC129598813	LOC129580766	0.705709
LOC129601939	LOC129580766	1.13617
LOC129596988	LOC129580766	0.710166
LOC129586845	LOC129580766	0.383339
LOC129583505	LOC129581091	0.475363
LOC129596447	LOC129581091	0.778044
LOC129598813	LOC129581091	0.788255
LOC129599187	LOC129581091	0.856562
LOC129601939	LOC129581091	0.943252
LOC129596988	LOC129581091	0.625896
LOC129599813	LOC129581091	0.880686
LOC129595311	LOC129581091	0.977327
LOC129595270	LOC129581091	0.758232
LOC129582652	LOC129581091	0.673539
LOC129596390	LOC129581091	0.734348
LOC129601265	LOC129581091	0.660825
LOC129585173	LOC129581091	0.608286
LOC129600929	LOC129581091	1.01441
LOC129590739	LOC129581091	1.09381
LOC129590582	LOC129581091	0.66968
LOC129597268	LOC129581091	1.98254
LOC129596245	LOC129581091	0.451044
LOC129587669	LOC129581091	0.965943
LOC129586845	LOC129581787	0.899959
LOC129601939	LOC129581787	0.507912
LOC129591863	LOC129581787	1.03091
LOC129587073	LOC129581787	0.799446
LOC129595270	LOC129581787	0.551465
LOC129583586	LOC129581787	0.703726
LOC129591359	LOC129581787	0.807611
LOC129595311	LOC129581787	0.522063
LOC129590512	LOC129581799	0.956187
LOC129587073	LOC129581799	0.796448
LOC129591359	LOC129581799	0.470705
LOC129590582	LOC129581799	0.659656
LOC129583586	LOC129581799	0.557016
LOC129597268	LOC129581799	2.73966
LOC129590842	LOC129581799	0.223343
LOC129589167	LOC129581799	0.724054
LOC129585100	LOC129581799	0.614948
LOC129586354	LOC129581799	0.280128
LOC129591863	LOC129581799	0.769146
LOC129584999	LOC129581799	1.03487
LOC129596390	LOC129581799	0.201238
LOC129585173	LOC129581799	0.732716
LOC129599187	LOC129582047	0.906727
LOC129595270	LOC129582047	0.732851
LOC129584570	LOC129582047	0.807374
LOC129590739	LOC129582047	0.959203
LOC129601939	LOC129582047	0.889221
LOC129584594	LOC129582047	0.831262
LOC129596988	LOC129582047	0.533457
LOC129590582	LOC129582047	0.435486
LOC129584769	LOC129582047	0.80968
LOC129597268	LOC129582047	1.64755
LOC129598813	LOC129582047	0.410215
LOC129591863	LOC129582047	0.559872
LOC129590512	LOC129582047	1.31834
LOC129596447	LOC129582047	0.432168
LOC129585049	LOC129582047	0.426442
LOC129599511	LOC129582047	0.565072
LOC129583505	LOC129582047	0.944416
LOC129601265	LOC129582047	0.371806
LOC129584999	LOC129582047	0.877226
LOC129600929	LOC129582047	0.465834
LOC129595311	LOC129582047	0.858771
LOC129597268	LOC129582088	1.57113
LOC129582652	LOC129582088	0.558444
LOC129598813	LOC129582088	0.665853
LOC129599813	LOC129582088	1.0452
LOC129583505	LOC129582088	0.57586
LOC129601265	LOC129582088	0.784542
LOC129590739	LOC129582088	1.11921
LOC129584594	LOC129582088	1.07674
LOC129584769	LOC129582088	0.641751
LOC129585173	LOC129582088	0.696356
LOC129600929	LOC129582088	0.950071
LOC129595270	LOC129582088	0.884819
LOC129599511	LOC129582088	0.602077
LOC129590582	LOC129582652	0.654201
LOC129599813	LOC129582652	0.352849
LOC129585100	LOC129582652	0.440121
LOC129587669	LOC129582652	0.613204
[truncated: 6,624 more rows]
