# Supplementary material for: Characteristics of C4-Type Zinc Finger Proteins in Tardigrades and Their Responses in Extreme Environments
Source: Int J Mol Sci. 2026 Feb 11;27(4):1739. doi: 10.3390/ijms27041739 (PMC12941274; doi:10.3390/ijms27041739)
Supplement: Supplementary file 1 [file ijms-27-01739-s001.zip › Table S11.xls]

## Sheet: Table S11.1
Table S11.1 The tandem duplication and proximal duplication C4-type ZFP genes of H. henanensis and its corresponding homologous genes in its own and H. exemplaris genomes.
C4-type ZFP genes	Homologous genes	Gene duplication modes of C4-type ZFP genes	Gene duplication modes of homologous genes
H.Henanesis.Chr1.2406	H.Henanesis.Chr3.696	3	3
H.Henanesis.Chr1.2406	BV898_19155.1	3	3
H.Henanesis.Chr1.2406	H.Henanesis.Chr3.694	3	3
H.Henanesis.Chr1.2406	BV898_18617.1	3	1
H.Henanesis.Chr1.2406	BV898_18602.1	3	2
H.Henanesis.Chr1.2406	BV898_18578.1	3	2
H.Henanesis.Chr1.2406	BV898_19156.2	3	3
H.Henanesis.Chr1.2406	BV898_19345.1	3	3
H.Henanesis.Chr1.2406	BV898_18579.1	3	3
H.Henanesis.Chr1.2406	H.Henanesis.Chr3.2333	3	3
H.Henanesis.Chr1.2406	BV898_19346.1	3	3
H.Henanesis.Chr1.2406	BV898_00628.1	3	1
H.Henanesis.Chr1.2406	BV898_03161.1	3	3
H.Henanesis.Chr1.2406	H.Henanesis.Chr3.2332	3	3
H.Henanesis.Chr1.2406	BV898_04140.1	3	3
H.Henanesis.Chr1.2406	BV898_04141.1	3	3
H.Henanesis.Chr1.2406	H.Henanesis.Chr3.157	3	3
H.Henanesis.Chr1.2406	BV898_04142.1	3	2
H.Henanesis.Chr1.2406	H.Henanesis.Chr1.585	3	1
H.Henanesis.Chr1.2406	BV898_05256.1	3	1
H.Henanesis.Chr1.2406	H.Henanesis.Chr3.695	3	3
H.Henanesis.Chr1.2406	H.Henanesis.Chr3.156	3	3
H.Henanesis.Chr1.2406	BV898_14965.1	3	3
H.Henanesis.Chr1.2406	H.Henanesis.Chr3.154	3	2
H.Henanesis.Chr1.2406	H.Henanesis.Chr2.2518	3	1
H.Henanesis.Chr1.2406	H.Henanesis.Chr2.2544	3	3
H.Henanesis.Chr1.2406	BV898_14966.1	3	3
H.Henanesis.Chr1.2406	H.Henanesis.Chr2.749	3	1
H.Henanesis.Chr1.2406	BV898_14967.1	3	3
H.Henanesis.Chr1.2406	H.Henanesis.Chr2.2545	3	3
H.Henanesis.Chr1.2406	BV898_14968.1	3	3
H.Henanesis.Chr1.2406	BV898_19347.1	3	3
H.Henanesis.Chr1.2406	H.Henanesis.Chr2.1147	3	1
H.Henanesis.Chr1.2406	BV898_18148.1	3	2
H.Henanesis.Chr1.2406	H.Henanesis.Chr1.2405	3	3
H.Henanesis.Chr1.2406	H.Henanesis.Chr1.2404	3	3
H.Henanesis.Chr2.2013	BV898_18991.1	2	1
H.Henanesis.Chr2.2013	BV898_02568.1	2	1
H.Henanesis.Chr2.2013	H.Henanesis.Chr2.2035	2	3
H.Henanesis.Chr2.2013	H.Henanesis.Chr2.2036	2	3
H.Henanesis.Chr2.2013	H.Henanesis.Chr2.2022	2	2
H.Henanesis.Chr2.2013	H.Henanesis.Chr2.2040	2	2
H.Henanesis.Chr2.2013	H.Henanesis.Chr2.2048	2	2
H.Henanesis.Chr2.2013	H.Henanesis.Chr2.2027	2	2
H.Henanesis.Chr2.2013	H.Henanesis.Chr2.2045	2	2
H.Henanesis.Chr2.2013	H.Henanesis.Chr2.2046	2	2
H.Henanesis.Chr2.2013	H.Henanesis.Chr3.1059	2	1
H.Henanesis.Chr2.2013	H.Henanesis.Chr2.2030	2	2
H.Henanesis.Chr2.2022	H.Henanesis.Chr2.2030	2	2
H.Henanesis.Chr2.2022	H.Henanesis.Chr2.2046	2	2
H.Henanesis.Chr2.2022	H.Henanesis.Chr2.2035	2	3
H.Henanesis.Chr2.2022	H.Henanesis.Chr2.2036	2	3
H.Henanesis.Chr2.2022	H.Henanesis.Chr2.2040	2	2
H.Henanesis.Chr2.2022	H.Henanesis.Chr2.2045	2	2
H.Henanesis.Chr2.2022	BV898_18991.1	2	1
H.Henanesis.Chr2.2022	H.Henanesis.Chr2.2027	2	2
H.Henanesis.Chr2.2022	BV898_02568.1	2	1
H.Henanesis.Chr2.2022	H.Henanesis.Chr2.2048	2	2
H.Henanesis.Chr2.2022	H.Henanesis.Chr3.1059	2	1
H.Henanesis.Chr2.2022	H.Henanesis.Chr2.2013	2	2
H.Henanesis.Chr2.2027	H.Henanesis.Chr2.2048	2	2
H.Henanesis.Chr2.2027	H.Henanesis.Chr2.2035	2	3
H.Henanesis.Chr2.2027	BV898_18991.1	2	1
H.Henanesis.Chr2.2027	H.Henanesis.Chr2.2036	2	3
H.Henanesis.Chr2.2027	H.Henanesis.Chr2.2030	2	2
H.Henanesis.Chr2.2027	H.Henanesis.Chr2.2040	2	2
H.Henanesis.Chr2.2027	H.Henanesis.Chr2.2046	2	2
H.Henanesis.Chr2.2027	H.Henanesis.Chr2.2045	2	2
H.Henanesis.Chr2.2027	H.Henanesis.Chr3.1059	2	1
H.Henanesis.Chr2.2027	BV898_02568.1	2	1
H.Henanesis.Chr2.2027	H.Henanesis.Chr2.2022	2	2
H.Henanesis.Chr2.2027	H.Henanesis.Chr2.2013	2	2
H.Henanesis.Chr2.2035	H.Henanesis.Chr2.2036	3	3
H.Henanesis.Chr2.2035	BV898_02568.1	3	1
H.Henanesis.Chr2.2035	H.Henanesis.Chr3.1059	3	1
H.Henanesis.Chr2.2035	H.Henanesis.Chr2.2046	3	2
H.Henanesis.Chr2.2035	BV898_18991.1	3	1
H.Henanesis.Chr2.2035	H.Henanesis.Chr2.2048	3	2
H.Henanesis.Chr2.2035	H.Henanesis.Chr2.2045	3	2
H.Henanesis.Chr2.2035	H.Henanesis.Chr2.2040	3	2
H.Henanesis.Chr2.2035	H.Henanesis.Chr2.2027	3	2
H.Henanesis.Chr2.2035	H.Henanesis.Chr2.2013	3	2
H.Henanesis.Chr2.2035	H.Henanesis.Chr2.2022	3	2
H.Henanesis.Chr2.2035	H.Henanesis.Chr2.2030	3	2
H.Henanesis.Chr2.2036	H.Henanesis.Chr2.2046	3	2
H.Henanesis.Chr2.2036	BV898_18991.1	3	1
H.Henanesis.Chr2.2036	H.Henanesis.Chr2.2040	3	2
H.Henanesis.Chr2.2036	H.Henanesis.Chr2.2045	3	2
H.Henanesis.Chr2.2036	H.Henanesis.Chr2.2048	3	2
H.Henanesis.Chr2.2036	H.Henanesis.Chr3.1059	3	1
H.Henanesis.Chr2.2036	BV898_02568.1	3	1
H.Henanesis.Chr2.2036	H.Henanesis.Chr2.2027	3	2
H.Henanesis.Chr2.2036	H.Henanesis.Chr2.2035	3	3
H.Henanesis.Chr2.2036	H.Henanesis.Chr2.2013	3	2
H.Henanesis.Chr2.2036	H.Henanesis.Chr2.2030	3	2
H.Henanesis.Chr2.2036	H.Henanesis.Chr2.2022	3	2
H.Henanesis.Chr2.2046	H.Henanesis.Chr2.2048	2	2
H.Henanesis.Chr2.2046	H.Henanesis.Chr3.1059	2	1
H.Henanesis.Chr2.2046	BV898_02568.1	2	1
H.Henanesis.Chr2.2046	BV898_18991.1	2	1
H.Henanesis.Chr2.2046	H.Henanesis.Chr2.2045	2	2
H.Henanesis.Chr2.2046	H.Henanesis.Chr2.2027	2	2
H.Henanesis.Chr2.2046	H.Henanesis.Chr2.2036	2	3
H.Henanesis.Chr2.2046	H.Henanesis.Chr2.2022	2	2
H.Henanesis.Chr2.2046	H.Henanesis.Chr2.2035	2	3
H.Henanesis.Chr2.2046	H.Henanesis.Chr2.2013	2	2
H.Henanesis.Chr2.2046	H.Henanesis.Chr2.2040	2	2
H.Henanesis.Chr2.2046	H.Henanesis.Chr2.2030	2	2
H.Henanesis.Chr2.2048	BV898_02568.1	2	1
H.Henanesis.Chr2.2048	BV898_18991.1	2	1
H.Henanesis.Chr2.2048	H.Henanesis.Chr3.1059	2	1
H.Henanesis.Chr2.2048	H.Henanesis.Chr2.2046	2	2
H.Henanesis.Chr2.2048	H.Henanesis.Chr2.2022	2	2
H.Henanesis.Chr2.2048	H.Henanesis.Chr2.2035	2	3
H.Henanesis.Chr2.2048	H.Henanesis.Chr2.2013	2	2
H.Henanesis.Chr2.2048	H.Henanesis.Chr2.2027	2	2
H.Henanesis.Chr2.2048	H.Henanesis.Chr2.2040	2	2
H.Henanesis.Chr2.2048	H.Henanesis.Chr2.2045	2	2
H.Henanesis.Chr2.2048	H.Henanesis.Chr2.2036	2	3
H.Henanesis.Chr2.2048	H.Henanesis.Chr2.2030	2	2
H.Henanesis.Chr2.2515	BV898_00252.1	3	3
H.Henanesis.Chr2.2515	H.Henanesis.Chr6.1597	3	3
H.Henanesis.Chr2.2515	H.Henanesis.Chr6.1596	3	3
H.Henanesis.Chr2.2515	H.Henanesis.Chr4.820	3	1
H.Henanesis.Chr2.2515	H.Henanesis.Chr4.43	3	1
H.Henanesis.Chr2.2515	H.Henanesis.Chr4.248	3	2
H.Henanesis.Chr2.2515	H.Henanesis.Chr4.246	3	2
H.Henanesis.Chr2.2515	H.Henanesis.Chr4.2316	3	3
H.Henanesis.Chr2.2515	H.Henanesis.Chr4.2315	3	3
H.Henanesis.Chr2.2515	H.Henanesis.Chr4.22	3	1
H.Henanesis.Chr2.2515	H.Henanesis.Chr4.1270	3	3
H.Henanesis.Chr2.2515	H.Henanesis.Chr4.1269	3	3
H.Henanesis.Chr2.2515	H.Henanesis.Chr3.796	3	1
H.Henanesis.Chr2.2515	H.Henanesis.Chr3.390	3	4
H.Henanesis.Chr2.2515	H.Henanesis.Chr3.1800	3	3
H.Henanesis.Chr2.2515	H.Henanesis.Chr3.170	3	4
H.Henanesis.Chr2.2515	H.Henanesis.Chr3.1379	3	1
H.Henanesis.Chr2.2515	H.Henanesis.Chr3.1188	3	1
H.Henanesis.Chr2.2515	H.Henanesis.Chr2.968	3	3
H.Henanesis.Chr2.2515	H.Henanesis.Chr2.967	3	3
H.Henanesis.Chr2.2515	H.Henanesis.Chr2.964	3	3
H.Henanesis.Chr2.2515	H.Henanesis.Chr2.963	3	3
H.Henanesis.Chr2.2515	H.Henanesis.Chr2.962	3	3
H.Henanesis.Chr2.2515	H.Henanesis.Chr2.719	3	1
H.Henanesis.Chr2.2515	BV898_19261.1	3	1
H.Henanesis.Chr2.2515	BV898_18442.1	3	3
H.Henanesis.Chr2.2515	BV898_18441.1	3	3
H.Henanesis.Chr2.2515	BV898_17968.1	3	2
H.Henanesis.Chr2.2515	BV898_16632.1	3	3
H.Henanesis.Chr2.2515	BV898_16630.1	3	2
H.Henanesis.Chr2.2515	BV898_16625.1	3	3
H.Henanesis.Chr2.2515	BV898_16624.1	3	3
H.Henanesis.Chr2.2515	BV898_00064.1	3	1
H.Henanesis.Chr2.2515	BV898_16623.1	3	3
H.Henanesis.Chr2.2515	BV898_16622.1	3	3
H.Henanesis.Chr2.2515	BV898_13460.1	3	3
H.Henanesis.Chr2.2515	BV898_13457.1	3	2
H.Henanesis.Chr2.2515	BV898_13451.1	3	2
H.Henanesis.Chr2.2515	BV898_11904.1	3	2
H.Henanesis.Chr2.2515	BV898_11607.1	3	1
H.Henanesis.Chr2.2515	BV898_10221.1	3	1
H.Henanesis.Chr2.2515	BV898_08156.1	3	3
H.Henanesis.Chr2.2515	BV898_08154.1	3	2
H.Henanesis.Chr2.2515	BV898_07316.1	3	1
H.Henanesis.Chr2.2515	BV898_07300.1	3	1
H.Henanesis.Chr2.2515	BV898_07008.1	3	1
H.Henanesis.Chr2.2515	BV898_07007.1	3	1
H.Henanesis.Chr2.2515	BV898_06261.1	3	1
H.Henanesis.Chr2.2515	BV898_05779.1	3	3
H.Henanesis.Chr2.2515	BV898_05778.1	3	3
H.Henanesis.Chr2.2515	BV898_05638.1	3	1
H.Henanesis.Chr2.2515	BV898_05363.1	3	2
H.Henanesis.Chr2.2515	BV898_05358.1	3	2
H.Henanesis.Chr2.2515	BV898_05344.1	3	1
H.Henanesis.Chr2.2515	BV898_04551.1	3	1
H.Henanesis.Chr2.2515	BV898_04503.1	3	1
H.Henanesis.Chr2.2515	BV898_04063.1	3	1
H.Henanesis.Chr2.2515	BV898_03707.1	3	3
H.Henanesis.Chr2.2515	BV898_03706.1	3	3
H.Henanesis.Chr2.2515	BV898_03068.1	3	2
H.Henanesis.Chr2.2515	BV898_02406.1	3	3
H.Henanesis.Chr2.2515	BV898_02405.1	3	3
H.Henanesis.Chr2.2515	BV898_02403.1	3	3
H.Henanesis.Chr2.2515	BV898_02402.2	3	3
H.Henanesis.Chr2.2515	BV898_02401.1	3	2
H.Henanesis.Chr2.2515	BV898_02400.2	3	2
H.Henanesis.Chr2.2515	BV898_02399.1	3	2
H.Henanesis.Chr2.2515	BV898_02201.1	3	1
H.Henanesis.Chr2.2515	BV898_01465.2	3	1
H.Henanesis.Chr2.2515	BV898_00721.1	3	1
H.Henanesis.Chr2.2515	BV898_00601.1	3	1
H.Henanesis.Chr2.2515	BV898_00034.1	3	1
H.Henanesis.Chr2.2515	H.Henanesis.Chr1.2510	3	3
H.Henanesis.Chr2.2515	H.Henanesis.Chr1.2511	3	3
H.Henanesis.Chr2.2515	H.Henanesis.Chr1.1901	3	1
H.Henanesis.Chr2.2515	H.Henanesis.Chr1.2509	3	3
H.Henanesis.Chr2.2515	H.Henanesis.Chr1.2455	3	1
H.Henanesis.Chr2.2515	H.Henanesis.Chr1.1859	3	1
H.Henanesis.Chr2.2515	H.Henanesis.Chr2.1325	3	3
H.Henanesis.Chr2.2515	H.Henanesis.Chr1.2003	3	1
H.Henanesis.Chr2.2515	H.Henanesis.Chr2.1915	3	1
H.Henanesis.Chr2.2515	H.Henanesis.Chr1.2512	3	3
H.Henanesis.Chr2.2515	H.Henanesis.Chr1.1677	3	1
H.Henanesis.Chr2.2516	H.Henanesis.Chr4.1782	3	1
H.Henanesis.Chr2.2516	BV898_05005.1	3	1
H.Henanesis.Chr2.2516	BV898_05253.1	3	3
H.Henanesis.Chr2.2516	BV898_05254.1	3	3
H.Henanesis.Chr2.2544	H.Henanesis.Chr3.2332	3	3
H.Henanesis.Chr2.2544	H.Henanesis.Chr3.157	3	3
H.Henanesis.Chr2.2544	H.Henanesis.Chr3.156	3	3
H.Henanesis.Chr2.2544	H.Henanesis.Chr3.694	3	3
H.Henanesis.Chr2.2544	H.Henanesis.Chr3.696	3	3
H.Henanesis.Chr2.2544	H.Henanesis.Chr3.154	3	2
H.Henanesis.Chr2.2544	H.Henanesis.Chr2.749	3	1
H.Henanesis.Chr2.2544	H.Henanesis.Chr3.2333	3	3
H.Henanesis.Chr2.2544	H.Henanesis.Chr2.2545	3	3
H.Henanesis.Chr2.2544	BV898_19347.1	3	3
H.Henanesis.Chr2.2544	BV898_19346.1	3	3
H.Henanesis.Chr2.2544	BV898_19345.1	3	3
H.Henanesis.Chr2.2544	BV898_19156.2	3	3
H.Henanesis.Chr2.2544	BV898_19155.1	3	3
H.Henanesis.Chr2.2544	BV898_18617.1	3	1
H.Henanesis.Chr2.2544	BV898_18602.1	3	2
H.Henanesis.Chr2.2544	BV898_00628.1	3	1
H.Henanesis.Chr2.2544	BV898_03161.1	3	3
H.Henanesis.Chr2.2544	BV898_04140.1	3	3
H.Henanesis.Chr2.2544	BV898_04141.1	3	3
H.Henanesis.Chr2.2544	BV898_04142.1	3	2
H.Henanesis.Chr2.2544	BV898_05256.1	3	1
H.Henanesis.Chr2.2544	BV898_14965.1	3	3
H.Henanesis.Chr2.2544	BV898_14966.1	3	3
H.Henanesis.Chr2.2544	BV898_14967.1	3	3
H.Henanesis.Chr2.2544	BV898_14968.1	3	3
H.Henanesis.Chr2.2544	BV898_18148.1	3	2
H.Henanesis.Chr2.2544	BV898_18578.1	3	2
H.Henanesis.Chr2.2544	H.Henanesis.Chr3.695	3	3
H.Henanesis.Chr2.2544	BV898_18579.1	3	3
H.Henanesis.Chr2.2544	H.Henanesis.Chr1.2406	3	3
H.Henanesis.Chr2.2544	H.Henanesis.Chr1.2404	3	3
H.Henanesis.Chr2.2544	H.Henanesis.Chr1.585	3	1
H.Henanesis.Chr2.2544	H.Henanesis.Chr1.2405	3	3
H.Henanesis.Chr2.2544	H.Henanesis.Chr2.2518	3	1
H.Henanesis.Chr2.2544	H.Henanesis.Chr2.1147	3	1
H.Henanesis.Chr2.2545	H.Henanesis.Chr3.695	3	3
H.Henanesis.Chr2.2545	H.Henanesis.Chr3.156	3	3
H.Henanesis.Chr2.2545	H.Henanesis.Chr3.154	3	2
H.Henanesis.Chr2.2545	H.Henanesis.Chr2.749	3	1
H.Henanesis.Chr2.2545	H.Henanesis.Chr3.694	3	3
H.Henanesis.Chr2.2545	H.Henanesis.Chr3.2333	3	3
H.Henanesis.Chr2.2545	H.Henanesis.Chr3.2332	3	3
H.Henanesis.Chr2.2545	H.Henanesis.Chr3.157	3	3
H.Henanesis.Chr2.2545	BV898_19347.1	3	3
H.Henanesis.Chr2.2545	BV898_19346.1	3	3
H.Henanesis.Chr2.2545	BV898_19345.1	3	3
H.Henanesis.Chr2.2545	BV898_19156.2	3	3
H.Henanesis.Chr2.2545	H.Henanesis.Chr3.696	3	3
H.Henanesis.Chr2.2545	BV898_19155.1	3	3
H.Henanesis.Chr2.2545	BV898_18617.1	3	1
H.Henanesis.Chr2.2545	BV898_18602.1	3	2
H.Henanesis.Chr2.2545	BV898_18579.1	3	3
H.Henanesis.Chr2.2545	BV898_18578.1	3	2
H.Henanesis.Chr2.2545	BV898_18148.1	3	2
H.Henanesis.Chr2.2545	BV898_14968.1	3	3
H.Henanesis.Chr2.2545	BV898_14967.1	3	3
H.Henanesis.Chr2.2545	BV898_14966.1	3	3
H.Henanesis.Chr2.2545	BV898_14965.1	3	3
H.Henanesis.Chr2.2545	BV898_05256.1	3	1
H.Henanesis.Chr2.2545	BV898_04142.1	3	2
H.Henanesis.Chr2.2545	BV898_04141.1	3	3
H.Henanesis.Chr2.2545	BV898_04140.1	3	3
H.Henanesis.Chr2.2545	BV898_03161.1	3	3
H.Henanesis.Chr2.2545	BV898_00628.1	3	1
H.Henanesis.Chr2.2545	H.Henanesis.Chr1.585	3	1
H.Henanesis.Chr2.2545	H.Henanesis.Chr1.2406	3	3
H.Henanesis.Chr2.2545	H.Henanesis.Chr1.2405	3	3
H.Henanesis.Chr2.2545	H.Henanesis.Chr2.2544	3	3
H.Henanesis.Chr2.2545	H.Henanesis.Chr2.2518	3	1
H.Henanesis.Chr2.2545	H.Henanesis.Chr2.1147	3	1
H.Henanesis.Chr2.2545	H.Henanesis.Chr1.2404	3	3
H.Henanesis.Chr3.154	H.Henanesis.Chr3.695	2	3
H.Henanesis.Chr3.154	H.Henanesis.Chr3.157	2	3
H.Henanesis.Chr3.154	H.Henanesis.Chr3.696	2	3
H.Henanesis.Chr3.154	BV898_00628.1	2	1
H.Henanesis.Chr3.154	BV898_03161.1	2	3
H.Henanesis.Chr3.154	H.Henanesis.Chr3.694	2	3
H.Henanesis.Chr3.154	H.Henanesis.Chr3.2333	2	3
H.Henanesis.Chr3.154	BV898_04140.1	2	3
H.Henanesis.Chr3.154	BV898_04141.1	2	3
H.Henanesis.Chr3.154	H.Henanesis.Chr3.2332	2	3
H.Henanesis.Chr3.154	H.Henanesis.Chr3.156	2	3
H.Henanesis.Chr3.154	BV898_19347.1	2	3
H.Henanesis.Chr3.154	BV898_19346.1	2	3
H.Henanesis.Chr3.154	BV898_19345.1	2	3
H.Henanesis.Chr3.154	BV898_19156.2	2	3
H.Henanesis.Chr3.154	BV898_19155.1	2	3
H.Henanesis.Chr3.154	BV898_18617.1	2	1
H.Henanesis.Chr3.154	BV898_18602.1	2	2
H.Henanesis.Chr3.154	BV898_04142.1	2	2
H.Henanesis.Chr3.154	BV898_18579.1	2	3
H.Henanesis.Chr3.154	BV898_18578.1	2	2
H.Henanesis.Chr3.154	BV898_18148.1	2	2
H.Henanesis.Chr3.154	BV898_05256.1	2	1
H.Henanesis.Chr3.154	BV898_14968.1	2	3
H.Henanesis.Chr3.154	BV898_14967.1	2	3
H.Henanesis.Chr3.154	BV898_14966.1	2	3
H.Henanesis.Chr3.154	BV898_14965.1	2	3
H.Henanesis.Chr3.154	H.Henanesis.Chr2.2545	2	3
H.Henanesis.Chr3.154	H.Henanesis.Chr2.2518	2	1
H.Henanesis.Chr3.154	H.Henanesis.Chr1.2404	2	3
H.Henanesis.Chr3.154	H.Henanesis.Chr1.2405	2	3
H.Henanesis.Chr3.154	H.Henanesis.Chr2.1147	2	1
H.Henanesis.Chr3.154	H.Henanesis.Chr2.2544	2	3
H.Henanesis.Chr3.154	H.Henanesis.Chr1.2406	2	3
H.Henanesis.Chr3.154	H.Henanesis.Chr1.585	2	1
H.Henanesis.Chr3.154	H.Henanesis.Chr2.749	2	1
H.Henanesis.Chr3.156	BV898_00628.1	3	1
H.Henanesis.Chr3.156	BV898_04142.1	3	2
H.Henanesis.Chr3.156	H.Henanesis.Chr3.694	3	3
H.Henanesis.Chr3.156	BV898_03161.1	3	3
H.Henanesis.Chr3.156	H.Henanesis.Chr3.696	3	3
H.Henanesis.Chr3.156	BV898_04140.1	3	3
H.Henanesis.Chr3.156	H.Henanesis.Chr3.2332	3	3
H.Henanesis.Chr3.156	H.Henanesis.Chr3.695	3	3
H.Henanesis.Chr3.156	H.Henanesis.Chr3.2333	3	3
H.Henanesis.Chr3.156	H.Henanesis.Chr3.157	3	3
H.Henanesis.Chr3.156	BV898_19347.1	3	3
H.Henanesis.Chr3.156	BV898_19346.1	3	3
H.Henanesis.Chr3.156	BV898_19345.1	3	3
H.Henanesis.Chr3.156	BV898_19156.2	3	3
H.Henanesis.Chr3.156	BV898_19155.1	3	3
H.Henanesis.Chr3.156	BV898_18617.1	3	1
H.Henanesis.Chr3.156	BV898_18602.1	3	2
H.Henanesis.Chr3.156	BV898_18579.1	3	3
H.Henanesis.Chr3.156	BV898_18578.1	3	2
H.Henanesis.Chr3.156	BV898_18148.1	3	2
H.Henanesis.Chr3.156	BV898_14968.1	3	3
H.Henanesis.Chr3.156	BV898_14967.1	3	3
H.Henanesis.Chr3.156	BV898_14966.1	3	3
H.Henanesis.Chr3.156	BV898_14965.1	3	3
H.Henanesis.Chr3.156	BV898_05256.1	3	1
H.Henanesis.Chr3.156	BV898_04141.1	3	3
H.Henanesis.Chr3.156	H.Henanesis.Chr1.2406	3	3
H.Henanesis.Chr3.156	H.Henanesis.Chr3.154	3	2
H.Henanesis.Chr3.156	H.Henanesis.Chr2.2518	3	1
H.Henanesis.Chr3.156	H.Henanesis.Chr2.2544	3	3
H.Henanesis.Chr3.156	H.Henanesis.Chr2.2545	3	3
H.Henanesis.Chr3.156	H.Henanesis.Chr2.749	3	1
H.Henanesis.Chr3.156	H.Henanesis.Chr1.2404	3	3
H.Henanesis.Chr3.156	H.Henanesis.Chr1.585	3	1
H.Henanesis.Chr3.156	H.Henanesis.Chr1.2405	3	3
H.Henanesis.Chr3.156	H.Henanesis.Chr2.1147	3	1
H.Henanesis.Chr3.157	BV898_00628.1	3	1
H.Henanesis.Chr3.157	BV898_03161.1	3	3
H.Henanesis.Chr3.157	BV898_04140.1	3	3
H.Henanesis.Chr3.157	BV898_04141.1	3	3
H.Henanesis.Chr3.157	BV898_04142.1	3	2
H.Henanesis.Chr3.157	BV898_05256.1	3	1
H.Henanesis.Chr3.157	BV898_14965.1	3	3
H.Henanesis.Chr3.157	BV898_14966.1	3	3
H.Henanesis.Chr3.157	BV898_14967.1	3	3
H.Henanesis.Chr3.157	BV898_14968.1	3	3
H.Henanesis.Chr3.157	BV898_18148.1	3	2
H.Henanesis.Chr3.157	BV898_18578.1	3	2
H.Henanesis.Chr3.157	BV898_18579.1	3	3
H.Henanesis.Chr3.157	BV898_18602.1	3	2
H.Henanesis.Chr3.157	BV898_18617.1	3	1
H.Henanesis.Chr3.157	BV898_19155.1	3	3
H.Henanesis.Chr3.157	BV898_19156.2	3	3
H.Henanesis.Chr3.157	BV898_19345.1	3	3
H.Henanesis.Chr3.157	BV898_19346.1	3	3
H.Henanesis.Chr3.157	BV898_19347.1	3	3
H.Henanesis.Chr3.157	H.Henanesis.Chr3.2332	3	3
H.Henanesis.Chr3.157	H.Henanesis.Chr3.2333	3	3
H.Henanesis.Chr3.157	H.Henanesis.Chr3.694	3	3
H.Henanesis.Chr3.157	H.Henanesis.Chr3.695	3	3
H.Henanesis.Chr3.157	H.Henanesis.Chr3.696	3	3
H.Henanesis.Chr3.157	H.Henanesis.Chr3.156	3	3
H.Henanesis.Chr3.157	H.Henanesis.Chr2.749	3	1
H.Henanesis.Chr3.157	H.Henanesis.Chr1.2405	3	3
H.Henanesis.Chr3.157	H.Henanesis.Chr1.585	3	1
H.Henanesis.Chr3.157	H.Henanesis.Chr2.2518	3	1
H.Henanesis.Chr3.157	H.Henanesis.Chr3.154	3	2
H.Henanesis.Chr3.157	H.Henanesis.Chr2.2545	3	3
H.Henanesis.Chr3.157	H.Henanesis.Chr1.2406	3	3
H.Henanesis.Chr3.157	H.Henanesis.Chr1.2404	3	3
H.Henanesis.Chr3.157	H.Henanesis.Chr2.2544	3	3
H.Henanesis.Chr3.157	H.Henanesis.Chr2.1147	3	1
H.Henanesis.Chr3.2332	BV898_19156.2	3	3
H.Henanesis.Chr3.2332	BV898_19155.1	3	3
H.Henanesis.Chr3.2332	BV898_19346.1	3	3
H.Henanesis.Chr3.2332	BV898_18602.1	3	2
H.Henanesis.Chr3.2332	BV898_18579.1	3	3
H.Henanesis.Chr3.2332	BV898_18578.1	3	2
H.Henanesis.Chr3.2332	BV898_18148.1	3	2
H.Henanesis.Chr3.2332	BV898_14968.1	3	3
H.Henanesis.Chr3.2332	H.Henanesis.Chr3.2333	3	3
H.Henanesis.Chr3.2332	BV898_14967.1	3	3
H.Henanesis.Chr3.2332	BV898_14966.1	3	3
H.Henanesis.Chr3.2332	BV898_14965.1	3	3
H.Henanesis.Chr3.2332	BV898_05256.1	3	1
H.Henanesis.Chr3.2332	BV898_04142.1	3	2
H.Henanesis.Chr3.2332	BV898_04141.1	3	3
H.Henanesis.Chr3.2332	BV898_04140.1	3	3
H.Henanesis.Chr3.2332	BV898_03161.1	3	3
H.Henanesis.Chr3.2332	BV898_00628.1	3	1
H.Henanesis.Chr3.2332	BV898_19347.1	3	3
H.Henanesis.Chr3.2332	H.Henanesis.Chr3.694	3	3
H.Henanesis.Chr3.2332	H.Henanesis.Chr3.695	3	3
H.Henanesis.Chr3.2332	H.Henanesis.Chr3.696	3	3
H.Henanesis.Chr3.2332	BV898_19345.1	3	3
H.Henanesis.Chr3.2332	BV898_18617.1	3	1
H.Henanesis.Chr3.2332	H.Henanesis.Chr1.2405	3	3
H.Henanesis.Chr3.2332	H.Henanesis.Chr3.154	3	2
H.Henanesis.Chr3.2332	H.Henanesis.Chr2.749	3	1
H.Henanesis.Chr3.2332	H.Henanesis.Chr1.585	3	1
H.Henanesis.Chr3.2332	H.Henanesis.Chr3.156	3	3
H.Henanesis.Chr3.2332	H.Henanesis.Chr2.2545	3	3
H.Henanesis.Chr3.2332	H.Henanesis.Chr1.2406	3	3
H.Henanesis.Chr3.2332	H.Henanesis.Chr2.2518	3	1
H.Henanesis.Chr3.2332	H.Henanesis.Chr2.2544	3	3
H.Henanesis.Chr3.2332	H.Henanesis.Chr3.157	3	3
H.Henanesis.Chr3.2332	H.Henanesis.Chr1.2404	3	3
H.Henanesis.Chr3.2332	H.Henanesis.Chr2.1147	3	1
H.Henanesis.Chr3.2333	H.Henanesis.Chr3.694	3	3
H.Henanesis.Chr3.2333	H.Henanesis.Chr3.696	3	3
H.Henanesis.Chr3.2333	H.Henanesis.Chr3.695	3	3
H.Henanesis.Chr3.2333	BV898_04141.1	3	3
H.Henanesis.Chr3.2333	BV898_19347.1	3	3
H.Henanesis.Chr3.2333	BV898_19346.1	3	3
H.Henanesis.Chr3.2333	BV898_04142.1	3	2
H.Henanesis.Chr3.2333	BV898_05256.1	3	1
H.Henanesis.Chr3.2333	BV898_03161.1	3	3
H.Henanesis.Chr3.2333	BV898_19345.1	3	3
H.Henanesis.Chr3.2333	BV898_14965.1	3	3
H.Henanesis.Chr3.2333	BV898_19156.2	3	3
H.Henanesis.Chr3.2333	BV898_14966.1	3	3
H.Henanesis.Chr3.2333	BV898_00628.1	3	1
H.Henanesis.Chr3.2333	BV898_19155.1	3	3
H.Henanesis.Chr3.2333	BV898_14967.1	3	3
H.Henanesis.Chr3.2333	BV898_18617.1	3	1
H.Henanesis.Chr3.2333	BV898_18602.1	3	2
H.Henanesis.Chr3.2333	BV898_18579.1	3	3
H.Henanesis.Chr3.2333	BV898_18578.1	3	2
H.Henanesis.Chr3.2333	BV898_18148.1	3	2
H.Henanesis.Chr3.2333	BV898_14968.1	3	3
H.Henanesis.Chr3.2333	BV898_04140.1	3	3
H.Henanesis.Chr3.2333	H.Henanesis.Chr2.2518	3	1
H.Henanesis.Chr3.2333	H.Henanesis.Chr3.157	3	3
H.Henanesis.Chr3.2333	H.Henanesis.Chr1.2405	3	3
H.Henanesis.Chr3.2333	H.Henanesis.Chr2.749	3	1
H.Henanesis.Chr3.2333	H.Henanesis.Chr2.1147	3	1
H.Henanesis.Chr3.2333	H.Henanesis.Chr2.2545	3	3
H.Henanesis.Chr3.2333	H.Henanesis.Chr1.2404	3	3
H.Henanesis.Chr3.2333	H.Henanesis.Chr2.2544	3	3
H.Henanesis.Chr3.2333	H.Henanesis.Chr3.156	3	3
H.Henanesis.Chr3.2333	H.Henanesis.Chr3.2332	3	3
H.Henanesis.Chr3.2333	H.Henanesis.Chr1.585	3	1
H.Henanesis.Chr3.2333	H.Henanesis.Chr1.2406	3	3
H.Henanesis.Chr3.2333	H.Henanesis.Chr3.154	3	2
H.Henanesis.Chr3.694	BV898_19155.1	3	3
H.Henanesis.Chr3.694	BV898_03161.1	3	3
H.Henanesis.Chr3.694	BV898_04140.1	3	3
H.Henanesis.Chr3.694	BV898_04141.1	3	3
H.Henanesis.Chr3.694	BV898_04142.1	3	2
H.Henanesis.Chr3.694	H.Henanesis.Chr3.696	3	3
H.Henanesis.Chr3.694	BV898_05256.1	3	1
H.Henanesis.Chr3.694	BV898_14965.1	3	3
H.Henanesis.Chr3.694	H.Henanesis.Chr3.695	3	3
H.Henanesis.Chr3.694	BV898_14966.1	3	3
H.Henanesis.Chr3.694	BV898_14967.1	3	3
H.Henanesis.Chr3.694	BV898_19347.1	3	3
H.Henanesis.Chr3.694	BV898_14968.1	3	3
H.Henanesis.Chr3.694	BV898_19346.1	3	3
H.Henanesis.Chr3.694	BV898_19345.1	3	3
H.Henanesis.Chr3.694	BV898_19156.2	3	3
H.Henanesis.Chr3.694	BV898_00628.1	3	1
H.Henanesis.Chr3.694	BV898_18617.1	3	1
H.Henanesis.Chr3.694	BV898_18602.1	3	2
H.Henanesis.Chr3.694	BV898_18148.1	3	2
H.Henanesis.Chr3.694	BV898_18579.1	3	3
H.Henanesis.Chr3.694	BV898_18578.1	3	2
H.Henanesis.Chr3.694	H.Henanesis.Chr3.2332	3	3
H.Henanesis.Chr3.694	H.Henanesis.Chr2.1147	3	1
H.Henanesis.Chr3.694	H.Henanesis.Chr2.2544	3	3
H.Henanesis.Chr3.694	H.Henanesis.Chr1.2406	3	3
H.Henanesis.Chr3.694	H.Henanesis.Chr2.2545	3	3
H.Henanesis.Chr3.694	H.Henanesis.Chr3.154	3	2
H.Henanesis.Chr3.694	H.Henanesis.Chr2.749	3	1
H.Henanesis.Chr3.694	H.Henanesis.Chr1.585	3	1
H.Henanesis.Chr3.694	H.Henanesis.Chr1.2404	3	3
H.Henanesis.Chr3.694	H.Henanesis.Chr1.2405	3	3
H.Henanesis.Chr3.694	H.Henanesis.Chr3.2333	3	3
H.Henanesis.Chr3.694	H.Henanesis.Chr3.156	3	3
H.Henanesis.Chr3.694	H.Henanesis.Chr3.157	3	3
H.Henanesis.Chr3.694	H.Henanesis.Chr2.2518	3	1
H.Henanesis.Chr3.695	BV898_14967.1	3	3
H.Henanesis.Chr3.695	BV898_14966.1	3	3
H.Henanesis.Chr3.695	BV898_14965.1	3	3
H.Henanesis.Chr3.695	BV898_05256.1	3	1
H.Henanesis.Chr3.695	BV898_04142.1	3	2
H.Henanesis.Chr3.695	BV898_04141.1	3	3
H.Henanesis.Chr3.695	BV898_04140.1	3	3
H.Henanesis.Chr3.695	BV898_03161.1	3	3
H.Henanesis.Chr3.695	BV898_00628.1	3	1
H.Henanesis.Chr3.695	H.Henanesis.Chr3.696	3	3
H.Henanesis.Chr3.695	BV898_18148.1	3	2
H.Henanesis.Chr3.695	BV898_18578.1	3	2
H.Henanesis.Chr3.695	BV898_19347.1	3	3
H.Henanesis.Chr3.695	BV898_19346.1	3	3
H.Henanesis.Chr3.695	BV898_19345.1	3	3
H.Henanesis.Chr3.695	BV898_19156.2	3	3
H.Henanesis.Chr3.695	BV898_14968.1	3	3
H.Henanesis.Chr3.695	BV898_19155.1	3	3
H.Henanesis.Chr3.695	BV898_18617.1	3	1
H.Henanesis.Chr3.695	BV898_18602.1	3	2
H.Henanesis.Chr3.695	BV898_18579.1	3	3
H.Henanesis.Chr3.695	H.Henanesis.Chr3.156	3	3
H.Henanesis.Chr3.695	H.Henanesis.Chr3.157	3	3
H.Henanesis.Chr3.695	H.Henanesis.Chr3.694	3	3
H.Henanesis.Chr3.695	H.Henanesis.Chr2.2545	3	3
H.Henanesis.Chr3.695	H.Henanesis.Chr3.154	3	2
H.Henanesis.Chr3.695	H.Henanesis.Chr2.2518	3	1
H.Henanesis.Chr3.695	H.Henanesis.Chr3.2333	3	3
H.Henanesis.Chr3.695	H.Henanesis.Chr1.2406	3	3
H.Henanesis.Chr3.695	H.Henanesis.Chr1.2404	3	3
H.Henanesis.Chr3.695	H.Henanesis.Chr1.585	3	1
H.Henanesis.Chr3.695	H.Henanesis.Chr3.2332	3	3
H.Henanesis.Chr3.695	H.Henanesis.Chr2.2544	3	3
H.Henanesis.Chr3.695	H.Henanesis.Chr2.749	3	1
H.Henanesis.Chr3.695	H.Henanesis.Chr1.2405	3	3
H.Henanesis.Chr3.695	H.Henanesis.Chr2.1147	3	1
H.Henanesis.Chr3.696	BV898_04140.1	3	3
H.Henanesis.Chr3.696	BV898_03161.1	3	3
H.Henanesis.Chr3.696	BV898_04141.1	3	3
H.Henanesis.Chr3.696	BV898_04142.1	3	2
H.Henanesis.Chr3.696	BV898_05256.1	3	1
H.Henanesis.Chr3.696	BV898_19347.1	3	3
H.Henanesis.Chr3.696	BV898_19346.1	3	3
H.Henanesis.Chr3.696	BV898_19345.1	3	3
H.Henanesis.Chr3.696	BV898_19156.2	3	3
H.Henanesis.Chr3.696	BV898_19155.1	3	3
H.Henanesis.Chr3.696	BV898_18617.1	3	1
H.Henanesis.Chr3.696	BV898_18602.1	3	2
H.Henanesis.Chr3.696	BV898_18579.1	3	3
H.Henanesis.Chr3.696	BV898_18578.1	3	2
H.Henanesis.Chr3.696	BV898_18148.1	3	2
H.Henanesis.Chr3.696	BV898_14968.1	3	3
H.Henanesis.Chr3.696	BV898_14967.1	3	3
H.Henanesis.Chr3.696	BV898_14966.1	3	3
H.Henanesis.Chr3.696	BV898_14965.1	3	3
H.Henanesis.Chr3.696	BV898_00628.1	3	1
H.Henanesis.Chr3.696	H.Henanesis.Chr1.585	3	1
H.Henanesis.Chr3.696	H.Henanesis.Chr3.154	3	2
H.Henanesis.Chr3.696	H.Henanesis.Chr3.157	3	3
H.Henanesis.Chr3.696	H.Henanesis.Chr3.695	3	3
H.Henanesis.Chr3.696	H.Henanesis.Chr2.2545	3	3
H.Henanesis.Chr3.696	H.Henanesis.Chr2.749	3	1
H.Henanesis.Chr3.696	H.Henanesis.Chr3.694	3	3
H.Henanesis.Chr3.696	H.Henanesis.Chr3.156	3	3
H.Henanesis.Chr3.696	H.Henanesis.Chr1.2405	3	3
H.Henanesis.Chr3.696	H.Henanesis.Chr1.2404	3	3
H.Henanesis.Chr3.696	H.Henanesis.Chr3.2332	3	3
H.Henanesis.Chr3.696	H.Henanesis.Chr2.1147	3	1
H.Henanesis.Chr3.696	H.Henanesis.Chr2.2544	3	3
H.Henanesis.Chr3.696	H.Henanesis.Chr1.2406	3	3
H.Henanesis.Chr3.696	H.Henanesis.Chr3.2333	3	3
H.Henanesis.Chr3.696	H.Henanesis.Chr2.2518	3	1
H.Henanesis.Chr4.2246	BV898_09390.1	3	1
H.Henanesis.Chr4.2246	BV898_07767.1	3	1
H.Henanesis.Chr4.2246	BV898_00545.1	3	3
H.Henanesis.Chr4.2246	BV898_00544.1	3	3
H.Henanesis.Chr4.2246	H.Henanesis.Chr6.189	3	1
H.Henanesis.Chr4.2246	BV898_12357.1	3	1
H.Henanesis.Chr4.2246	H.Henanesis.Chr4.2247	3	3
H.Henanesis.Chr4.2246	BV898_11566.1	3	1
H.Henanesis.Chr4.2246	H.Henanesis.Chr2.1202	3	1
H.Henanesis.Chr4.2246	H.Henanesis.Chr1.1014	3	1
H.Henanesis.Chr4.2246	H.Henanesis.Chr2.1448	3	1
H.Henanesis.Chr4.2247	BV898_00545.1	3	3
H.Henanesis.Chr4.2247	BV898_00544.1	3	3
H.Henanesis.Chr4.2247	BV898_09390.1	3	1
H.Henanesis.Chr4.2247	BV898_11566.1	3	1
H.Henanesis.Chr4.2247	BV898_07767.1	3	1
H.Henanesis.Chr4.2247	BV898_12357.1	3	1
H.Henanesis.Chr4.2247	H.Henanesis.Chr6.189	3	1
H.Henanesis.Chr4.2247	H.Henanesis.Chr2.1448	3	1
H.Henanesis.Chr4.2247	H.Henanesis.Chr2.1202	3	1
H.Henanesis.Chr4.2247	H.Henanesis.Chr4.2246	3	3
H.Henanesis.Chr4.2247	H.Henanesis.Chr1.1014	3	1
H.Henanesis.Chr5.2036	BV898_18760.2	2	1
H.Henanesis.Chr5.2036	H.Henanesis.Chr5.2050	2	1
H.Henanesis.Chr5.2036	BV898_16160.1	2	1
H.Henanesis.Chr5.2036	BV898_07231.1	2	1
H.Henanesis.Chr5.2036	H.Henanesis.Chr5.2038	2	2
H.Henanesis.Chr5.2036	H.Henanesis.Chr3.5	2	1
Note: Different numerical codes represent different types of gene duplication:0 represents "Singleton", 1 represents "Dispersed duplication", 2 represents "Proximal duplication", 3 represents "Tandem duplication", and 4 represents "WGD or segmented duplication"

## Sheet: Table S11.2
Table S11.2 The tandem duplication and proximal duplication C4-type ZFP genes of H. exemplaris and its corresponding homologous genes in its own and H. henanensis genomes.
C4-type ZFP genes	Homologous genes	Gene duplication modes of C4-type ZFP genes	Gene duplication modes of homologous genes
BV898_00544.1	BV898_12357.1	3	1
BV898_00544.1	BV898_07767.1	3	1
BV898_00544.1	BV898_09390.1	3	1
BV898_00544.1	BV898_11566.1	3	1
BV898_00544.1	BV898_00545.1	3	3
BV898_00545.1	BV898_09390.1	3	1
BV898_00545.1	BV898_07767.1	3	1
BV898_00545.1	BV898_12357.1	3	1
BV898_00545.1	BV898_11566.1	3	1
BV898_03161.1	BV898_19346.1	3	3
BV898_03161.1	BV898_19345.1	3	3
BV898_03161.1	BV898_19156.2	3	3
BV898_03161.1	BV898_19155.1	3	3
BV898_03161.1	BV898_14968.1	3	3
BV898_03161.1	BV898_18617.1	3	1
BV898_03161.1	BV898_14966.1	3	3
BV898_03161.1	BV898_18602.1	3	2
BV898_03161.1	BV898_18579.1	3	3
BV898_03161.1	BV898_18578.1	3	2
BV898_03161.1	BV898_19347.1	3	3
BV898_03161.1	BV898_18148.1	3	2
BV898_03161.1	BV898_14967.1	3	3
BV898_03161.1	BV898_14965.1	3	3
BV898_03161.1	BV898_05256.1	3	1
BV898_03161.1	BV898_04142.1	3	2
BV898_03161.1	BV898_04141.1	3	3
BV898_03161.1	BV898_04140.1	3	3
BV898_05253.1	BV898_05254.1	3	3
BV898_14965.1	BV898_19347.1	3	3
BV898_14965.1	BV898_18617.1	3	1
BV898_14965.1	BV898_19155.1	3	3
BV898_14965.1	BV898_14968.1	3	3
BV898_14965.1	BV898_19346.1	3	3
BV898_14965.1	BV898_14967.1	3	3
BV898_14965.1	BV898_19345.1	3	3
BV898_14965.1	BV898_14966.1	3	3
BV898_14965.1	BV898_18148.1	3	2
BV898_14965.1	BV898_18578.1	3	2
BV898_14965.1	BV898_19156.2	3	3
BV898_14965.1	BV898_18579.1	3	3
BV898_14965.1	BV898_18602.1	3	2
BV898_14966.1	BV898_14968.1	3	3
BV898_14966.1	BV898_18148.1	3	2
BV898_14966.1	BV898_19347.1	3	3
BV898_14966.1	BV898_19346.1	3	3
BV898_14966.1	BV898_19345.1	3	3
BV898_14966.1	BV898_14967.1	3	3
BV898_14966.1	BV898_19156.2	3	3
BV898_14966.1	BV898_18617.1	3	1
BV898_14966.1	BV898_19155.1	3	3
BV898_14966.1	BV898_18602.1	3	2
BV898_14966.1	BV898_18578.1	3	2
BV898_14966.1	BV898_18579.1	3	3
BV898_14967.1	BV898_19347.1	3	3
BV898_14967.1	BV898_14968.1	3	3
BV898_14967.1	BV898_18617.1	3	1
BV898_14967.1	BV898_19346.1	3	3
BV898_14967.1	BV898_19345.1	3	3
BV898_14967.1	BV898_19156.2	3	3
BV898_14967.1	BV898_19155.1	3	3
BV898_14967.1	BV898_18602.1	3	2
BV898_14967.1	BV898_18579.1	3	3
BV898_14967.1	BV898_18578.1	3	2
BV898_14967.1	BV898_18148.1	3	2
BV898_14968.1	BV898_19347.1	3	3
BV898_14968.1	BV898_19345.1	3	3
BV898_14968.1	BV898_19346.1	3	3
BV898_14968.1	BV898_19155.1	3	3
BV898_14968.1	BV898_18617.1	3	1
BV898_14968.1	BV898_18602.1	3	2
BV898_14968.1	BV898_18148.1	3	2
BV898_14968.1	BV898_18579.1	3	3
BV898_14968.1	BV898_18578.1	3	2
BV898_14968.1	BV898_19156.2	3	3
BV898_18148.1	BV898_19155.1	2	3
BV898_18148.1	BV898_19347.1	2	3
BV898_18148.1	BV898_19345.1	2	3
BV898_18148.1	BV898_19346.1	2	3
BV898_18148.1	BV898_18578.1	2	2
BV898_18148.1	BV898_18602.1	2	2
BV898_18148.1	BV898_18617.1	2	1
BV898_18148.1	BV898_18579.1	2	3
BV898_18148.1	BV898_19156.2	2	3
BV898_19155.1	BV898_19156.2	3	3
BV898_19155.1	BV898_19347.1	3	3
BV898_19155.1	BV898_19346.1	3	3
BV898_19155.1	BV898_19345.1	3	3
BV898_19345.1	BV898_19346.1	3	3
BV898_19345.1	BV898_19347.1	3	3
BV898_19346.1	BV898_19347.1	3	3
BV898_00544.1	H.Henanesis.Chr4.2247	3	3
BV898_00544.1	H.Henanesis.Chr1.1014	3	1
BV898_00544.1	H.Henanesis.Chr2.1448	3	1
BV898_00544.1	H.Henanesis.Chr4.2246	3	3
BV898_00544.1	H.Henanesis.Chr6.189	3	1
BV898_00544.1	H.Henanesis.Chr2.1202	3	1
BV898_00545.1	H.Henanesis.Chr2.1202	3	1
BV898_00545.1	H.Henanesis.Chr4.2246	3	3
BV898_00545.1	BV898_00544.1	3	3
BV898_00545.1	H.Henanesis.Chr6.189	3	1
BV898_00545.1	H.Henanesis.Chr1.1014	3	1
BV898_00545.1	H.Henanesis.Chr2.1448	3	1
BV898_00545.1	H.Henanesis.Chr4.2247	3	3
BV898_03161.1	H.Henanesis.Chr3.156	3	3
BV898_03161.1	H.Henanesis.Chr1.2404	3	3
BV898_03161.1	H.Henanesis.Chr3.695	3	3
BV898_03161.1	H.Henanesis.Chr3.2333	3	3
BV898_03161.1	BV898_00628.1	3	1
BV898_03161.1	H.Henanesis.Chr2.2544	3	3
BV898_03161.1	H.Henanesis.Chr1.2406	3	3
BV898_03161.1	H.Henanesis.Chr2.749	3	1
BV898_03161.1	H.Henanesis.Chr1.2405	3	3
BV898_03161.1	H.Henanesis.Chr3.157	3	3
BV898_03161.1	H.Henanesis.Chr2.2518	3	1
BV898_03161.1	H.Henanesis.Chr3.2332	3	3
BV898_03161.1	H.Henanesis.Chr3.694	3	3
BV898_03161.1	H.Henanesis.Chr1.585	3	1
BV898_03161.1	H.Henanesis.Chr3.696	3	3
BV898_03161.1	H.Henanesis.Chr3.154	3	2
BV898_03161.1	H.Henanesis.Chr2.1147	3	1
BV898_03161.1	H.Henanesis.Chr2.2545	3	3
BV898_05253.1	BV898_05005.1	3	1
BV898_05253.1	H.Henanesis.Chr2.2516	3	3
BV898_05253.1	H.Henanesis.Chr4.1782	3	1
BV898_05254.1	BV898_05253.1	3	3
BV898_05254.1	BV898_05005.1	3	1
BV898_05254.1	H.Henanesis.Chr4.1782	3	1
BV898_05254.1	H.Henanesis.Chr2.2516	3	3
BV898_12574.1	H.Henanesis.Chr3.1682	3	1
BV898_14965.1	BV898_03161.1	3	3
BV898_14965.1	H.Henanesis.Chr3.156	3	3
BV898_14965.1	H.Henanesis.Chr2.1147	3	1
BV898_14965.1	H.Henanesis.Chr1.2406	3	3
BV898_14965.1	H.Henanesis.Chr3.2333	3	3
BV898_14965.1	BV898_04140.1	3	3
BV898_14965.1	H.Henanesis.Chr3.157	3	3
BV898_14965.1	BV898_05256.1	3	1
BV898_14965.1	H.Henanesis.Chr1.585	3	1
BV898_14965.1	H.Henanesis.Chr1.2405	3	3
BV898_14965.1	BV898_04142.1	3	2
BV898_14965.1	BV898_00628.1	3	1
BV898_14965.1	H.Henanesis.Chr3.2332	3	3
BV898_14965.1	H.Henanesis.Chr3.695	3	3
BV898_14965.1	H.Henanesis.Chr2.2544	3	3
BV898_14965.1	H.Henanesis.Chr3.154	3	2
BV898_14965.1	H.Henanesis.Chr2.749	3	1
BV898_14965.1	H.Henanesis.Chr3.694	3	3
BV898_14965.1	H.Henanesis.Chr2.2545	3	3
BV898_14965.1	BV898_04141.1	3	3
BV898_14965.1	H.Henanesis.Chr2.2518	3	1
BV898_14965.1	H.Henanesis.Chr3.696	3	3
BV898_14965.1	H.Henanesis.Chr1.2404	3	3
BV898_14966.1	BV898_04141.1	3	3
BV898_14966.1	H.Henanesis.Chr2.2518	3	1
BV898_14966.1	BV898_00628.1	3	1
BV898_14966.1	H.Henanesis.Chr2.1147	3	1
BV898_14966.1	H.Henanesis.Chr1.2406	3	3
BV898_14966.1	BV898_14965.1	3	3
BV898_14966.1	H.Henanesis.Chr3.694	3	3
BV898_14966.1	H.Henanesis.Chr3.696	3	3
BV898_14966.1	H.Henanesis.Chr3.156	3	3
BV898_14966.1	BV898_04140.1	3	3
BV898_14966.1	H.Henanesis.Chr1.585	3	1
BV898_14966.1	BV898_05256.1	3	1
BV898_14966.1	BV898_03161.1	3	3
BV898_14966.1	H.Henanesis.Chr3.157	3	3
BV898_14966.1	H.Henanesis.Chr1.2405	3	3
BV898_14966.1	BV898_04142.1	3	2
BV898_14966.1	H.Henanesis.Chr2.2545	3	3
BV898_14966.1	H.Henanesis.Chr3.154	3	2
BV898_14966.1	H.Henanesis.Chr2.749	3	1
BV898_14966.1	H.Henanesis.Chr1.2404	3	3
BV898_14966.1	H.Henanesis.Chr2.2544	3	3
BV898_14966.1	H.Henanesis.Chr3.695	3	3
BV898_14966.1	H.Henanesis.Chr3.2332	3	3
BV898_14966.1	H.Henanesis.Chr3.2333	3	3
BV898_14967.1	BV898_00628.1	3	1
BV898_14967.1	H.Henanesis.Chr2.1147	3	1
BV898_14967.1	BV898_05256.1	3	1
BV898_14967.1	H.Henanesis.Chr2.2545	3	3
BV898_14967.1	BV898_04141.1	3	3
BV898_14967.1	H.Henanesis.Chr1.2406	3	3
BV898_14967.1	BV898_14966.1	3	3
BV898_14967.1	H.Henanesis.Chr1.2404	3	3
BV898_14967.1	BV898_14965.1	3	3
BV898_14967.1	H.Henanesis.Chr3.2332	3	3
BV898_14967.1	H.Henanesis.Chr3.154	3	2
BV898_14967.1	H.Henanesis.Chr3.2333	3	3
BV898_14967.1	H.Henanesis.Chr3.695	3	3
BV898_14967.1	H.Henanesis.Chr3.694	3	3
BV898_14967.1	H.Henanesis.Chr3.156	3	3
BV898_14967.1	BV898_04142.1	3	2
BV898_14967.1	H.Henanesis.Chr3.157	3	3
BV898_14967.1	H.Henanesis.Chr2.2544	3	3
BV898_14967.1	H.Henanesis.Chr1.2405	3	3
BV898_14967.1	H.Henanesis.Chr1.585	3	1
BV898_14967.1	BV898_03161.1	3	3
BV898_14967.1	H.Henanesis.Chr2.749	3	1
BV898_14967.1	BV898_04140.1	3	3
BV898_14967.1	H.Henanesis.Chr2.2518	3	1
BV898_14967.1	H.Henanesis.Chr3.696	3	3
BV898_14968.1	BV898_03161.1	3	3
BV898_14968.1	BV898_00628.1	3	1
BV898_14968.1	H.Henanesis.Chr1.585	3	1
BV898_14968.1	BV898_14965.1	3	3
BV898_14968.1	H.Henanesis.Chr3.694	3	3
BV898_14968.1	BV898_05256.1	3	1
BV898_14968.1	BV898_14966.1	3	3
BV898_14968.1	H.Henanesis.Chr3.156	3	3
BV898_14968.1	H.Henanesis.Chr1.2405	3	3
BV898_14968.1	H.Henanesis.Chr2.2544	3	3
BV898_14968.1	BV898_14967.1	3	3
BV898_14968.1	H.Henanesis.Chr2.1147	3	1
BV898_14968.1	H.Henanesis.Chr2.749	3	1
BV898_14968.1	H.Henanesis.Chr3.157	3	3
BV898_14968.1	H.Henanesis.Chr2.2518	3	1
BV898_14968.1	H.Henanesis.Chr2.2545	3	3
BV898_14968.1	BV898_04141.1	3	3
BV898_14968.1	H.Henanesis.Chr1.2404	3	3
BV898_14968.1	H.Henanesis.Chr3.695	3	3
BV898_14968.1	H.Henanesis.Chr3.696	3	3
BV898_14968.1	BV898_04142.1	3	2
BV898_14968.1	H.Henanesis.Chr3.2332	3	3
BV898_14968.1	BV898_04140.1	3	3
BV898_14968.1	H.Henanesis.Chr3.2333	3	3
BV898_14968.1	H.Henanesis.Chr1.2406	3	3
BV898_14968.1	H.Henanesis.Chr3.154	3	2
BV898_18148.1	BV898_04141.1	2	3
BV898_18148.1	H.Henanesis.Chr2.1147	2	1
BV898_18148.1	H.Henanesis.Chr1.2406	2	3
BV898_18148.1	H.Henanesis.Chr1.2404	2	3
BV898_18148.1	H.Henanesis.Chr3.154	2	2
BV898_18148.1	H.Henanesis.Chr1.585	2	1
BV898_18148.1	BV898_00628.1	2	1
BV898_18148.1	H.Henanesis.Chr2.2545	2	3
BV898_18148.1	H.Henanesis.Chr2.749	2	1
BV898_18148.1	H.Henanesis.Chr3.2333	2	3
BV898_18148.1	BV898_14968.1	2	3
BV898_18148.1	BV898_04142.1	2	2
BV898_18148.1	H.Henanesis.Chr3.157	2	3
BV898_18148.1	BV898_03161.1	2	3
BV898_18148.1	H.Henanesis.Chr3.156	2	3
BV898_18148.1	BV898_14966.1	2	3
BV898_18148.1	H.Henanesis.Chr2.2544	2	3
BV898_18148.1	BV898_04140.1	2	3
BV898_18148.1	BV898_14965.1	2	3
BV898_18148.1	H.Henanesis.Chr3.696	2	3
BV898_18148.1	BV898_05256.1	2	1
BV898_18148.1	H.Henanesis.Chr3.695	2	3
BV898_18148.1	H.Henanesis.Chr3.694	2	3
BV898_18148.1	H.Henanesis.Chr3.2332	2	3
BV898_18148.1	H.Henanesis.Chr2.2518	2	1
BV898_18148.1	BV898_14967.1	2	3
BV898_18148.1	H.Henanesis.Chr1.2405	2	3
BV898_19155.1	H.Henanesis.Chr3.154	3	2
BV898_19155.1	H.Henanesis.Chr1.2405	3	3
BV898_19155.1	BV898_14967.1	3	3
BV898_19155.1	H.Henanesis.Chr1.2406	3	3
BV898_19155.1	BV898_18578.1	3	2
BV898_19155.1	BV898_14968.1	3	3
BV898_19155.1	BV898_14966.1	3	3
BV898_19155.1	H.Henanesis.Chr3.694	3	3
BV898_19155.1	H.Henanesis.Chr1.585	3	1
BV898_19155.1	BV898_04142.1	3	2
BV898_19155.1	BV898_18148.1	3	2
BV898_19155.1	H.Henanesis.Chr1.2404	3	3
BV898_19155.1	BV898_18602.1	3	2
BV898_19155.1	BV898_03161.1	3	3
BV898_19155.1	BV898_18617.1	3	1
BV898_19155.1	H.Henanesis.Chr2.2545	3	3
BV898_19155.1	H.Henanesis.Chr3.695	3	3
BV898_19155.1	H.Henanesis.Chr2.1147	3	1
BV898_19155.1	BV898_18579.1	3	3
BV898_19155.1	H.Henanesis.Chr3.696	3	3
BV898_19155.1	H.Henanesis.Chr2.2544	3	3
BV898_19155.1	BV898_14965.1	3	3
BV898_19155.1	H.Henanesis.Chr2.2518	3	1
BV898_19155.1	BV898_04141.1	3	3
BV898_19155.1	BV898_04140.1	3	3
BV898_19155.1	H.Henanesis.Chr3.156	3	3
BV898_19155.1	H.Henanesis.Chr2.749	3	1
BV898_19155.1	BV898_05256.1	3	1
BV898_19155.1	H.Henanesis.Chr3.157	3	3
BV898_19155.1	H.Henanesis.Chr3.2332	3	3
BV898_19155.1	H.Henanesis.Chr3.2333	3	3
BV898_19155.1	BV898_00628.1	3	1
BV898_19345.1	H.Henanesis.Chr3.694	3	3
BV898_19345.1	BV898_14968.1	3	3
BV898_19345.1	BV898_14967.1	3	3
BV898_19345.1	BV898_14966.1	3	3
BV898_19345.1	BV898_14965.1	3	3
BV898_19345.1	H.Henanesis.Chr3.154	3	2
BV898_19345.1	BV898_04140.1	3	3
BV898_19345.1	BV898_04141.1	3	3
BV898_19345.1	BV898_18602.1	3	2
BV898_19345.1	H.Henanesis.Chr1.2406	3	3
BV898_19345.1	H.Henanesis.Chr1.2405	3	3
BV898_19345.1	H.Henanesis.Chr1.2404	3	3
BV898_19345.1	H.Henanesis.Chr3.156	3	3
BV898_19345.1	BV898_00628.1	3	1
BV898_19345.1	BV898_04142.1	3	2
BV898_19345.1	BV898_18617.1	3	1
BV898_19345.1	H.Henanesis.Chr3.2333	3	3
BV898_19345.1	BV898_19155.1	3	3
BV898_19345.1	BV898_05256.1	3	1
BV898_19345.1	BV898_19156.2	3	3
BV898_19345.1	H.Henanesis.Chr2.749	3	1
BV898_19345.1	BV898_18148.1	3	2
BV898_19345.1	H.Henanesis.Chr3.157	3	3
BV898_19345.1	BV898_03161.1	3	3
BV898_19345.1	H.Henanesis.Chr2.2518	3	1
BV898_19345.1	H.Henanesis.Chr2.1147	3	1
BV898_19345.1	H.Henanesis.Chr1.585	3	1
BV898_19345.1	H.Henanesis.Chr2.2544	3	3
BV898_19345.1	H.Henanesis.Chr2.2545	3	3
BV898_19345.1	H.Henanesis.Chr3.2332	3	3
BV898_19345.1	BV898_18578.1	3	2
BV898_19345.1	BV898_18579.1	3	3
BV898_19345.1	H.Henanesis.Chr3.696	3	3
BV898_19345.1	H.Henanesis.Chr3.695	3	3
BV898_19346.1	BV898_05256.1	3	1
BV898_19346.1	BV898_19345.1	3	3
BV898_19346.1	BV898_03161.1	3	3
BV898_19346.1	H.Henanesis.Chr3.156	3	3
BV898_19346.1	BV898_00628.1	3	1
BV898_19346.1	H.Henanesis.Chr3.694	3	3
BV898_19346.1	BV898_19155.1	3	3
BV898_19346.1	BV898_04141.1	3	3
BV898_19346.1	BV898_18617.1	3	1
BV898_19346.1	H.Henanesis.Chr3.154	3	2
BV898_19346.1	BV898_18579.1	3	3
BV898_19346.1	H.Henanesis.Chr3.2332	3	3
BV898_19346.1	BV898_04140.1	3	3
BV898_19346.1	BV898_18578.1	3	2
BV898_19346.1	H.Henanesis.Chr3.2333	3	3
BV898_19346.1	BV898_18148.1	3	2
BV898_19346.1	BV898_19156.2	3	3
BV898_19346.1	BV898_14965.1	3	3
BV898_19346.1	H.Henanesis.Chr2.2545	3	3
BV898_19346.1	BV898_14966.1	3	3
BV898_19346.1	H.Henanesis.Chr3.157	3	3
BV898_19346.1	BV898_04142.1	3	2
BV898_19346.1	BV898_14967.1	3	3
BV898_19346.1	H.Henanesis.Chr2.2544	3	3
BV898_19346.1	BV898_14968.1	3	3
BV898_19346.1	H.Henanesis.Chr2.1147	3	1
BV898_19346.1	H.Henanesis.Chr2.2518	3	1
BV898_19346.1	H.Henanesis.Chr3.695	3	3
BV898_19346.1	H.Henanesis.Chr1.585	3	1
BV898_19346.1	H.Henanesis.Chr2.749	3	1
BV898_19346.1	H.Henanesis.Chr1.2404	3	3
BV898_19346.1	H.Henanesis.Chr1.2405	3	3
BV898_19346.1	H.Henanesis.Chr1.2406	3	3
BV898_19346.1	BV898_18602.1	3	2
BV898_19346.1	H.Henanesis.Chr3.696	3	3
BV898_19347.1	BV898_00628.1	3	1
BV898_19347.1	BV898_19346.1	3	3
BV898_19347.1	H.Henanesis.Chr1.2406	3	3
BV898_19347.1	H.Henanesis.Chr1.585	3	1
BV898_19347.1	H.Henanesis.Chr1.2405	3	3
BV898_19347.1	BV898_14967.1	3	3
BV898_19347.1	BV898_14966.1	3	3
BV898_19347.1	BV898_18148.1	3	2
BV898_19347.1	BV898_19345.1	3	3
BV898_19347.1	BV898_04140.1	3	3
BV898_19347.1	H.Henanesis.Chr1.2404	3	3
BV898_19347.1	H.Henanesis.Chr2.2544	3	3
BV898_19347.1	H.Henanesis.Chr3.2333	3	3
BV898_19347.1	BV898_18578.1	3	2
BV898_19347.1	H.Henanesis.Chr3.154	3	2
BV898_19347.1	H.Henanesis.Chr3.695	3	3
BV898_19347.1	BV898_14968.1	3	3
BV898_19347.1	H.Henanesis.Chr2.1147	3	1
BV898_19347.1	H.Henanesis.Chr2.2518	3	1
BV898_19347.1	BV898_14965.1	3	3
BV898_19347.1	BV898_04142.1	3	2
BV898_19347.1	H.Henanesis.Chr2.2545	3	3
BV898_19347.1	BV898_19156.2	3	3
BV898_19347.1	BV898_19155.1	3	3
BV898_19347.1	H.Henanesis.Chr2.749	3	1
BV898_19347.1	BV898_18579.1	3	3
BV898_19347.1	H.Henanesis.Chr3.157	3	3
BV898_19347.1	BV898_18617.1	3	1
BV898_19347.1	BV898_04141.1	3	3
BV898_19347.1	H.Henanesis.Chr3.2332	3	3
BV898_19347.1	BV898_05256.1	3	1
BV898_19347.1	BV898_03161.1	3	3
BV898_19347.1	H.Henanesis.Chr3.156	3	3
BV898_19347.1	H.Henanesis.Chr3.694	3	3
BV898_19347.1	H.Henanesis.Chr3.696	3	3
BV898_19347.1	BV898_18602.1	3	2
Note: Different numerical codes represent different types of gene duplication:0 represents "Singleton", 1 represents "Dispersed duplication", 2 represents "Proximal duplication", 3 represents "Tandem duplication", and 4 represents "WGD or segmented duplication"
