# Supplementary material for: Characteristics of C4-Type Zinc Finger Proteins in Tardigrades and Their Responses in Extreme Environments
Source: Int J Mol Sci. 2026 Feb 11;27(4):1739. doi: 10.3390/ijms27041739 (PMC12941274; doi:10.3390/ijms27041739)
Supplement: Supplementary file 1 [file ijms-27-01739-s001.zip › Table S12.xls]

## Sheet: Table S12
Table S12 Subcellular localization and phylogenetic grouping of C4-type ZFPs in four tardigrade species and other organisms.
Protein	Subcellular Localization	Group
BV898_00143.p01	Cytoplasm|Nucleus	group 6
BV898_00522.p01	Nucleus	group 5
BV898_00544.p01	Nucleus	group 1
BV898_00545.p01	Nucleus	group 1
BV898_00628.p01	Cytoplasm|Nucleus	group 5
BV898_02254.p01	Nucleus	group 4
BV898_02330.p01	Nucleus	group 6
BV898_02568.p01	Cytoplasm|Nucleus	group 6
BV898_02879.p02	Nucleus	group 5
BV898_03161.p01	Nucleus	group 5
BV898_05005.p01	Nucleus	group 5
BV898_05007.p01	Cytoplasm|Nucleus	group 6
BV898_05253.p01	Nucleus	group 5
BV898_05254.p01	Nucleus	group 5
BV898_05256.p01	Nucleus	group 5
BV898_05565.p01	Nucleus	group 3
BV898_06987.p01	Nucleus	group 6
BV898_07231.p01	Nucleus	group 2
BV898_07453.p01	Nucleus	group 3
BV898_07767.p01	Cytoplasm|Nucleus	group 1
BV898_08255.p01	Nucleus	group 3
BV898_09390.p01	Nucleus	group 1
BV898_09524.p01	Nucleus	group 5
BV898_10046.p01	Cytoplasm|Nucleus	group 6
BV898_11114.p01	Nucleus	group 6
BV898_11183.p01	Nucleus	group 6
BV898_11566.p01	Nucleus	group 1
BV898_11597.p01	Nucleus	group 3
BV898_12357.p01	Nucleus	group 1
BV898_12574.p01	Nucleus	group 5
BV898_12747.p01	Nucleus	group 5
BV898_14965.p01	Cytoplasm|Nucleus	group 5
BV898_14966.p01	Cytoplasm|Nucleus	group 5
BV898_14967.p01	Cytoplasm|Nucleus	group 5
BV898_14968.p01	Cytoplasm|Nucleus	group 5
BV898_15183.p01	Nucleus	group 6
BV898_15309.p01	Nucleus	group 5
BV898_15396.p01	Nucleus	group 5
BV898_15977.p01	Nucleus	group 3
BV898_16160.p01	Nucleus	group 2
BV898_18148.p01	Cytoplasm|Nucleus	group 5
BV898_18274.p01	Cytoplasm|Nucleus	group 5
BV898_18574.p01	Nucleus	group 1
BV898_18617.p01	Cytoplasm|Nucleus	group 5
BV898_18760.p01	Nucleus	group 2
BV898_19155.p01	Nucleus	group 5
BV898_19156.p01	Nucleus	group 5
BV898_19345.p01	Nucleus	group 5
BV898_19346.p01	Nucleus	group 5
BV898_19347.p01	Nucleus	group 5
evm.model.LG01.1014	Nucleus	group 1
evm.model.LG01.1032	Nucleus	group 3
evm.model.LG01.2406	Nucleus	group 5
evm.model.LG01.436	Cytoplasm|Nucleus	group 6
evm.model.LG01.585	Nucleus	group 5
evm.model.LG02.1148	Nucleus	group 5
evm.model.LG02.1168	Nucleus	group 3
evm.model.LG02.1202	Nucleus	group 1
evm.model.LG02.1448	Cytoplasm|Nucleus	group 1
evm.model.LG02.1970	Cytoplasm|Nucleus	group 5
evm.model.LG02.2013	Nucleus	group 6
evm.model.LG02.2022	Cytoplasm|Nucleus	group 6
evm.model.LG02.2027	Nucleus	group 6
evm.model.LG02.2035	Nucleus	group 6
evm.model.LG02.2036	Nucleus	group 6
evm.model.LG02.2046	Nucleus	group 6
evm.model.LG02.2048	Nucleus	group 6
evm.model.LG02.2515	Cell membrane	group 5
evm.model.LG02.2516	Nucleus	group 5
evm.model.LG02.2518	Cytoplasm	group 5
evm.model.LG02.2544	Nucleus	group 5
evm.model.LG02.2545	Cytoplasm|Nucleus	group 5
evm.model.LG02.749	Cytoplasm|Nucleus	group 5
evm.model.LG03.1086	Nucleus	group 5
evm.model.LG03.154	Cytoplasm|Nucleus	group 5
evm.model.LG03.156	Cytoplasm|Nucleus	group 5
evm.model.LG03.157	Nucleus	group 5
evm.model.LG03.1682	Nucleus	group 5
evm.model.LG03.1909	Nucleus	group 6
evm.model.LG03.2332	Cytoplasm|Nucleus	group 5
evm.model.LG03.2333	Cytoplasm	group 5
evm.model.LG03.5	Nucleus	group 2
evm.model.LG03.694	Cytoplasm|Nucleus	group 5
evm.model.LG03.695	Nucleus	group 5
evm.model.LG03.696	Cytoplasm|Nucleus	group 5
evm.model.LG04.118	Nucleus	group 6
evm.model.LG04.1215	Nucleus	group 5
evm.model.LG04.1286	Nucleus	group 6
evm.model.LG04.1780	Cytoplasm|Nucleus	group 6
evm.model.LG04.1782	Nucleus	group 5
evm.model.LG04.2179	Cytoplasm|Nucleus	group 5
evm.model.LG04.2205	Nucleus	group 3
evm.model.LG04.2223	Cytoplasm|Nucleus	group 5
evm.model.LG04.2246	Nucleus	group 1
evm.model.LG04.2247	Nucleus	group 1
evm.model.LG04.445	Nucleus	group 6
evm.model.LG04.467	Nucleus	group 5
evm.model.LG04.866	Nucleus	group 4
evm.model.LG04.945	Nucleus	group 6
evm.model.LG05.1859	Nucleus	group 3
evm.model.LG05.2036	Nucleus	group 2
evm.model.LG05.2050	Nucleus	group 2
evm.model.LG05.2195	Nucleus	group 6
evm.model.LG05.2302	Nucleus	group 3
evm.model.LG05.810	Cytoplasm|Nucleus	group 5
evm.model.LG06.189	Nucleus	group 1
evm.model.LG06.2010	Nucleus	group 3
RvY_00171.1	Nucleus	group 5
RvY_03344.1	Nucleus	group 3
RvY_03413.1	Cytoplasm|Nucleus	group 5
RvY_03534.1	Nucleus	group 5
RvY_03551.1	Nucleus	group 6
RvY_03693.1	Cytoplasm|Nucleus	group 5
RvY_03714.1	Nucleus	group 5
RvY_03913.1	Nucleus	group 5
RvY_04452.1	Nucleus	group 6
RvY_04558.1	Cytoplasm|Nucleus	group 5
RvY_04780.1	Nucleus	group 6
RvY_05228.1	Nucleus	group 4
RvY_05585.1	Nucleus	group 5
RvY_05664.1	Nucleus	group 6
RvY_06339.1	Cell membrane	group 5
RvY_06591.1	Cytoplasm|Nucleus	group 6
RvY_07534.1	Nucleus	group 5
RvY_07744.1	Cytoplasm|Nucleus	group 5
RvY_07989.1	Nucleus	group 1
RvY_08010.1	Nucleus	group 3
RvY_10070.1	Nucleus	group 5
RvY_11051.1	Nucleus	group 6
RvY_11423.1	Nucleus	group 2
RvY_11451.1	Nucleus	group 2
RvY_12580.2	Nucleus	group 4
RvY_12805.1	Nucleus	group 5
RvY_12877.1	Nucleus	group 6
RvY_13866.1	Nucleus	group 1
RvY_14822.1	Cytoplasm|Nucleus	group 5
RvY_14824.1	Nucleus	group 5
RvY_16048.1	Nucleus	group 1
RvY_17509.1	Nucleus	group 3
RvY_17540.1	Nucleus	group 3
RvY_18072.1	Cytoplasm|Nucleus	group 6
RvY_18123.1	Cytoplasm|Nucleus	group 2
RvY_18683.1	Nucleus	group 3
sp|A0JNE3|NR2C1_BOVIN	Nucleus	group 1
sp|A0P8Z4|NR6A1_PIG	Cytoplasm|Nucleus	group 3
sp|A2T7D9|NR1I3_PANTR	Cytoplasm|Nucleus	group 6
sp|A2T928|RARGB_DANRE	Nucleus	group 6
sp|A2T929|RXRAA_DANRE	Nucleus	group 2
sp|A3RGC1|VDR_PIG	Cytoplasm|Nucleus	group 6
sp|A4IIG7|NR4A2_XENTR	Nucleus	group 4
sp|A7X8B3|PRGR_PANTR	Nucleus	group 3
sp|A7X8B5|PRGR_PANPA	Nucleus	group 3
sp|A7X8B7|PRGR_GORGO	Nucleus	group 3
sp|A7X8B9|PRGR_PONPY	Nucleus	group 3
sp|A7X8C2|PRGR_HYLLA	Nucleus	group 3
sp|A7X8C4|PRGR_MACSY	Nucleus	group 3
sp|A7X8C7|PRGR_PAPAN	Nucleus	group 3
sp|A7X8C9|PRGR_CHLAE	Nucleus	group 3
sp|A7X8D2|PRGR_COLGU	Nucleus	group 3
sp|A7X8D4|PRGR_TRAOB	Nucleus	group 3
sp|A7XW16|PRGR_SAPAP	Nucleus	group 3
sp|A7XW20|PRGR_PITIR	Nucleus	group 3
sp|A7XW25|PRGR_ATEPA	Nucleus	group 3
sp|A8XNK6|NHR28_CAEBR	Nucleus	group 2
sp|B3SV56|NR1D1_SHEEP	Nucleus	group 6
sp|F1QJF4|RORAB_DANRE	Cytoplasm|Nucleus	group 6
sp|F1QLY4|RORAA_DANRE	Cytoplasm|Nucleus	group 6
sp|G5ECR9|UNC55_CAEEL	Cytoplasm|Nucleus	group 1
sp|G5ED47|HIZR1_CAEEL	Cytoplasm|Nucleus	group 2
sp|G5EDJ0|FAX1_CAEEL	Cytoplasm|Nucleus	group 1
sp|G5EEM0|NH114_CAEEL	Nucleus	group 2
sp|G5EFF5|DAF12_CAEEL	Nucleus	group 3
sp|G5EGN8|NHR27_CAEEL	Nucleus	group 2
sp|H2KYJ8|NHR66_CAEEL	Nucleus	group 2
sp|O00482|NR5A2_HUMAN	Nucleus	group 3
sp|O01639|E75_CHOFU	Nucleus	group 6
sp|O01929|NH153_CAEEL	Nucleus	group 2
sp|O01930|NH136_CAEEL	Nucleus	group 2
sp|O01931|NH154_CAEEL	Cytoplasm|Nucleus	group 2
sp|O02151|NHR14_CAEEL	Nucleus	group 2
sp|O02235|NHR89_CAEEL	Cytoplasm|Nucleus	group 2
sp|O02279|NHR62_CAEEL	Nucleus	group 2
sp|O02305|NH217_CAEEL	Cytoplasm|Nucleus	group 2
sp|O02316|NHR77_CAEEL	Cytoplasm|Nucleus	group 2
sp|O08537|ESR2_MOUSE	Nucleus	group 3
sp|O08580|ERR1_MOUSE	Nucleus	group 3
sp|O09017|NR2F6_RAT	Nucleus	group 1
sp|O09018|COT2_RAT	Nucleus	group 1
sp|O13012|ESR2_ANGJA	Nucleus	group 3
sp|O13124|VDR_XENLA	Cytoplasm|Nucleus	group 6
sp|O13186|GCR_SAIBB	Nucleus	group 3
sp|O16354|NH133_CAEEL	Cytoplasm|Nucleus	group 2
sp|O16359|NH103_CAEEL	Cytoplasm|Nucleus	group 2
sp|O16360|NHR18_CAEEL	Cytoplasm|Nucleus	group 2
sp|O16361|NH134_CAEEL	Cytoplasm|Nucleus	group 2
sp|O16391|NH124_CAEEL	Cytoplasm|Nucleus	group 2
sp|O16425|NHR57_CAEEL	Cytoplasm|Nucleus	group 2
sp|O16662|NH115_CAEEL	Cytoplasm|Nucleus	group 2
sp|O16845|TLL_DROVI	Nucleus	group 1
sp|O16962|NHR55_CAEEL	Cytoplasm|Nucleus	group 2
sp|O16963|NH130_CAEEL	Cytoplasm|Nucleus	group 2
sp|O16966|NH106_CAEEL	Cytoplasm|Nucleus	group 2
sp|O17025|NHR90_CAEEL	Cytoplasm|Nucleus	group 2
sp|O17082|NH125_CAEEL	Nucleus	group 2
sp|O17573|NH150_CAEEL	Nucleus	group 2
sp|O17611|NH100_CAEEL	Nucleus	group 2
sp|O17657|NH164_CAEEL	Nucleus	group 2
sp|O17683|NH167_CAEEL	Cytoplasm|Nucleus	group 2
sp|O17706|NH169_CAEEL	Nucleus	group 2
sp|O17748|NH174_CAEEL	Cytoplasm|Nucleus	group 2
sp|O17898|NHR60_CAEEL	Nucleus	group 2
sp|O17927|NHR51_CAEEL	Nucleus	group 2
sp|O17928|NHR52_CAEEL	Cytoplasm|Nucleus	group 2
sp|O17930|NH268_CAEEL	Cytoplasm|Nucleus	group 2
sp|O17931|NH197_CAEEL	Cytoplasm|Nucleus	group 2
sp|O17933|NHR53_CAEEL	Cytoplasm|Nucleus	group 2
sp|O17934|NH199_CAEEL	Nucleus	group 2
sp|O18048|NH213_CAEEL	Nucleus	group 2
sp|O18086|NH218_CAEEL	Cytoplasm|Nucleus	group 2
sp|O18087|NH127_CAEEL	Cytoplasm|Nucleus	group 2
sp|O18141|NHR79_CAEEL	Nucleus	group 2
sp|O18473|ECR_HELVI	Nucleus	group 6
sp|O18531|ECR_LUCCU	Nucleus	group 6
sp|O18924|PPARG_MACMU	Cytoplasm|Nucleus	group 6
sp|O18971|PPARG_BOVIN	Cytoplasm|Nucleus	group 6
sp|O19052|PPARG_RABIT	Cytoplasm|Nucleus	group 6
sp|O35507|PPARA_CAVPO	Cytoplasm|Nucleus	group 6
sp|O35627|NR1I3_MOUSE	Cytoplasm|Nucleus	group 6
sp|O42101|NR5A2_CHICK	Nucleus	group 3
sp|O42132|ESR1_PAGMA	Nucleus	group 3
sp|O42295|THA_APTPA	Nucleus	group 6
sp|O42392|VDR_CHICK	Cytoplasm|Nucleus	group 6
sp|O42450|THA_PYGAD	Nucleus	group 6
sp|O44960|NHR64_CAEEL	Cytoplasm|Nucleus	group 2
sp|O45365|NH176_CAEEL	Cytoplasm|Nucleus	group 2
sp|O45436|NHR4_CAEEL	Nucleus	group 2
sp|O45449|NH108_CAEEL	Cytoplasm|Nucleus	group 2
sp|O45460|NHR54_CAEEL	Cytoplasm|Nucleus	group 2
sp|O45521|NH111_CAEEL	Cytoplasm|Nucleus	group 1
sp|O45666|NHR49_CAEEL	Nucleus	group 2
sp|O45907|NHR65_CAEEL	Cytoplasm|Nucleus	group 2
sp|O46567|GCR_SAISC	Nucleus	group 3
sp|O54915|NR1I2_MOUSE	Cytoplasm|Nucleus	group 6
sp|O57606|THA_NECMA	Nucleus	group 6
sp|O62389|NHR61_CAEEL	Cytoplasm|Nucleus	group 2
sp|O62807|PPARG_PIG	Cytoplasm|Nucleus	group 6
sp|O73673|GCR_PAROL	Nucleus	group 3
sp|O75469|NR1I2_HUMAN	Cytoplasm|Nucleus	group 6
sp|O76202|USP_CHOFU	Nucleus	group 2
sp|O76828|NHR42_CAEEL	Cytoplasm|Nucleus	group 2
sp|O77245|E75_METEN	Nucleus	group 6
sp|O88275|PPARG_RAT	Cytoplasm|Nucleus	group 6
sp|O93511|ESR2_COTJA	Nucleus	group 3
sp|O95718|ERR2_HUMAN	Nucleus	group 3
sp|O97716|THA_PIG	Nucleus	group 6
sp|O97775|ANDR_PANTR	Nucleus	group 3
sp|O97776|ANDR_EULFC	Nucleus	group 3
sp|O97952|ANDR_MACFA	Nucleus	group 3
sp|O97960|ANDR_PAPHA	Nucleus	group 3
sp|P03372|ESR1_HUMAN	Nucleus	group 3
sp|P03373|GAG_AVIER	Nucleus	group 6
sp|P04150|GCR_HUMAN	Nucleus	group 3
sp|P04625|THA_CHICK	Nucleus	group 6
sp|P06186|PRGR_RABIT	Nucleus	group 3
sp|P06211|ESR1_RAT	Nucleus	group 3
sp|P06212|ESR1_CHICK	Nucleus	group 3
sp|P06401|PRGR_HUMAN	Nucleus	group 3
sp|P06536|GCR_RAT	Nucleus	group 3
sp|P06537|GCR_MOUSE	Nucleus	group 3
sp|P07812|PRGR_CHICK	Nucleus	group 3
sp|P08235|MCR_HUMAN	Nucleus	group 3
sp|P10275|ANDR_HUMAN	Nucleus	group 3
sp|P10276|RARA_HUMAN	Cytoplasm|Nucleus	group 6
sp|P10588|NR2F6_HUMAN	Nucleus	group 1
sp|P10589|COT1_HUMAN	Nucleus	group 1
sp|P10734|KNIR_DROME	Nucleus	group 5
sp|P10826|RARB_HUMAN	Nucleus	group 6
sp|P10827|THA_HUMAN	Nucleus	group 6
sp|P10828|THB_HUMAN	Cytoplasm|Nucleus	group 6
sp|P11416|RARA_MOUSE	Nucleus	group 6
sp|P11473|VDR_HUMAN	Cytoplasm|Nucleus	group 6
sp|P11474|ERR1_HUMAN	Nucleus	group 3
sp|P11475|ERR2_RAT	Nucleus	group 3
sp|P12813|NR4A1_MOUSE	Nucleus	group 4
sp|P13053|VDR_RAT	Cytoplasm|Nucleus	group 6
sp|P13054|KNRL_DROME	Nucleus	group 5
sp|P13055|E75BB_DROME	Nucleus	group 6
sp|P13056|NR2C1_HUMAN	Nucleus	group 1
sp|P13631|RARG_HUMAN	Nucleus	group 6
sp|P15204|THAA_XENLA	Nucleus	group 6
sp|P15207|ANDR_RAT	Nucleus	group 3
sp|P15370|EGON_DROME	Nucleus	group 5
sp|P16058|ESR1_ONCMY	Nucleus	group 3
sp|P16375|7UP1_DROME	Nucleus	group 1
sp|P16376|7UP2_DROME	Nucleus	group 1
sp|P17671|E75BC_DROME	Nucleus	group 6
sp|P17672|E75BA_DROME	Nucleus	group 6
sp|P18102|TLL_DROME	Nucleus	group 1
sp|P18113|THB_RAT	Cytoplasm|Nucleus	group 6
sp|P18115|THAB_XENLA	Nucleus	group 6
sp|P18117|THBA_XENLA	Cytoplasm|Nucleus	group 6
sp|P18119|THBB_XENLA	Cytoplasm|Nucleus	group 6
sp|P18514|RARA_NOTVI	Cytoplasm|Nucleus	group 6
sp|P18515|RARB_NOTVI	Nucleus	group 6
sp|P18516|RARG_NOTVI	Nucleus	group 6
sp|P18911|RARG_MOUSE	Nucleus	group 6
sp|P19091|ANDR_MOUSE	Nucleus	group 3
sp|P19785|ESR1_MOUSE	Nucleus	group 3
sp|P19793|RXRA_HUMAN	Nucleus	group 2
sp|P20153|USP_DROME	Nucleus	group 2
sp|P20393|NR1D1_HUMAN	Nucleus	group 6
sp|P22199|MCR_RAT	Nucleus	group 3
sp|P22448|RARB_CHICK	Nucleus	group 6
sp|P22449|HNF4A_RAT	Nucleus	group 2
sp|P22605|RARB_MOUSE	Nucleus	group 6
sp|P22736|NR4A1_HUMAN	Nucleus	group 4
sp|P22829|NR4A1_RAT	Nucleus	group 4
sp|P23204|PPARA_MOUSE	Cytoplasm|Nucleus	group 6
sp|P24468|COT2_HUMAN	Nucleus	group 1
sp|P28699|RARG_XENLA	Nucleus	group 6
sp|P28700|RXRA_MOUSE	Nucleus	group 2
sp|P28701|RXRG_CHICK	Nucleus	group 2
sp|P28702|RXRB_HUMAN	Nucleus	group 2
sp|P28704|RXRB_MOUSE	Nucleus	group 2
sp|P28705|RXRG_MOUSE	Nucleus	group 2
sp|P31396|HR3_DROME	Nucleus	group 6
sp|P33242|STF1_MOUSE	Nucleus	group 3
sp|P33244|FTZF1_DROME	Nucleus	group 3
sp|P34021|ECR_DROME	Nucleus	group 6
sp|P35396|PPARD_MOUSE	Cytoplasm|Nucleus	group 6
sp|P35398|RORA_HUMAN	Nucleus	group 6
sp|P35547|GCR_SHEEP	Nucleus	group 3
sp|P37230|PPARA_RAT	Cytoplasm|Nucleus	group 6
sp|P37231|PPARG_HUMAN	Cytoplasm|Nucleus	group 6
sp|P37232|PPARA_XENLA	Cytoplasm|Nucleus	group 6
sp|P37233|PPARD_XENLA	Cytoplasm|Nucleus	group 6
sp|P37234|PPARG_XENLA	Cytoplasm|Nucleus	group 6
sp|P37238|PPARG_MOUSE	Cytoplasm|Nucleus	group 6
sp|P37242|THB_MOUSE	Cytoplasm|Nucleus	group 6
sp|P41235|HNF4A_HUMAN	Nucleus	group 2
sp|P41828|NHR23_CAEEL	Nucleus	group 6
sp|P41829|NHR6_CAEEL	Cytoplasm|Nucleus	group 4
sp|P41830|CNR14_CAEEL	Nucleus	group 6
sp|P41933|ODR7_CAEEL	Nucleus	group 5
sp|P41999|NHR10_CAEEL	Nucleus	group 2
sp|P43136|NR2F6_MOUSE	Nucleus	group 1
sp|P43354|NR4A2_HUMAN	Nucleus	group 4
sp|P45446|RORB_RAT	Nucleus	group 6
sp|P45447|E78C_DROME	Nucleus	group 6
sp|P45448|NR5A2_MOUSE	Nucleus	group 3
sp|P48281|VDR_MOUSE	Cytoplasm|Nucleus	group 6
sp|P48443|RXRG_HUMAN	Nucleus	group 2
sp|P49115|GCR_CAVPO	Nucleus	group 3
sp|P49116|NR2C2_HUMAN	Nucleus	group 1
sp|P49117|NR2C2_MOUSE	Nucleus	group 1
sp|P49698|HNF4A_MOUSE	Nucleus	group 2
sp|P49699|ANDR_RABIT	Nucleus	group 3
sp|P49700|USP_BOMMO	Nucleus	group 2
sp|P49701|VDR_COTJA	Cytoplasm|Nucleus	group 6
sp|P49743|RXRB_RAT	Nucleus	group 2
sp|P49843|GCR_ONCMY	Nucleus	group 3
sp|P49844|GCR_XENLA	Nucleus	group 3
sp|P49866|HNF4_DROME	Nucleus	group 2
sp|P49867|FTZF1_BOMMO	Nucleus	group 3
sp|P49868|HR3_GALME	Nucleus	group 6
sp|P49869|HR38_DROME	Nucleus	group 4
sp|P49870|HR38_BOMMO	Nucleus	group 4
sp|P49880|ECR_AEDAE	Nucleus	group 6
sp|P49881|ECR_BOMMO	Nucleus	group 6
sp|P49882|ECR_CHITE	Nucleus	group 6
sp|P49883|ECR_MANSE	Nucleus	group 6
sp|P49884|ESR1_BOVIN	Nucleus	group 3
sp|P49885|ESR1_SHEEP	Nucleus	group 3
sp|P50239|E75_GALME	Nucleus	group 6
sp|P50240|ESR1_OREAU	Nucleus	group 3
sp|P50241|ESR1_ORYLA	Nucleus	group 3
sp|P50242|ESR1_SALSA	Nucleus	group 3
sp|P50569|STF1_RAT	Nucleus	group 3
sp|P51126|RARA_XENLA	Nucleus	group 6
sp|P51128|RXRA_XENLA	Nucleus	group 2
sp|P51129|RXRG_XENLA	Nucleus	group 2
sp|P51179|NR4A3_RAT	Nucleus	group 4
sp|P51448|RORA_MOUSE	Nucleus	group 6
sp|P51449|RORG_HUMAN	Nucleus	group 6
sp|P51450|RORG_MOUSE	Nucleus	group 6
sp|P51666|NR4A1_CANLF	Nucleus	group 4
sp|P54779|USP_MANSE	Nucleus	group 2
sp|P55055|NR1H2_HUMAN	Nucleus	group 6
sp|P55094|NR2C2_RAT	Nucleus	group 1
sp|P57717|ESR1_DANRE	Nucleus	group 3
sp|P57753|ESR1_MICUN	Nucleus	group 3
sp|P57781|ESR2_MICUN	Cytoplasm|Nucleus	group 3
sp|P57782|ESR2_ONCMY	Nucleus	group 3
sp|P57783|ESR3_MICUN	Nucleus	group 3
sp|P57797|PPARG_CRIGR	Cytoplasm|Nucleus	group 6
sp|P59667|GCR_RABIT	Nucleus	group 3
sp|P62044|NR1I3_CALUR	Cytoplasm|Nucleus	group 6
sp|P62045|NR1I3_PUSSI	Cytoplasm|Nucleus	group 6
sp|P62508|ERR3_HUMAN	Nucleus	group 3
sp|P63058|THA_MOUSE	Nucleus	group 6
sp|P63059|THA_RAT	Nucleus	group 6
sp|P68306|THB_CHICK	Cytoplasm|Nucleus	group 6
sp|P70033|NR6A1_XENLA	Cytoplasm|Nucleus	group 3
sp|P70052|NR2E1_XENLA	Nucleus	group 1
sp|P79269|GCR_SAGOE	Nucleus	group 3
sp|P79387|STF1_PIG	Nucleus	group 3
sp|P79686|GCR_AOTNA	Nucleus	group 3
sp|P79926|HNF4B_XENLA	Nucleus	group 2
sp|P81559|ESR1_XENLA	Nucleus	group 3
sp|P91829|NHR69_CAEEL	Nucleus	group 2
sp|Q00175|PRGR_MOUSE	Nucleus	group 3
sp|Q02777|THA_AQUCT	Nucleus	group 6
sp|Q02965|THB_AQUCT	Cytoplasm|Nucleus	group 6
sp|Q03181|PPARD_HUMAN	Cytoplasm|Nucleus	group 6
sp|Q04752|STF1_BOVIN	Nucleus	group 3
sp|Q04913|NR4A1_XENLA	Cytoplasm|Nucleus	group 4
sp|Q05192|FTF1B_DROME	Nucleus	group 3
sp|Q05343|RXRA_RAT	Nucleus	group 2
sp|Q06219|NR4A2_MOUSE	Nucleus	group 4
sp|Q06725|N2F1A_DANRE	Nucleus	group 1
sp|Q06726|NR2F5_DANRE	Nucleus	group 1
sp|Q07869|PPARA_HUMAN	Cytoplasm|Nucleus	group 6
sp|Q07917|NR4A2_RAT	Nucleus	group 4
sp|Q08882|HR3_MANSE	Nucleus	group 6
sp|Q08893|E75_MANSE	Nucleus	group 6
sp|Q08E02|NR1D1_BOVIN	Nucleus	group 6
sp|Q08E53|NR4A2_BOVIN	Nucleus	group 4
sp|Q09528|NHR19_CAEEL	Cytoplasm|Nucleus	group 2
sp|Q09565|NHR20_CAEEL	Nucleus	group 2
sp|Q09587|NHR22_CAEEL	Nucleus	group 2
sp|Q0GFF6|RXRG_PIG	Nucleus	group 2
sp|Q0V8F0|NR4A1_BOVIN	Nucleus	group 4
sp|Q0VC20|RXRG_BOVIN	Nucleus	group 2
sp|Q0ZAQ8|PPARD_CANLF	Cytoplasm|Nucleus	group 6
sp|Q10902|NHR2_CAEEL	Nucleus	group 6
sp|Q13133|NR1H3_HUMAN	Nucleus	group 6
sp|Q13285|STF1_HUMAN	Nucleus	group 3
sp|Q14541|HNF4G_HUMAN	Nucleus	group 2
sp|Q14994|NR1I3_HUMAN	Cytoplasm|Nucleus	group 6
sp|Q14995|NR1D2_HUMAN	Nucleus	group 6
sp|Q15406|NR6A1_HUMAN	Cytoplasm|Nucleus	group 3
sp|Q17370|NHR47_CAEEL	Nucleus	group 2
sp|Q17771|NHR35_CAEEL	Nucleus	group 2
sp|Q17905|NHR28_CAEEL	Nucleus	group 2
sp|Q18192|NHR31_CAEEL	Cytoplasm|Nucleus	group 2
sp|Q18299|NHR43_CAEEL	Cytoplasm|Nucleus	group 2
sp|Q19345|NHR25_CAEEL	Nucleus	group 3
sp|Q1L673|VDRB_DANRE	Cytoplasm|Nucleus	group 6
sp|Q20765|NHR7_CAEEL	Cytoplasm|Nucleus	group 2
sp|Q21006|NHR34_CAEEL	Nucleus	group 2
sp|Q21701|NHR12_CAEEL	Nucleus	group 2
sp|Q21806|NH209_CAEEL	Cytoplasm|Nucleus	group 2
sp|Q21878|NHR1_CAEEL	Nucleus	group 2
sp|Q22127|NHR40_CAEEL	Nucleus	group 2
sp|Q22555|NHR44_CAEEL	Nucleus	group 2
sp|Q23294|NHR11_CAEEL	Nucleus	group 2
sp|Q23489|NHR9_CAEEL	Cytoplasm|Nucleus	group 2
sp|Q24142|HR78_DROME	Nucleus	group 1
sp|Q24143|HR96_DROME	Nucleus	group 3
sp|Q24753|KNIR_DROVI	Nucleus	group 5
sp|Q25604|NHR1_ONCVO	Cytoplasm|Nucleus	group 6
sp|Q26622|SHR2_STRPU	Nucleus	定根分子
sp|Q27521|NHR16_CAEEL	Cytoplasm|Nucleus	group 2
sp|Q28037|VDR_BOVIN	Cytoplasm|Nucleus	group 6
sp|Q28570|THA_SHEEP	Nucleus	group 6
sp|Q28571|THB_SHEEP	Nucleus	group 6
sp|Q28590|PRGR_SHEEP	Cytoplasm|Nucleus	group 3
sp|Q28CK1|NR2C1_XENTR	Nucleus	group 1
sp|Q29040|ESR1_PIG	Nucleus	group 3
sp|Q29131|MCR_TUPBE	Nucleus	group 3
sp|Q3SZL0|NR1H4_BOVIN	Nucleus	group 6
sp|Q3UV55|NR1D1_MOUSE	Nucleus	group 6
sp|Q3YC04|MCR_AOTNA	Nucleus	group 3
sp|Q4JM28|MCR_SAIBB	Nucleus	group 3
sp|Q4U3Q4|PPARG_CANLF	Cytoplasm|Nucleus	group 6
sp|Q4V8R7|GCNFB_DANRE	Cytoplasm|Nucleus	group 3
sp|Q505F1|NR2C1_MOUSE	Nucleus	group 1
sp|Q53AD2|ESR1_FELCA	Nucleus	group 3
sp|Q5BIS6|NR1H2_BOVIN	Nucleus	group 6
sp|Q5BJR8|RXRG_RAT	Nucleus	group 2
sp|Q5E9B6|NR1H3_BOVIN	Nucleus	group 6
sp|Q5FBR4|RARA_CANLF	Nucleus	group 6
sp|Q5I7G2|RXR_LYMST	Cytoplasm|Nucleus	group 2
sp|Q5R5Y4|NR4A2_PONAB	Nucleus	group 4
sp|Q5R9P5|GCR_PONAB	Nucleus	group 3
sp|Q5RAM2|ERR3_PONAB	Nucleus	group 3
sp|Q5RAP4|RORG_PONAB	Nucleus	group 6
sp|Q5RCZ5|NR2C1_PONAB	Nucleus	group 1
sp|Q5REL6|RXRG_PONAB	Nucleus	group 2
sp|Q5TJF7|RXRB_CANLF	Nucleus	group 2
sp|Q60632|COT1_MOUSE	Nucleus	group 1
sp|Q60641|NR1H4_MOUSE	Nucleus	group 6
sp|Q60644|NR1H2_MOUSE	Nucleus	group 6
sp|Q60674|NR1D2_MOUSE	Nucleus	group 6
sp|Q61539|ERR2_MOUSE	Nucleus	group 3
sp|Q62685|NR1H3_RAT	Nucleus	group 6
sp|Q62735|NR1H4_RAT	Nucleus	group 6
sp|Q62755|NR1H2_RAT	Nucleus	group 6
sp|Q62986|ESR2_RAT	Nucleus	group 3
sp|Q63449|PRGR_RAT	Nucleus	group 3
sp|Q63503|NR1D1_RAT	Nucleus	group 6
sp|Q63504|NR1D2_RAT	Nucleus	group 6
sp|Q64104|NR2E1_MOUSE	Cytoplasm|Nucleus	group 1
sp|Q64249|NR6A1_MOUSE	Cytoplasm|Nucleus	group 3
sp|Q65CM0|NHR76_CAEEL	Cytoplasm|Nucleus	group 2
sp|Q66J63|N2C1B_XENLA	Nucleus	group 1
sp|Q66JK1|NR6A1_XENTR	Cytoplasm|Nucleus	group 3
sp|Q6DHP9|RXRGB_DANRE	Nucleus	group 2
sp|Q6GN21|N2C1A_XENLA	Nucleus	group 1
sp|Q6PH18|N2F1B_DANRE	Nucleus	group 1
sp|Q6QMY5|ERR1_CANLF	Nucleus	group 3
sp|Q6QT55|ANDR_MACMU	Nucleus	group 3
sp|Q6XLJ0|GCR_CALJA	Nucleus	group 3
sp|Q7SYN5|RXRBA_DANRE	Nucleus	group 2
sp|Q7T1K4|ANDR_AQUCT	Nucleus	group 3
sp|Q7ZTI3|RARAB_DANRE	Nucleus	group 6
sp|Q8AYI2|PRGR_RANDY	Nucleus	group 3
sp|Q8HYL6|PPARA_PHACI	Cytoplasm|Nucleus	group 6
sp|Q8ITW8|NHR80_CAEEL	Nucleus	group 2
sp|Q8MIK0|ANDR_CROCR	Nucleus	group 3
sp|Q8MIM3|NR1I3_MACMU	Cytoplasm|Nucleus	group 6
sp|Q8R1B8|RORB_MOUSE	Nucleus	group 6
sp|Q8SQ01|NR1I2_MACMU	Nucleus	group 6
sp|Q8T5C6|RXR_BIOGL	Cytoplasm|Nucleus	group 2
sp|Q8VII8|MCR_MOUSE	Nucleus	group 3
sp|Q8VIJ4|NR2C1_RAT	Nucleus	group 1
sp|Q90271|RARAA_DANRE	Nucleus	group 6
sp|Q90382|THA_CAIMO	Nucleus	group 6
sp|Q90415|RXRAB_DANRE	Cytoplasm|Nucleus	group 2
sp|Q90416|RXRGA_DANRE	Nucleus	group 2
sp|Q90417|RXRBB_DANRE	Cytoplasm|Nucleus	group 2
sp|Q90733|COT2_CHICK	Nucleus	group 1
sp|Q90966|RARA_CHICK	Nucleus	group 6
sp|Q91241|THAA_PAROL	Nucleus	group 6
sp|Q91242|THAB_PAROL	Cytoplasm|Nucleus	group 6
sp|Q91250|ESR1_TAEGU	Nucleus	group 3
sp|Q91279|THB_PAROL	Cytoplasm|Nucleus	group 6
sp|Q91379|NR2E1_CHICK	Cytoplasm|Nucleus	group 1
sp|Q91392|RARGA_DANRE	Nucleus	group 6
sp|Q91424|ESR1_ASPUN	Nucleus	group 3
sp|Q91573|MCR_XENLA	Nucleus	group 3
sp|Q91766|HNF4A_XENLA	Nucleus	group 2
sp|Q92570|NR4A3_HUMAN	Nucleus	group 4
sp|Q92731|ESR2_HUMAN	Nucleus	group 3
sp|Q92753|RORB_HUMAN	Nucleus	group 6
sp|Q94407|NHR48_CAEEL	Nucleus	group 3
sp|Q95171|ESR2_CALJA	Nucleus	group 3
sp|Q95267|GCR_TUPBE	Nucleus	group 3
sp|Q95K90|NR2C1_MACFA	Nucleus	group 1
sp|Q95L87|STF1_NOTEU	Nucleus	group 3
sp|Q95MH5|VDR_SAGOE	Cytoplasm|Nucleus	group 6
sp|Q95N78|PPARA_CANLF	Cytoplasm|Nucleus	group 6
sp|Q95X91|NHR96_CAEEL	Cytoplasm|Nucleus	group 2
sp|Q965W2|NHR86_CAEEL	Cytoplasm|Nucleus	group 2
sp|Q966I0|NHR98_CAEEL	Cytoplasm|Nucleus	group 2
sp|Q96RI1|NR1H4_HUMAN	Nucleus	group 6
sp|Q98867|THAA_DANRE	Nucleus	group 6
sp|Q9BJK5|NHR97_CAEEL	Nucleus	group 2
sp|Q9GKL2|STF1_HORSE	Nucleus	group 3
sp|Q9GKL7|ANDR_PIG	Nucleus	group 3
sp|Q9GLW0|PRGR_CANLF	Nucleus	group 3
sp|Q9GTD4|NHR71_CAEEL	Nucleus	group 2
sp|Q9IAC6|MCR_ONCMY	Nucleus	group 3
sp|Q9IAK1|ESR2_ICTPU	Nucleus	group 3
sp|Q9IAL9|ESR22_CARAU	Nucleus	group 3
sp|Q9N0W8|MCR_SAISC	Nucleus	group 3
sp|Q9N1U3|GCR_PIG	Nucleus	group 3
sp|Q9N4B8|NHR41_CAEEL	Nucleus	group 1
sp|Q9N4Q7|NHR13_CAEEL	Cytoplasm|Nucleus	group 2
sp|Q9NA51|NHR5_CAEEL	Nucleus	group 2
sp|Q9PTN2|VDRA_DANRE	Cytoplasm|Nucleus	group 6
sp|Q9PTU5|ESR2_CHICK	Nucleus	group 3
sp|Q9PU65|GCNFA_DANRE	Cytoplasm|Nucleus	group 3
sp|Q9PUA8|THA_ELECQ	Nucleus	group 6
sp|Q9PVE2|ESR2_STUVU	Nucleus	group 3
sp|Q9PVE4|THB_DANRE	Cytoplasm|Nucleus	group 6
sp|Q9PVZ9|ESR1_SPAAU	Nucleus	group 3
sp|Q9QUS1|NR1I3_RAT	Cytoplasm|Nucleus	group 6
sp|Q9QWM1|NR5A2_RAT	Nucleus	group 3
sp|Q9QXZ7|NR2E3_MOUSE	Cytoplasm|Nucleus	group 1
sp|Q9QZB6|NR4A3_MOUSE	Nucleus	group 4
sp|Q9QZJ5|ESR1_MESAU	Nucleus	group 3
sp|Q9R1A7|NR1I2_RAT	Nucleus	group 6
sp|Q9TT90|ANDR_CANLF	Nucleus	group 3
sp|Q9TTF0|NR2E3_BOVIN	Cytoplasm|Nucleus	group 1
sp|Q9TTR7|COT2_BOVIN	Nucleus	group 1
sp|Q9TTR8|COT1_BOVIN	Nucleus	group 1
sp|Q9TU15|ESR2_SHEEP	Nucleus	group 3
sp|Q9TV98|ESR1_HORSE	Nucleus	group 3
sp|Q9TXJ1|NHR59_CAEEL	Nucleus	group 2
sp|Q9TZ99|NH121_CAEEL	Nucleus	group 2
sp|Q9U2R6|NHR91_CAEEL	Nucleus	group 3
sp|Q9VML1|DSF_DROME	Nucleus	group 1
sp|Q9W539|HR4_DROME	Nucleus	group 3
sp|Q9W5Z3|RARA_TAKRU	Cytoplasm|Nucleus	group 6
sp|Q9W669|ESR21_CARAU	Nucleus	group 3
sp|Q9W6B3|RARB_COTJA	Nucleus	group 6
sp|Q9W6M2|ESR2_SPAAU	Nucleus	group 3
sp|Q9W6N4|THA_HIPHI	Nucleus	group 6
sp|Q9W785|THA_SALSA	Nucleus	group 6
sp|Q9WUU6|HNF4G_MOUSE	Nucleus	group 2
sp|Q9XSB5|ESR2_BOVIN	Nucleus	group 3
sp|Q9XSW2|ESR2_PIG	Nucleus	group 3
sp|Q9XTJ4|NHR3_CAEEL	Nucleus	group 2
sp|Q9XUK7|NHR85_CAEEL	Nucleus	group 6
sp|Q9XVV3|NHR67_CAEEL	Nucleus	group 1
sp|Q9XXM8|NHR68_CAEEL	Nucleus	group 2
sp|Q9XYB7|NHR8_CAEEL	Cytoplasm|Nucleus	group 3
sp|Q9Y466|NR2E1_HUMAN	Nucleus	group 1
sp|Q9Y5X4|NR2E3_HUMAN	Cytoplasm|Nucleus	group 1
sp|Q9YGL3|NR2E1_ORYLA	Cytoplasm|Nucleus	group 1
sp|Q9YH32|ESR2_ORENI	Nucleus	group 3
sp|Q9YH33|ESR1_ORENI	Nucleus	group 3
sp|Q9YHZ7|ESR1_ICTPU	Nucleus	group 3
sp|Q9Z0Y9|NR1H3_MOUSE	Nucleus	group 6
XP_055327402.1	Cytoplasm|Nucleus	group 6
XP_055327950.1	Nucleus	group 3
XP_055328998.1	Nucleus	group 5
XP_055329024.1	Nucleus	group 3
XP_055329402.1	Nucleus	group 6
XP_055329467.1	Nucleus	group 5
XP_055330197.1	Nucleus	group 2
XP_055331272.1	Nucleus	group 3
XP_055331414.1	Cytoplasm|Nucleus	group 1
XP_055332760.1	Nucleus	group 5
XP_055332794.1	Nucleus	group 5
XP_055333056.1	Cytoplasm|Nucleus	group 5
XP_055333450.1	Nucleus	group 5
XP_055333539.1	Nucleus	group 3
XP_055333614.1	Nucleus	group 3
XP_055333742.1	Nucleus	group 1
XP_055335512.1	Nucleus	group 3
XP_055336286.1	Cytoplasm|Nucleus	group 3
XP_055336630.1	Nucleus	group 3
XP_055337486.1	Nucleus	group 6
XP_055339707.1	Nucleus	group 3
XP_055341754.1	Cytoplasm|Nucleus	group 5
XP_055341858.1	Nucleus	group 1
XP_055342067.1	Nucleus	group 6
XP_055342245.1	Nucleus	group 3
XP_055342969.1	Nucleus	group 4
XP_055343650.1	Nucleus	group 6
XP_055343685.1	Nucleus	group 1
XP_055348194.1	Nucleus	group 5
XP_055348244.1	Nucleus	group 5
XP_055349447.1	Nucleus	group 1
XP_055349635.1	Nucleus	group 3
XP_055349699.1	Nucleus	group 1
XP_055350371.1	Nucleus	group 3
XP_055350724.1	Cytoplasm|Nucleus	group 5
XP_055352847.1	Nucleus	group 2
XP_055353314.1	Nucleus	group 5
XP_055353751.1	Nucleus	group 6
XP_055354116.1	Nucleus	group 2
XP_055355579.1	Nucleus	group 6
XP_055356007.1	Nucleus	group 2
XP_055356856.1	Nucleus	group 5
