# Supplementary material for: Characteristics of C4-Type Zinc Finger Proteins in Tardigrades and Their Responses in Extreme Environments
Source: Int J Mol Sci. 2026 Feb 11;27(4):1739. doi: 10.3390/ijms27041739 (PMC12941274; doi:10.3390/ijms27041739)
Supplement: Supplementary file 1 [file ijms-27-01739-s001.zip › Table S13.xls]

## Sheet: Table S13
Table S13 Differentially expressed genes of C4-type ZFP in tardigrades under radiation and desiccation conditions.
Gene	Protein	Change	Group
BV898_00143	BV898_00143.p01	radiation down	group 6
BV898_00522	BV898_00522.p01	radiation down	group 5
BV898_00545	BV898_00545.p01	desiccation down;radiation up	group 1
BV898_00628	BV898_00628.p01	radiation down	group 5
BV898_02254	BV898_02254.p01	radiation up	group 4
BV898_02330	BV898_02330.p01	desiccation down;radiation up	group 6
BV898_02568	BV898_02568.p01	radiation down	group 6
BV898_02879	BV898_02879.p02	radiation down	group 5
BV898_05005	BV898_05005.p01	desiccation up	group 5
BV898_05007	BV898_05007.p01	radiation up	group 6
BV898_05253	BV898_05253.p01	radiation down	group 5
BV898_05254	BV898_05254.p01	radiation down	group 5
BV898_05256	BV898_05256.p01	radiation down	group 5
BV898_05565	BV898_05565.p01	desiccation down	group 3
BV898_06987	BV898_06987.p01	radiation down	group 6
BV898_07231	BV898_07231.p01	desiccation down;radiation down	group 2
BV898_07453	BV898_07453.p01	radiation down	group 3
BV898_07767	BV898_07767.p01	desiccation up	group 1
BV898_09390	BV898_09390.p01	radiation down	group 1
BV898_09524	BV898_09524.p01	desiccation up;radiation down	group 5
BV898_10046	BV898_10046.p01	radiation down	group 6
BV898_11114	BV898_11114.p01	desiccation down	group 6
BV898_11183	BV898_11183.p01	radiation down;desiccation down	group 6
BV898_11597	BV898_11597.p01	desiccation down;radiation down	group 3
BV898_12574	BV898_12574.p01	desiccation down;radiation down	group 5
BV898_12747	BV898_12747.p01	desiccation down;radiation down	group 5
BV898_14965	BV898_14965.p01	desiccation up	group 5
BV898_14966	BV898_14966.p01	radiation down	group 5
BV898_14967	BV898_14967.p01	radiation down	group 5
BV898_14968	BV898_14968.p01	radiation up	group 5
BV898_15183	BV898_15183.p01	desiccation down;radiation down	group 6
BV898_15309	BV898_15309.p01	radiation down	group 5
BV898_15396	BV898_15396.p01	radiation down	group 5
BV898_16160	BV898_16160.p01	radiation down	group 2
BV898_18274	BV898_18274.p01	desiccation up;radiation up	group 5
BV898_18760	BV898_18760.p01	desiccation down;radiation down	group 2
BV898_19155	BV898_19155.p01	radiation down	group 5
BV898_19156	BV898_19156.p01	radiation down	group 5
BV898_19347	BV898_19347.p01	radiation down	group 5
H.Henanensis.Chr1.585	evm.model.LG01.585	radiation down	group 5
H.Henanensis.Chr2.2515	evm.model.LG02.2515	radiation down	group 5
H.Henanensis.Chr2.2545	evm.model.LG02.2545	radiation down	group 5
H.Henanensis.Chr3.1086	evm.model.LG03.1086	radiation down	group 5
H.Henanensis.Chr3.2332	evm.model.LG03.2332	radiation down	group 5
H.Henanensis.Chr3.694	evm.model.LG03.694	radiation down	group 5
H.Henanensis.Chr3.695	evm.model.LG03.695	radiation down	group 5
H.Henanensis.Chr3.696	evm.model.LG03.696	radiation down	group 5
H.Henanensis.Chr4.118	evm.model.LG04.118	radiation up	group 6
H.Henanensis.Chr4.1215	evm.model.LG04.1215	radiation down	group 5
H.Henanensis.Chr4.1782	evm.model.LG04.1782	radiation down	group 5
H.Henanensis.Chr4.2223	evm.model.LG04.2223	radiation down	group 5
H.Henanensis.Chr6.189	evm.model.LG06.189	radiation down	group 1
RvY_00171	RvY_00171.1	desiccation down;radiation up	group 5
RvY_03344	RvY_03344.1	radiation up	group 3
RvY_04558	RvY_04558.1	desiccation up;radiation up	group 5
RvY_05228	RvY_05228.1	radiation down;desiccation up	group 4
RvY_06591	RvY_06591.1	desiccation down;radiation up	group 6
RvY_10070	RvY_10070.1	radiation up	group 5
RvY_11051	RvY_11051.1	radiation down	group 6
RvY_11451	RvY_11451.1	desiccation down	group 2
RvY_12877	RvY_12877.1	radiation up	group 6
RvY_13866	RvY_13866.1	radiation up	group 1
RvY_14822	RvY_14822.1	radiation up	group 5
RvY_14824	RvY_14824.1	radiation down	group 5
RvY_17509	RvY_17509.1	radiation up	group 3
LOC129582088	XP_055329467.1	desiccation down	group 5
LOC129591359	XP_055342969.1	desiccation down	group 4
LOC129596390	XP_055349635.1	desiccation up	group 3
LOC129599511	XP_055353751.1	desiccation down	group 6
LOC129599813	XP_055354116.1	desiccation up	group 2
LOC129600929	XP_055355579.1	desiccation up	group 6
