# Supplementary material for: Characteristics of C4-Type Zinc Finger Proteins in Tardigrades and Their Responses in Extreme Environments
Source: Int J Mol Sci. 2026 Feb 11;27(4):1739. doi: 10.3390/ijms27041739 (PMC12941274; doi:10.3390/ijms27041739)
Supplement: Supplementary file 1 [file ijms-27-01739-s001.zip › Table S2.xls]

## Sheet: Table S2
Table S2 The count of zinc finger domains in four tardigrade species and three superkingdoms and relative ratio.
Pfam ID	Domain Name	Domain count in H. henanensis	Percentage1 (Domain count in H. henanensis / 10763)	Domain count in R. varieornatus	Percentage2 (Domain count in R. varieornatus / 10843)	Domain count in H. exemplaris	Percentage3 (Domain count in H. exemplaris/13155)	Domain count in P. metropolitanus	Percentage4 (Domain count in P. metropolitanus / 15170)	Domain count in Archaea	Percentage5（Domain count in Archaea / 182075）	Domain count in Bacteria	Percentage6 (Domain count in Bacteria / 3626811)	Domain count in Eukaryota	Percentage7 (Domain count in Eukaryota / 6918075)	Percentage1 / Percentage5	Percentage1 / Percentage6	Percentage1 / Percentage7	Percentage2 / Percentage5	Percentage2 / Percentage6	Percentage2 / Percentage7	Percentage3 / Percentage5	Percentage3 / Percentage6	Percentage3 / Percentage7	Percentage4 / Percentage5	Percentage4 / Percentage6	Percentage4 / Percentage7
PF00097	zf-C3HC4	70	0.00650376	63	0.0058102	70	0.00532117	80	0.00527357	0	0	0	0	7261	0.00104957	NA	NA	6.1966	NA	NA	5.5358	NA	NA	5.06986	NA	NA	5.02451
PF13445	zf-RING_UBOX	58	0.00538883	55	0.0050724	53	0.00402889	68	0.00448253	0	0	0	0	8704	0.00125815	NA	NA	4.28313	NA	NA	4.03162	NA	NA	3.20222	NA	NA	3.56279
PF00105	zf-C4	57	0.00529592	35	0.00322789	50	0.00380084	41	0.0027027	0	0	0	0	7424	0.00107313	NA	NA	4.93502	NA	NA	3.00792	NA	NA	3.54182	NA	NA	2.51852
PF12678	zf-rbx1	34	0.00315897	32	0.00295121	31	0.00235652	45	0.00296638	0	0	0	0	1896	0.000274065	NA	NA	11.5264	NA	NA	10.7683	NA	NA	8.59839	NA	NA	10.8236
PF12861	zf-ANAPC11	20	0.00185822	14	0.00129116	19	0.00144432	30	0.00197759	0	0	0	0	591	8.54e-05	NA	NA	21.759	NA	NA	15.1189	NA	NA	16.9124	NA	NA	23.1568
PF17123	zf-RING_11	16	0.00148657	16	0.00147561	14	0.00106423	31	0.00204351	0	0	0	0	1877	0.000271318	NA	NA	5.47908	NA	NA	5.43866	NA	NA	3.92246	NA	NA	7.53178
PF13771	zf-HC5HC2H	10	0.000929109	10	0.000922254	12	0.000912201	10	0.000659196	0	0	0	0	2775	0.000401123	NA	NA	2.31627	NA	NA	2.29918	NA	NA	2.27412	NA	NA	1.64338
PF14835	zf-RING_6	9	0.000836198	3	0.000276676	9	0.000684151	7	0.000461437	0	0	0	0	181	2.62e-05	NA	NA	31.916	NA	NA	10.5602	NA	NA	26.1126	NA	NA	17.6121
PF08746	zf-RING-like	2	0.000185822	2	0.000184451	2	0.000152033	6	0.000395517	0	0	0	0	539	7.79e-05	NA	NA	2.38539	NA	NA	2.36779	NA	NA	1.95164	NA	NA	5.07724
PF11261	IRF-2BP1_2	2	0.000185822	2	0.000184451	2	0.000152033	2	0.000131839	0	0	0	0	224	3.24e-05	NA	NA	5.73525	NA	NA	5.69293	NA	NA	4.69238	NA	NA	4.0691
PF13866	zf-SAP30	2	0.000185822	1	9.22254e-05	2	0.000152033	1	6.59196e-05	0	0	0	0	185	2.67e-05	NA	NA	6.95963	NA	NA	3.45413	NA	NA	5.69412	NA	NA	2.4689
PF17122	zf-C3H2C3	1	9.29109e-05	1	9.22254e-05	1	7.60167e-05	2	0.000131839	0	0	0	0	448	6.48e-05	NA	NA	1.43381	NA	NA	1.42323	NA	NA	1.1731	NA	NA	2.03455
PF00096	zf-C2H2	153	0.0142154	148	0.0136494	165	0.0125428	274	0.018062	86	0.000472333	27	7.44456e-06	183022	0.0264556	30.0961	1909.5	0.537329	28.8977	1833.47	0.515934	26.5549	1684.82	0.474106	38.2399	2426.2	0.682727
PF13465	zf-H2C2_2	137	0.0127288	122	0.0112515	159	0.0120867	198	0.0130521	25	0.000137306	19	5.23876e-06	345442	0.0499333	92.7038	2429.73	0.254916	81.9447	2147.74	0.225331	88.0272	2307.16	0.242056	95.0583	2491.44	0.26139
PF13639	zf-RING_2	82	0.00761869	79	0.00728581	88	0.00668947	98	0.00646012	0	0	22	6.06594e-06	34613	0.00500327	NA	1255.98	1.52274	NA	1201.1	1.45621	NA	1102.79	1.33702	NA	1064.98	1.29118
PF13920	zf-C3HC4_3	69	0.00641085	70	0.00645578	76	0.00577727	97	0.0063942	5	2.74612e-05	17	4.68731e-06	20246	0.00292654	233.451	1367.7	2.19059	235.087	1377.29	2.20594	210.379	1232.53	1.9741	232.845	1364.15	2.1849
PF13923	zf-C3HC4_2	68	0.00631794	60	0.00553352	66	0.0050171	78	0.00514173	1	5.49224e-06	13	3.58442e-06	10102	0.00146023	1150.34	1762.61	4.32667	1007.52	1543.77	3.78948	913.49	1399.7	3.43582	936.18	1434.47	3.52117
PF13894	zf-C2H2_4	65	0.00603921	67	0.0061791	67	0.00509312	161	0.0106131	69	0.000378965	23	6.34166e-06	81146	0.0117296	15.9361	952.307	0.514871	16.3052	974.367	0.526797	13.4396	803.121	0.434212	28.0054	1673.54	0.904812
PF14634	zf-RING_5	52	0.00483137	55	0.0050724	50	0.00380084	67	0.00441661	0	0	2	5.51449e-07	4142	0.000598721	NA	8761.22	8.06948	NA	9198.31	8.47205	NA	6892.45	6.34826	NA	8009.1	7.37674
PF01363	FYVE	20	0.00185822	15	0.00138338	17	0.00129228	17	0.00112063	2	1.09845e-05	16	4.41159e-06	10905	0.00157631	169.167	421.213	1.17884	125.939	313.579	0.877609	117.646	292.929	0.819818	102.019	254.02	0.710924
PF00642	zf-CCCH	19	0.00176531	25	0.00230563	22	0.00167237	26	0.00171391	0	0	0	0	31986	0.00462354	NA	NA	0.381808	NA	NA	0.498673	NA	NA	0.361707	NA	NA	0.370692
PF12171	zf-C2H2_jaz	18	0.0016724	14	0.00129116	17	0.00129228	22	0.00145023	8	4.39379e-05	3	8.27173e-07	11722	0.0016944	38.0627	2021.82	0.987013	29.3859	1560.93	0.762013	29.4116	1562.29	0.762679	33.0064	1753.24	0.855895
PF01753	zf-MYND	17	0.00157949	20	0.00184451	22	0.00167237	90	0.00593276	2	1.09845e-05	29	7.99601e-06	10803	0.00156156	143.792	197.534	1.01148	167.919	230.679	1.18119	152.248	209.15	1.07096	540.103	741.965	3.79925
PF13912	zf-C2H2_6	17	0.00157949	18	0.00166006	13	0.000988217	51	0.0033619	22	0.000120829	14	3.86014e-06	18063	0.00261099	13.0721	409.178	0.604938	13.7389	430.051	0.635797	8.17864	256.005	0.378484	27.8236	870.926	1.2876
PF15227	zf-C3HC4_4	17	0.00157949	18	0.00166006	16	0.00121627	23	0.00151615	0	0	1	2.75724e-07	5011	0.000724334	NA	5728.5	2.1806	NA	6020.72	2.29184	NA	4411.18	1.67915	NA	5498.8	2.09316
PF00569	ZZ	16	0.00148657	9	0.000830029	15	0.00114025	18	0.00118655	2	1.09845e-05	1	2.75724e-07	7238	0.00104624	135.334	5391.53	1.42087	75.5637	3010.36	0.793341	103.805	4135.48	1.08985	108.021	4303.4	1.13411
PF12874	zf-met	15	0.00139366	17	0.00156783	16	0.00121627	21	0.00138431	2	1.09845e-05	2	5.51449e-07	13826	0.00199853	126.875	2527.27	0.697343	142.731	2843.11	0.784491	110.726	2205.59	0.60858	126.024	2510.32	0.692664
PF11789	zf-Nse	14	0.00130075	10	0.000922254	11	0.000836184	13	0.000856955	0	0	4	1.1029e-06	795	0.000114916	NA	1179.39	11.3192	NA	836.208	8.02546	NA	758.168	7.27648	NA	777.002	7.45723
PF18044	zf-CCCH_4	13	0.00120784	14	0.00129116	13	0.000988217	14	0.000922874	0	0	0	0	0	0	NA	NA	NA	NA	NA	NA	NA	NA	NA	NA	NA	NA
PF18345	zf_CCCH_4	13	0.00120784	18	0.00166006	15	0.00114025	15	0.000988794	0	0	0	0	0	0	NA	NA	NA	NA	NA	NA	NA	NA	NA	NA	NA	NA
PF13909	zf-H2C2_5	12	0.00111493	10	0.000922254	12	0.000912201	10	0.000659196	4	2.1969e-05	4	1.1029e-06	21441	0.00309927	50.7502	1010.91	0.35974	41.9798	836.208	0.297571	41.5222	827.093	0.294327	30.0057	597.693	0.212694
PF21549	PRDM2_PR	10	0.000929109	17	0.00156783	14	0.00106423	84	0.00553724	0	0	0	0	0	0	NA	NA	NA	NA	NA	NA	NA	NA	NA	NA	NA	NA
PF10601	zf-LITAF-like	9	0.000836198	4	0.000368902	12	0.000912201	7	0.000461437	3	1.64767e-05	14	3.86014e-06	1262	0.000182421	50.7503	216.624	4.58389	22.3893	95.567	2.02226	55.3631	236.313	5.00053	28.0054	119.539	2.52952
PF14608	zf-CCCH_2	9	0.000836198	10	0.000922254	11	0.000836184	8	0.000527357	0	0	1	2.75724e-07	4392	0.000634859	NA	3032.74	1.31714	NA	3344.84	1.45269	NA	3032.68	1.31712	NA	1912.63	0.830668
PF00098	zf-CCHC	8	0.000743287	22	0.00202896	20	0.00152033	53	0.00349374	0	0	8	2.20579e-06	26686	0.00385743	NA	336.971	0.19269	NA	919.833	0.525987	NA	689.247	0.394131	NA	1583.89	0.905716
PF00320	GATA	8	0.000743287	6	0.000553352	7	0.000532117	9	0.000593276	1	5.49224e-06	1	2.75724e-07	8911	0.00128808	135.334	2695.76	0.577053	100.752	2006.91	0.429596	96.8852	1929.89	0.41311	108.021	2151.7	0.460591
PF02318	FYVE_2	8	0.000743287	6	0.000553352	8	0.000608134	8	0.000527357	0	0	3	8.27173e-07	1284	0.000185601	NA	898.587	4.00476	NA	668.968	2.98141	NA	735.196	3.27657	NA	637.541	2.84135
PF02891	zf-MIZ	8	0.000743287	4	0.000368902	9	0.000684151	9	0.000593276	0	0	2	5.51449e-07	2444	0.000353277	NA	1347.88	2.10398	NA	668.968	1.04423	NA	1240.64	1.93659	NA	1075.85	1.67935
PF05605	zf-Di19	8	0.000743287	8	0.000737803	8	0.000608134	53	0.00349374	5	2.74612e-05	14	3.86014e-06	4199	0.000606961	27.0668	192.554	1.2246	26.8671	191.134	1.21557	22.1452	157.542	1.00193	127.225	905.081	5.75612
PF15909	zf-C2H2_8	8	0.000743287	3	0.000276676	6	0.0004561	3	0.000197759	0	0	3	8.27173e-07	1556	0.000224918	NA	898.587	3.3047	NA	334.484	1.23012	NA	551.396	2.02785	NA	239.078	0.879249
PF01428	zf-AN1	7	0.000650376	6	0.000553352	6	0.0004561	7	0.000461437	55	0.000302073	2	5.51449e-07	3781	0.000546539	2.15304	1179.39	1.18999	1.83185	1003.45	1.01247	1.5099	827.094	0.834524	1.52757	836.772	0.844289
PF13832	zf-HC5HC2H_2	7	0.000650376	5	0.000461127	8	0.000608134	8	0.000527357	0	0	0	0	4442	0.000642086	NA	NA	1.01291	NA	NA	0.71817	NA	NA	0.947122	NA	NA	0.821318
PF23011	PHD-1st_NSD	7	0.000650376	7	0.000645578	7	0.000532117	7	0.000461437	0	0	0	0	0	0	NA	NA	NA	NA	NA	NA	NA	NA	NA	NA	NA	NA
PF01422	zf-NF-X1	6	0.000557465	7	0.000645578	9	0.000684151	6	0.000395517	0	0	0	0	5656	0.000817568	NA	NA	0.681858	NA	NA	0.789632	NA	NA	0.836812	NA	NA	0.483773
PF01530	zf-C2HC	6	0.000557465	7	0.000645578	6	0.0004561	4	0.000263678	0	0	0	0	3406	0.000492333	NA	NA	1.13229	NA	NA	1.31126	NA	NA	0.926406	NA	NA	0.535568
PF02953	zf-Tim10_DDP	6	0.000557465	5	0.000461127	5	0.000380084	5	0.000329598	0	0	0	0	2819	0.000407483	NA	NA	1.36807	NA	NA	1.13165	NA	NA	0.93276	NA	NA	0.808863
PF23004	PHDvar_NSD	6	0.000557465	8	0.000737803	8	0.000608134	8	0.000527357	0	0	0	0	0	0	NA	NA	NA	NA	NA	NA	NA	NA	NA	NA	NA	NA
PF01754	zf-A20	5	0.000464554	4	0.000368902	4	0.000304067	5	0.000329598	0	0	2	5.51449e-07	2216	0.00032032	NA	842.424	1.45028	NA	668.968	1.15167	NA	551.396	0.94926	NA	597.694	1.02896
PF02207	zf-UBR	5	0.000464554	5	0.000461127	5	0.000380084	5	0.000329598	0	0	0	0	2351	0.000339834	NA	NA	1.367	NA	NA	1.35692	NA	NA	1.11844	NA	NA	0.969879
PF02892	zf-BED	5	0.000464554	28	0.00258231	12	0.000912201	5	0.000329598	3	1.64767e-05	3	8.27173e-07	4526	0.000654228	28.1946	561.616	0.71008	156.725	3121.85	3.94711	55.3631	1102.79	1.39432	20.0039	398.463	0.503797
PF17017	zf-C2H2_aberr	5	0.000464554	3	0.000276676	2	0.000152033	6	0.000395517	0	0	1	2.75724e-07	37	5.35e-06	NA	1684.85	86.8325	NA	1003.45	51.7151	NA	551.396	28.4174	NA	1434.47	73.9284
PF17772	zf-MYST	5	0.000464554	5	0.000461127	5	0.000380084	5	0.000329598	0	0	0	0	0	0	NA	NA	NA	NA	NA	NA	NA	NA	NA	NA	NA	NA
PF00643	zf-B_box	4	0.000371644	3	0.000276676	6	0.0004561	5	0.000329598	10	5.49224e-05	145	3.998e-05	18668	0.00269844	6.76671	9.29575	0.137726	5.03758	6.92036	0.102532	8.30444	11.4082	0.169024	6.00116	8.24407	0.122144
PF02148	zf-UBP	4	0.000371644	4	0.000368902	4	0.000304067	5	0.000329598	2	1.09845e-05	151	4.16344e-05	4350	0.000628788	33.8335	8.92637	0.591048	33.5839	8.86051	0.586687	27.6815	7.30326	0.483576	30.0057	7.91648	0.52418
PF04438	zf-HIT	4	0.000371644	4	0.000368902	4	0.000304067	4	0.000263678	21	0.000115337	4	1.1029e-06	2495	0.000360649	3.22224	336.97	1.03049	3.19847	334.484	1.02288	2.63634	275.698	0.843111	2.28615	239.077	0.731121
PF04810	zf-Sec23_Sec24	4	0.000371644	4	0.000368902	4	0.000304067	4	0.000263678	1	5.49224e-06	12	3.30869e-06	3334	0.000481926	67.6671	112.324	0.771164	67.1679	111.495	0.765474	55.363	91.8995	0.630941	48.0092	79.6926	0.547134
PF12756	zf-C2H2_2	4	0.000371644	4	0.000368902	5	0.000380084	6	0.000395517	0	0	1	2.75724e-07	2033	0.000293868	NA	1347.88	1.26466	NA	1337.94	1.25533	NA	1378.49	1.29338	NA	1434.47	1.3459
PF13913	zf-C2HC_2	4	0.000371644	10	0.000922254	5	0.000380084	9	0.000593276	6	3.29535e-05	9	2.48152e-06	2410	0.000348363	11.2778	149.765	1.06683	27.9865	371.649	2.64739	11.5339	153.166	1.09106	18.0034	239.078	1.70304
PF22628	zf-CCCH_10	4	0.000371644	5	0.000461127	4	0.000304067	5	0.000329598	0	0	0	0	0	0	NA	NA	NA	NA	NA	NA	NA	NA	NA	NA	NA	NA
PF05253	zf-U11-48K	3	0.000278733	4	0.000368902	2	0.000152033	3	0.000197759	0	0	0	0	1292	0.000186757	NA	NA	1.49249	NA	NA	1.9753	NA	NA	0.814069	NA	NA	1.05891
PF06220	zf-U1	3	0.000278733	3	0.000276676	3	0.00022805	3	0.000197759	0	0	0	0	1498	0.000216534	NA	NA	1.28725	NA	NA	1.27775	NA	NA	1.05318	NA	NA	0.913293
PF09360	zf-CDGSH	3	0.000278733	3	0.000276676	3	0.00022805	3	0.000197759	50	0.000274612	339	9.34705e-05	207	2.99e-05	1.01501	2.98204	9.32217	1.00752	2.96004	9.25338	0.830444	2.43981	7.62709	0.72014	2.11574	6.61401
PF14570	zf-RING_4	3	0.000278733	4	0.000368902	2	0.000152033	8	0.000527357	1	5.49224e-06	3	8.27173e-07	1519	0.00021957	50.7503	336.971	1.26945	67.1679	445.979	1.68011	27.6814	183.798	0.692412	96.0186	637.541	2.40177
PF16622	zf-C2H2_11	3	0.000278733	7	0.000645578	2	0.000152033	5	0.000329598	5	2.74612e-05	0	0	3294	0.000476144	10.1501	NA	0.585396	23.5087	NA	1.35585	5.53628	NA	0.3193	12.0023	NA	0.692223
PF16685	zf-RING_10	3	0.000278733	2	0.000184451	1	7.60167e-05	4	0.000263678	0	0	1	2.75724e-07	158	2.28e-05	NA	1010.91	12.2251	NA	668.97	8.08996	NA	275.699	3.33407	NA	956.311	11.5648
PF21816	Zap1_zf1	3	0.000278733	2	0.000184451	1	7.60167e-05	0	0	0	0	0	0	0	0	NA	NA	NA	NA	NA	NA	NA	NA	NA	NA	NA	NA
PF02135	zf-TAZ	2	0.000185822	3	0.000276676	2	0.000152033	6	0.000395517	0	0	0	0	1854	0.000267994	NA	NA	0.693381	NA	NA	1.0324	NA	NA	0.5673	NA	NA	1.47584
PF04434	SWIM	2	0.000185822	2	0.000184451	1	7.60167e-05	2	0.000131839	135	0.000741453	528	0.000145582	3766	0.000544371	0.250619	1.27641	0.341352	0.24877	1.26699	0.338833	0.102524	0.522157	0.139641	0.177812	0.9056	0.242186
PF05715	zf-piccolo	2	0.000185822	0	0	2	0.000152033	2	0.000131839	0	0	0	0	385	5.57e-05	NA	NA	3.33612	NA	NA	0	NA	NA	2.7295	NA	NA	2.36695
PF07967	zf-C3HC	2	0.000185822	3	0.000276676	3	0.00022805	5	0.000329598	2	1.09845e-05	0	0	713	0.000103063	16.9167	NA	1.80299	25.1879	NA	2.68453	20.7611	NA	2.21272	30.0057	NA	3.19802
PF13891	zf-C3Hc3H	2	0.000185822	2	0.000184451	3	0.00022805	0	0	0	0	0	0	785	0.000113471	NA	NA	1.63762	NA	NA	1.62553	NA	NA	2.00976	NA	NA	0
PF14260	zf-C4pol	2	0.000185822	2	0.000184451	2	0.000152033	3	0.000197759	2	1.09845e-05	25	6.89311e-06	1349	0.000194996	16.9167	26.9576	0.952953	16.7919	26.7587	0.945922	13.8407	22.0558	0.779672	18.0035	28.6894	1.01417
PF14569	zf-UDP	2	0.000185822	2	0.000184451	0	0	2	0.000131839	2	1.09845e-05	0	0	849	0.000122722	16.9167	NA	1.51417	16.7919	NA	1.503	0	NA	0	12.0023	NA	1.07429
PF15288	zf-CCHC_6	2	0.000185822	2	0.000184451	3	0.00022805	2	0.000131839	0	0	1	2.75724e-07	610	8.82e-05	NA	673.942	2.10683	NA	668.97	2.09128	NA	827.095	2.5856	NA	478.156	1.49477
PF15663	zf-CCCH_3	2	0.000185822	0	0	3	0.00022805	1	6.59196e-05	0	0	0	0	1031	0.00014903	NA	NA	1.24688	NA	NA	0	NA	NA	1.53023	NA	NA	0.442324
PF15906	zf-NOSIP	2	0.000185822	3	0.000276676	2	0.000152033	2	0.000131839	0	0	2	5.51449e-07	563	8.14e-05	NA	336.97	2.28283	NA	501.725	3.39897	NA	275.697	1.86773	NA	239.077	1.61964
PF16278	zf-C2HE	2	0.000185822	3	0.000276676	3	0.00022805	7	0.000461437	0	0	2	5.51449e-07	774	0.000111881	NA	336.97	1.66089	NA	501.725	2.47295	NA	413.547	2.03833	NA	836.772	4.12436
PF17807	zf-UBP_var	2	0.000185822	2	0.000184451	2	0.000152033	3	0.000197759	0	0	0	0	0	0	NA	NA	NA	NA	NA	NA	NA	NA	NA	NA	NA	NA
PF21361	Sina_ZnF	2	0.000185822	2	0.000184451	2	0.000152033	1	6.59196e-05	0	0	0	0	0	0	NA	NA	NA	NA	NA	NA	NA	NA	NA	NA	NA	NA
PF21599	ZSWIM3_N	2	0.000185822	6	0.000553352	3	0.00022805	4	0.000263678	0	0	0	0	0	0	NA	NA	NA	NA	NA	NA	NA	NA	NA	NA	NA	NA
PF22623	zf-CCCH_9	2	0.000185822	2	0.000184451	1	7.60167e-05	2	0.000131839	0	0	0	0	0	0	NA	NA	NA	NA	NA	NA	NA	NA	NA	NA	NA	NA
PF22995	C2CH-3rd_BIRD-IDD	2	0.000185822	5	0.000461127	5	0.000380084	5	0.000329598	0	0	0	0	0	0	NA	NA	NA	NA	NA	NA	NA	NA	NA	NA	NA	NA
PF00645	zf-PARP	1	9.29109e-05	1	9.22254e-05	1	7.60167e-05	1	6.59196e-05	0	0	1	2.75724e-07	1433	0.000207139	NA	336.971	0.448544	NA	334.484	0.445234	NA	275.699	0.366984	NA	239.078	0.318238
PF02928	zf-C5HC2	1	9.29109e-05	1	9.22254e-05	1	7.60167e-05	1	6.59196e-05	0	0	0	0	1810	0.000261633	NA	NA	0.355119	NA	NA	0.352499	NA	NA	0.290547	NA	NA	0.251954
PF04500	FLYWCH	1	9.29109e-05	5	0.000461127	2	0.000152033	11	0.000725115	0	0	0	0	2327	0.000336365	NA	NA	0.27622	NA	NA	1.37091	NA	NA	0.451988	NA	NA	2.15574
PF05020	zf-NPL4	1	9.29109e-05	1	9.22254e-05	1	7.60167e-05	1	6.59196e-05	0	0	1	2.75724e-07	542	7.83e-05	NA	336.971	1.1866	NA	334.484	1.17785	NA	275.699	0.970839	NA	239.078	0.841885
PF05180	zf-DNL	1	9.29109e-05	1	9.22254e-05	1	7.60167e-05	1	6.59196e-05	2	1.09845e-05	3	8.27173e-07	723	0.000104509	8.45836	112.323	0.889023	8.39596	111.495	0.882464	6.92036	91.8994	0.72737	6.00115	79.6926	0.630755
PF06093	Spt4	1	9.29109e-05	1	9.22254e-05	1	7.60167e-05	1	6.59196e-05	99	0.000543732	6	1.65435e-06	626	9.05e-05	0.170876	56.1616	1.02664	0.169616	55.7472	1.01907	0.139805	45.9496	0.839964	0.121235	39.8462	0.728393
PF06221	zf-C2HC5	1	9.29109e-05	1	9.22254e-05	1	7.60167e-05	1	6.59196e-05	1	5.49224e-06	20	5.51449e-06	612	8.85e-05	16.9168	16.8485	1.04984	16.7919	16.7242	1.04209	13.8407	13.7849	0.858946	12.0023	11.9539	0.744854
PF08790	zf-LYAR	1	9.29109e-05	1	9.22254e-05	1	7.60167e-05	1	6.59196e-05	2	1.09845e-05	0	0	678	9.8e-05	8.45836	NA	0.94807	8.39596	NA	0.941076	6.92036	NA	0.775681	6.00115	NA	0.672649
PF08996	zf-DNA_Pol	1	9.29109e-05	1	9.22254e-05	1	7.60167e-05	1	6.59196e-05	0	0	0	0	600	8.67e-05	NA	NA	1.07164	NA	NA	1.06373	NA	NA	0.876779	NA	NA	0.760318
PF09329	zf-primase	1	9.29109e-05	1	9.22254e-05	1	7.60167e-05	1	6.59196e-05	0	0	3	8.27173e-07	638	9.22e-05	NA	112.323	1.00771	NA	111.495	1.00028	NA	91.8994	0.824476	NA	79.6926	0.714963
PF10146	zf-C4H2	1	9.29109e-05	3	0.000276676	1	7.60167e-05	2	0.000131839	1	5.49224e-06	19	5.23876e-06	445	6.43e-05	16.9168	17.7353	1.44496	50.3758	52.8133	4.30289	13.8407	14.5104	1.18222	24.0046	25.1661	2.05037
PF10276	zf-CHCC	1	9.29109e-05	1	9.22254e-05	1	7.60167e-05	1	6.59196e-05	0	0	301	8.2993e-05	599	8.66e-05	NA	1.1195	1.07287	NA	1.11124	1.06496	NA	0.915941	0.877791	NA	0.794279	0.761196
PF10283	zf-CCHH	1	9.29109e-05	1	9.22254e-05	1	7.60167e-05	1	6.59196e-05	0	0	0	0	483	6.98e-05	NA	NA	1.3311	NA	NA	1.32128	NA	NA	1.08906	NA	NA	0.944407
PF13824	zf-Mss51	1	9.29109e-05	0	0	0	0	0	0	2	1.09845e-05	13	3.58442e-06	311	4.5e-05	8.45836	25.9208	2.06469	0	0	0	0	0	0	0	0	0
PF13878	zf-C2H2_3	1	9.29109e-05	1	9.22254e-05	1	7.60167e-05	1	6.59196e-05	3	1.64767e-05	10	2.75724e-06	773	0.000111736	5.63893	33.6971	0.831522	5.59732	33.4484	0.825387	4.61359	27.5699	0.680324	4.00078	23.9078	0.589958
PF13917	zf-CCHC_3	1	9.29109e-05	4	0.000368902	2	0.000152033	3	0.000197759	0	0	0	0	647	9.35e-05	NA	NA	0.993699	NA	NA	3.94548	NA	NA	1.62602	NA	NA	2.11507
PF15965	zf-TRAF_2	1	9.29109e-05	1	9.22254e-05	1	7.60167e-05	1	6.59196e-05	0	0	0	0	490	7.08e-05	NA	NA	1.3123	NA	NA	1.30262	NA	NA	1.07368	NA	NA	0.931068
PF16588	zf-C2H2_10	1	9.29109e-05	5	0.000461127	0	0	0	0	0	0	0	0	813	0.000117518	NA	NA	0.79061	NA	NA	3.92388	NA	NA	0	NA	NA	0
PF16696	ZFYVE21_C	1	9.29109e-05	0	0	0	0	1	6.59196e-05	0	0	0	0	116	1.68e-05	NA	NA	5.53041	NA	NA	0	NA	NA	0	NA	NA	3.92379
PF17121	zf-C3HC4_5	1	9.29109e-05	1	9.22254e-05	1	7.60167e-05	1	6.59196e-05	0	0	1	2.75724e-07	469	6.78e-05	NA	336.971	1.37037	NA	334.484	1.36026	NA	275.699	1.12119	NA	239.078	0.972265
PF18366	zf_ZIC	1	9.29109e-05	1	9.22254e-05	1	7.60167e-05	2	0.000131839	0	0	0	0	0	0	NA	NA	NA	NA	NA	NA	NA	NA	NA	NA	NA	NA
PF18439	zf_UBZ	1	9.29109e-05	1	9.22254e-05	2	0.000152033	1	6.59196e-05	0	0	0	0	0	0	NA	NA	NA	NA	NA	NA	NA	NA	NA	NA	NA	NA
PF21056	ZSWIM1-3_RNaseH-like	1	9.29109e-05	2	0.000184451	7	0.000532117	9	0.000593276	0	0	0	0	0	0	NA	NA	NA	NA	NA	NA	NA	NA	NA	NA	NA	NA
PF21137	ANM3_C2H2_Zf	1	9.29109e-05	1	9.22254e-05	1	7.60167e-05	0	0	0	0	0	0	0	0	NA	NA	NA	NA	NA	NA	NA	NA	NA	NA	NA	NA
PF21182	FOG1-like_PR	1	9.29109e-05	2	0.000184451	0	0	1	6.59196e-05	0	0	0	0	0	0	NA	NA	NA	NA	NA	NA	NA	NA	NA	NA	NA	NA
PF21257	PHD_ash2p_like	1	9.29109e-05	1	9.22254e-05	0	0	1	6.59196e-05	0	0	0	0	0	0	NA	NA	NA	NA	NA	NA	NA	NA	NA	NA	NA	NA
PF21367	ZNF512_zf-C2H2	1	9.29109e-05	1	9.22254e-05	0	0	0	0	0	0	0	0	0	0	NA	NA	NA	NA	NA	NA	NA	NA	NA	NA	NA	NA
PF21373	ZNHIT3_C	1	9.29109e-05	0	0	1	7.60167e-05	0	0	0	0	0	0	0	0	NA	NA	NA	NA	NA	NA	NA	NA	NA	NA	NA	NA
PF22110	TFIIIA_zf-C2H2	1	9.29109e-05	2	0.000184451	2	0.000152033	2	0.000131839	0	0	0	0	0	0	NA	NA	NA	NA	NA	NA	NA	NA	NA	NA	NA	NA
PF22601	RIM2a_ZnF	1	9.29109e-05	1	9.22254e-05	1	7.60167e-05	1	6.59196e-05	0	0	0	0	0	0	NA	NA	NA	NA	NA	NA	NA	NA	NA	NA	NA	NA
PF22912	zf-DPOE	1	9.29109e-05	1	9.22254e-05	1	7.60167e-05	3	0.000197759	0	0	0	0	0	0	NA	NA	NA	NA	NA	NA	NA	NA	NA	NA	NA	NA
PF00641	zf-RanBP	0	0	0	0	0	0	0	0	6	3.29535e-05	64	1.76464e-05	12811	0.00185182	0	0	0	0	0	0	0	0	0	0	0	0
PF01258	zf-dskA_traR	0	0	0	0	0	0	0	0	43	0.000236166	1675	0.000461838	48	6.94e-06	0	0	0	0	0	0	0	0	0	0	0	0
PF01396	zf-C4_Topoisom	0	0	0	0	0	0	0	0	174	0.00095565	2197	0.000605766	551	7.96e-05	0	0	0	0	0	0	0	0	0	0	0	0
PF01807	zf-CHC2	0	0	0	0	0	0	0	0	1	5.49224e-06	1536	0.000423513	48	6.94e-06	0	0	0	0	0	0	0	0	0	0	0	0
PF02008	zf-CXXC	0	0	0	0	0	0	0	0	0	0	1	2.75724e-07	1818	0.00026279	NA	0	0	NA	0	0	NA	0	0	NA	0	0
PF02132	RecR_ZnF	0	0	0	0	1	7.60167e-05	0	0	0	0	0	0	0	0	NA	NA	NA	NA	NA	NA	NA	NA	NA	NA	NA	NA
PF02176	zf-TRAF	0	0	2	0.000184451	0	0	1	6.59196e-05	0	0	0	0	4490	0.000649024	NA	NA	0	NA	NA	0.284198	NA	NA	0	NA	NA	0.101567
PF02591	zf-RING_7	0	0	0	0	0	0	0	0	7	3.84457e-05	444	0.000122422	24	3.47e-06	0	0	0	0	0	0	0	0	0	0	0	0
PF02701	zf-Dof	0	0	0	0	0	0	0	0	0	0	1	2.75724e-07	1973	0.000285195	NA	0	0	NA	0	0	NA	0	0	NA	0	0
PF03119	DNA_ligase_ZBD	0	0	0	0	0	0	0	0	44	0.000241659	1221	0.000336659	53	7.66e-06	0	0	0	0	0	0	0	0	0	0	0	0
PF03367	zf-ZPR1	0	0	0	0	0	0	0	0	56	0.000307566	1	2.75724e-07	1446	0.000209018	0	0	0	0	0	0	0	0	0	0	0	0
PF03470	zf-XS	0	0	0	0	0	0	0	0	0	0	1	2.75724e-07	727	0.000105087	NA	0	0	NA	0	0	NA	0	0	NA	0	0
PF03854	zf-P11	0	0	0	0	0	0	1	6.59196e-05	0	0	0	0	15	2.17e-06	NA	NA	0	NA	NA	0	NA	NA	0	NA	NA	30.3777
PF04071	zf-like	0	0	0	0	0	0	0	0	37	0.000203213	59	1.62677e-05	2	2.89e-07	0	0	0	0	0	0	0	0	0	0	0	0
PF04570	zf-FLZ	0	0	0	0	0	0	0	0	0	0	5	1.37862e-06	1133	0.000163774	NA	0	0	NA	0	0	NA	0	0	NA	0	0
PF04606	Ogr_Delta	0	0	0	0	0	0	0	0	6	3.29535e-05	115	3.17083e-05	29	4.19e-06	0	0	0	0	0	0	0	0	0	0	0	0
PF05207	zf-CSL	0	0	0	0	0	0	0	0	5	2.74612e-05	10	2.75724e-06	1224	0.000176928	0	0	0	0	0	0	0	0	0	0	0	0
PF05495	zf-CHY	0	0	1	9.22254e-05	0	0	0	0	18	9.88604e-05	93	2.56424e-05	1792	0.000259032	0	0	0	0.932885	3.5966	0.356039	0	0	0	0	0	0
PF05551	zf-His_Me_endon	0	0	0	0	0	0	0	0	0	0	0	0	29	4.19e-06	NA	NA	0	NA	NA	0	NA	NA	0	NA	NA	0
PF05741	zf-nanos	0	0	0	0	0	0	0	0	0	0	0	0	388	5.61e-05	NA	NA	0	NA	NA	0	NA	NA	0	NA	NA	0
PF06467	zf-FCS	0	0	0	0	0	0	1	6.59196e-05	27	0.000148291	21	5.79021e-06	4891	0.000706989	0	0	0	0	0	0	0	0	0	0.444529	11.3847	0.0932399
PF06689	zf-C4_ClpX	0	0	0	0	0	0	0	0	7	3.84457e-05	1271	0.000350446	34	4.91e-06	0	0	0	0	0	0	0	0	0	0	0	0
PF06827	zf-FPG_IleRS	0	0	0	0	0	0	0	0	18	9.88604e-05	1897	0.000523049	321	4.64e-05	0	0	0	0	0	0	0	0	0	0	0	0
PF06839	zf-GRF	0	0	0	0	0	0	0	0	0	0	1	2.75724e-07	3232	0.000467182	NA	0	0	NA	0	0	NA	0	0	NA	0	0
PF06943	zf-LSD1	0	0	0	0	0	0	0	0	1	5.49224e-06	3	8.27173e-07	1294	0.000187046	0	0	0	0	0	0	0	0	0	0	0	0
PF07496	zf-CW	0	0	0	0	0	0	0	0	0	0	0	0	2333	0.000337233	NA	NA	0	NA	NA	0	NA	NA	0	NA	NA	0
PF07503	zf-HYPF	0	0	0	0	0	0	1	6.59196e-05	91	0.000499794	787	0.000216995	16	2.31e-06	0	0	0	0	0	0	0	0	0	0.131894	0.303784	28.5366
PF07530	PRE_C2HC	0	0	0	0	0	0	0	0	0	0	1	2.75724e-07	323	4.67e-05	NA	0	0	NA	0	0	NA	0	0	NA	0	0
PF07535	zf-DBF	0	0	0	0	0	0	0	0	0	0	1	2.75724e-07	621	8.98e-05	NA	0	0	NA	0	0	NA	0	0	NA	0	0
PF07754	HVO_2753_ZBP	0	0	1	9.22254e-05	0	0	0	0	0	0	0	0	0	0	NA	NA	NA	NA	NA	NA	NA	NA	NA	NA	NA	NA
PF07776	zf-AD	0	0	0	0	0	0	0	0	0	0	2	5.51449e-07	2898	0.000418903	NA	0	0	NA	0	0	NA	0	0	NA	0	0
PF08080	zf-RNPHF	0	0	0	0	0	0	0	0	0	0	0	0	316	4.57e-05	NA	NA	0	NA	NA	0	NA	NA	0	NA	NA	0
PF08290	Hep_core_N	0	0	0	0	0	0	0	0	0	0	0	0	2	2.89e-07	NA	NA	0	NA	NA	0	NA	NA	0	NA	NA	0
PF08300	HCV_NS5a_1a	0	0	0	0	0	0	0	0	0	0	0	0	1	1.45e-07	NA	NA	0	NA	NA	0	NA	NA	0	NA	NA	0
PF09297	zf-NADH-PPase	0	0	0	0	0	0	0	0	27	0.000148291	544	0.000149994	656	9.48e-05	0	0	0	0	0	0	0	0	0	0	0	0
PF09337	zf-H2C2	0	0	1	9.22254e-05	1	7.60167e-05	14	0.000922874	0	0	1	2.75724e-07	2999	0.000433502	NA	0	0	NA	334.484	0.212745	NA	275.699	0.175355	NA	3347.09	2.12888
PF10426	zf-RAG1	0	0	0	0	0	0	0	0	0	0	0	0	84	1.21e-05	NA	NA	0	NA	NA	0	NA	NA	0	NA	NA	0
PF10497	zf-4CXXC_R1	0	0	0	0	0	0	1	6.59196e-05	0	0	0	0	1576	0.000227809	NA	NA	0	NA	NA	0	NA	NA	0	NA	NA	0.289363
PF10650	zf-C3H1	0	0	0	0	0	0	0	0	0	0	2	5.51449e-07	590	8.53e-05	NA	0	0	NA	0	0	NA	0	0	NA	0	0
PF10782	zf-C2HCIx2C	0	0	0	0	0	0	0	0	0	0	21	5.79021e-06	3	4.34e-07	NA	0	0	NA	0	0	NA	0	0	NA	0	0
PF11706	zf-CGNR	0	0	0	0	0	0	0	0	0	0	470	0.00012959	7	1.01e-06	NA	0	0	NA	0	0	NA	0	0	NA	0	0
PF11722	zf-TRM13_CCCH	0	0	0	0	0	0	0	0	1	5.49224e-06	1	2.75724e-07	492	7.11e-05	0	0	0	0	0	0	0	0	0	0	0	0
PF11781	zf-RRN7	0	0	0	0	0	0	0	0	15	8.23836e-05	42	1.15804e-05	450	6.5e-05	0	0	0	0	0	0	0	0	0	0	0	0
PF12251	zf-SNAP50_C	0	0	0	0	0	0	0	0	0	0	0	0	470	6.79e-05	NA	NA	0	NA	NA	0	NA	NA	0	NA	NA	0
PF12269	zf-CpG_bind_C	0	0	0	0	0	0	0	0	0	0	0	0	175	2.53e-05	NA	NA	0	NA	NA	0	NA	NA	0	NA	NA	0
PF12417	DUF3669	0	0	0	0	0	0	0	0	0	0	0	0	552	7.98e-05	NA	NA	0	NA	NA	0	NA	NA	0	NA	NA	0
PF12660	zf-TFIIIC	0	0	0	0	0	0	0	0	0	0	1	2.75724e-07	405	5.85e-05	NA	0	0	NA	0	0	NA	0	0	NA	0	0
PF12907	zf-met2	0	0	0	0	0	0	0	0	1	5.49224e-06	0	0	445	6.43e-05	0	NA	0	0	NA	0	0	NA	0	0	NA	0
PF13005	zf-IS66	0	0	0	0	0	0	0	0	32	0.000175752	832	0.000229403	24	3.47e-06	0	0	0	0	0	0	0	0	0	0	0	0
PF13248	zf-ribbon_3	0	0	0	0	0	0	0	0	187	0.00102705	1019	0.000280963	377	5.45e-05	0	0	0	0	0	0	0	0	0	0	0	0
PF13451	zf-trcl	0	0	0	0	0	0	0	0	1	5.49224e-06	167	4.6046e-05	36	5.2e-06	0	0	0	0	0	0	0	0	0	0	0	0
PF13453	zf-TFIIB	0	0	0	0	0	0	0	0	31	0.00017026	471	0.000129866	33	4.77e-06	0	0	0	0	0	0	0	0	0	0	0	0
PF13490	zf-HC2	0	0	0	0	0	0	0	0	0	0	1430	0.000394286	30	4.34e-06	NA	0	0	NA	0	0	NA	0	0	NA	0	0
PF13695	zf-3CxxC	0	0	0	0	0	0	0	0	0	0	3	8.27173e-07	553	7.99e-05	NA	0	0	NA	0	0	NA	0	0	NA	0	0
PF13696	zf-CCHC_2	0	0	1	9.22254e-05	1	7.60167e-05	1	6.59196e-05	0	0	1	2.75724e-07	2755	0.000398232	NA	0	0	NA	334.484	0.231587	NA	275.699	0.190885	NA	239.078	0.165531
PF13842	Tnp_zf-ribbon_2	0	0	0	0	0	0	0	0	2	1.09845e-05	0	0	181	2.62e-05	0	NA	0	0	NA	0	0	NA	0	0	NA	0
PF13901	zf-RING_9	0	0	0	0	0	0	0	0	0	0	0	0	873	0.000126191	NA	NA	0	NA	NA	0	NA	NA	0	NA	NA	0
PF13966	zf-RVT	0	0	0	0	0	0	2	0.000131839	0	0	1	2.75724e-07	2730	0.000394618	NA	0	0	NA	0	0	NA	0	0	NA	478.156	0.334093
PF14392	zf-CCHC_4	0	0	0	0	0	0	0	0	0	0	1	2.75724e-07	958	0.000138478	NA	0	0	NA	0	0	NA	0	0	NA	0	0
PF14690	zf-ISL3	0	0	0	0	0	0	0	0	17	9.33681e-05	790	0.000217822	38	5.49e-06	0	0	0	0	0	0	0	0	0	0	0	0
PF14787	zf-CCHC_5	0	0	1	9.22254e-05	0	0	0	0	0	0	5	1.37862e-06	161	2.33e-05	NA	0	0	NA	66.8969	3.95817	NA	0	0	NA	0	0
PF14952	zf-tcix	0	0	0	0	1	7.60167e-05	0	0	2	1.09845e-05	20	5.51449e-06	150	2.17e-05	0	0	0	0	0	0	6.92036	13.7849	3.50307	0	0	0
PF14976	YPEH2ZP	0	0	0	0	0	0	0	0	0	0	0	0	0	0	NA	NA	NA	NA	NA	NA	NA	NA	NA	NA	NA	NA
PF15269	zf-C2H2_7	0	0	0	0	0	0	1	6.59196e-05	0	0	0	0	160	2.31e-05	NA	NA	0	NA	NA	0	NA	NA	0	NA	NA	2.85366
PF15423	FLYWCH_N	0	0	0	0	0	0	0	0	0	0	0	0	87	1.26e-05	NA	NA	0	NA	NA	0	NA	NA	0	NA	NA	0
PF15446	zf-PHD-like	0	0	0	0	1	7.60167e-05	0	0	0	0	0	0	147	2.12e-05	NA	NA	0	NA	NA	0	NA	NA	3.58569	NA	NA	0
PF15801	zf-C6H2	0	0	0	0	0	0	0	0	0	0	0	0	958	0.000138478	NA	NA	0	NA	NA	0	NA	NA	0	NA	NA	0
PF15803	zf-SCNM1	0	0	0	0	0	0	0	0	0	0	1	2.75724e-07	161	2.33e-05	NA	0	0	NA	0	0	NA	0	0	NA	0	0
PF16293	zf-C2H2_9	0	0	0	0	0	0	0	0	16	8.78759e-05	1	2.75724e-07	6	8.67e-07	0	0	0	0	0	0	0	0	0	0	0	0
PF16606	zf-C2H2_assoc	0	0	0	0	0	0	0	0	0	0	1	2.75724e-07	106	1.53e-05	NA	0	0	NA	0	0	NA	0	0	NA	0	0
PF16624	zf-C2H2_assoc2	0	0	0	0	0	0	0	0	0	0	0	0	108	1.56e-05	NA	NA	0	NA	NA	0	NA	NA	0	NA	NA	0
PF16637	zf-C2H2_assoc3	0	0	0	0	0	0	0	0	0	0	0	0	105	1.52e-05	NA	NA	0	NA	NA	0	NA	NA	0	NA	NA	0
PF16662	FLYWCH_u	0	0	0	0	0	0	0	0	0	0	0	0	64	9.25e-06	NA	NA	0	NA	NA	0	NA	NA	0	NA	NA	0
PF16721	zf-H3C2	0	0	0	0	0	0	0	0	0	0	0	0	5	7.23e-07	NA	NA	0	NA	NA	0	NA	NA	0	NA	NA	0
PF16827	zf-HC3	0	0	0	0	0	0	0	0	0	0	35	9.65035e-06	2	2.89e-07	NA	0	0	NA	0	0	NA	0	0	NA	0	0
PF17026	zf-RRPl_C4	0	0	0	0	0	0	0	0	0	0	3	8.27173e-07	29	4.19e-06	NA	0	0	NA	0	0	NA	0	0	NA	0	0
PF17180	zf-3CxxC_2	0	0	0	0	0	0	0	0	3	1.64767e-05	2	5.51449e-07	232	3.35e-05	0	0	0	0	0	0	0	0	0	0	0	0
PF17848	zf-ACC	0	0	0	0	0	0	0	0	0	0	0	0	0	0	NA	NA	NA	NA	NA	NA	NA	NA	NA	NA	NA	NA
PF17915	zf_Rg	0	0	0	0	0	0	0	0	0	0	0	0	0	0	NA	NA	NA	NA	NA	NA	NA	NA	NA	NA	NA	NA
PF17980	ADD_DNMT3	0	0	0	0	0	0	0	0	0	0	0	0	0	0	NA	NA	NA	NA	NA	NA	NA	NA	NA	NA	NA	NA
PF18048	TRAF6_Z2	0	0	0	0	0	0	0	0	0	0	0	0	0	0	NA	NA	NA	NA	NA	NA	NA	NA	NA	NA	NA	NA
PF18112	Zn-C2H2_12	0	0	0	0	0	0	1	6.59196e-05	0	0	0	0	0	0	NA	NA	NA	NA	NA	NA	NA	NA	NA	NA	NA	NA
PF18217	Zap1_zf2	0	0	0	0	0	0	2	0.000131839	0	0	0	0	0	0	NA	NA	NA	NA	NA	NA	NA	NA	NA	NA	NA	NA
PF18260	Nab2p_Zf1	0	0	0	0	0	0	0	0	0	0	0	0	0	0	NA	NA	NA	NA	NA	NA	NA	NA	NA	NA	NA	NA
PF18384	zf_CCCH_5	0	0	0	0	0	0	0	0	0	0	0	0	0	0	NA	NA	NA	NA	NA	NA	NA	NA	NA	NA	NA	NA
PF18408	zf_Hakai	0	0	0	0	0	0	1	6.59196e-05	0	0	0	0	0	0	NA	NA	NA	NA	NA	NA	NA	NA	NA	NA	NA	NA
PF18450	zf_C2H2_6	0	0	0	0	0	0	0	0	0	0	0	0	0	0	NA	NA	NA	NA	NA	NA	NA	NA	NA	NA	NA	NA
PF18508	zf_C2H2_13	0	0	0	0	0	0	0	0	0	0	0	0	0	0	NA	NA	NA	NA	NA	NA	NA	NA	NA	NA	NA	NA
PF18633	zf-CCCH_8	0	0	0	0	0	0	0	0	0	0	0	0	0	0	NA	NA	NA	NA	NA	NA	NA	NA	NA	NA	NA	NA
PF18868	zf-C2H2_3rep	0	0	0	0	2	0.000152033	3	0.000197759	0	0	0	0	0	0	NA	NA	NA	NA	NA	NA	NA	NA	NA	NA	NA	NA
PF19242	Zn_finger_prot	0	0	0	0	0	0	2	0.000131839	0	0	0	0	0	0	NA	NA	NA	NA	NA	NA	NA	NA	NA	NA	NA	NA
PF19286	ZSWIM1-3_C	0	0	1	9.22254e-05	0	0	0	0	0	0	0	0	0	0	NA	NA	NA	NA	NA	NA	NA	NA	NA	NA	NA	NA
PF19769	CPxCG_zf	0	0	0	0	0	0	0	0	0	0	0	0	0	0	NA	NA	NA	NA	NA	NA	NA	NA	NA	NA	NA	NA
PF20173	ZnF_RZ-type	0	0	0	0	0	0	0	0	0	0	0	0	0	0	NA	NA	NA	NA	NA	NA	NA	NA	NA	NA	NA	NA
PF20864	TEX13_ZnF	0	0	0	0	0	0	0	0	0	0	0	0	0	0	NA	NA	NA	NA	NA	NA	NA	NA	NA	NA	NA	NA
PF21225	zf-C2H2_5	0	0	0	0	0	0	0	0	0	0	0	0	0	0	NA	NA	NA	NA	NA	NA	NA	NA	NA	NA	NA	NA
PF21255	DNMT3_ADD_GATA1-like	0	0	0	0	0	0	0	0	0	0	0	0	0	0	NA	NA	NA	NA	NA	NA	NA	NA	NA	NA	NA	NA
PF21272	FYVE_CARP1-2	0	0	1	9.22254e-05	0	0	1	6.59196e-05	0	0	0	0	0	0	NA	NA	NA	NA	NA	NA	NA	NA	NA	NA	NA	NA
PF21276	ZNF512_C2HC	0	0	0	0	0	0	0	0	0	0	0	0	0	0	NA	NA	NA	NA	NA	NA	NA	NA	NA	NA	NA	NA
PF21319	zf-FCS_1	0	0	0	0	0	0	0	0	0	0	0	0	0	0	NA	NA	NA	NA	NA	NA	NA	NA	NA	NA	NA	NA
PF21336	ANM3_zf-C2H2	0	0	0	0	0	0	0	0	0	0	0	0	0	0	NA	NA	NA	NA	NA	NA	NA	NA	NA	NA	NA	NA
PF21341	TRAF2_zf	0	0	0	0	0	0	0	0	0	0	0	0	0	0	NA	NA	NA	NA	NA	NA	NA	NA	NA	NA	NA	NA
PF21359	zf_topless	0	0	0	0	0	0	0	0	0	0	0	0	0	0	NA	NA	NA	NA	NA	NA	NA	NA	NA	NA	NA	NA
PF21366	TRAFD1-XIAF1_ZnF	0	0	0	0	0	0	0	0	0	0	0	0	0	0	NA	NA	NA	NA	NA	NA	NA	NA	NA	NA	NA	NA
PF21372	TOP1_ZnF	0	0	0	0	0	0	0	0	0	0	0	0	0	0	NA	NA	NA	NA	NA	NA	NA	NA	NA	NA	NA	NA
PF21457	zf-CCCH_2-like_3	0	0	0	0	0	0	0	0	0	0	0	0	0	0	NA	NA	NA	NA	NA	NA	NA	NA	NA	NA	NA	NA
PF21759	AIR2-like_ZnK4	0	0	0	0	0	0	0	0	0	0	0	0	0	0	NA	NA	NA	NA	NA	NA	NA	NA	NA	NA	NA	NA
PF21803	Nab2-zf4	0	0	0	0	0	0	1	6.59196e-05	0	0	0	0	0	0	NA	NA	NA	NA	NA	NA	NA	NA	NA	NA	NA	NA
PF21905	Zf-Nsp1alpha	0	0	0	0	0	0	0	0	0	0	0	0	0	0	NA	NA	NA	NA	NA	NA	NA	NA	NA	NA	NA	NA
PF22034	B129_C2H2-zf	0	0	0	0	0	0	1	6.59196e-05	0	0	0	0	0	0	NA	NA	NA	NA	NA	NA	NA	NA	NA	NA	NA	NA
PF22635	I-TevI_ZnF	0	0	0	0	0	0	0	0	0	0	0	0	0	0	NA	NA	NA	NA	NA	NA	NA	NA	NA	NA	NA	NA
PF22683	Nab2-like_zf-CCCH_	0	0	0	0	0	0	0	0	0	0	0	0	0	0	NA	NA	NA	NA	NA	NA	NA	NA	NA	NA	NA	NA
PF22908	NSD_PHD	0	0	0	0	0	0	0	0	0	0	0	0	0	0	NA	NA	NA	NA	NA	NA	NA	NA	NA	NA	NA	NA
PF22992	C2CH-4th_BIRD-IDD	0	0	1	9.22254e-05	0	0	0	0	0	0	0	0	0	0	NA	NA	NA	NA	NA	NA	NA	NA	NA	NA	NA	NA
PF22996	C2H2-2nd_BIRD-IDD	0	0	0	0	0	0	0	0	0	0	0	0	0	0	NA	NA	NA	NA	NA	NA	NA	NA	NA	NA	NA	NA
PF23015	zf-WIZ	0	0	0	0	0	0	0	0	0	0	0	0	0	0	NA	NA	NA	NA	NA	NA	NA	NA	NA	NA	NA	NA
