# Supplementary material for: Characteristics of C4-Type Zinc Finger Proteins in Tardigrades and Their Responses in Extreme Environments
Source: Int J Mol Sci. 2026 Feb 11;27(4):1739. doi: 10.3390/ijms27041739 (PMC12941274; doi:10.3390/ijms27041739)
Supplement: Supplementary file 1 [file ijms-27-01739-s001.zip › Table S3.xls]

## Sheet: Table S3.1
Table S3.1 Sources of raw transcriptome sequencing data and for three tardigrade species under extreme environmental conditions.
Species	Experiment Condition	Experiment Condition Supplement	Run	Library Name	LibraryLayout	Instrument
H. exemplaris	0 Gy	Ctrl	SRR25590736	GSM7698920	PAIRED	NextSeq 2000
	0 Gy	Ctrl	SRR25590737	GSM7698919	PAIRED	NextSeq 2000
	0 Gy	Ctrl	SRR25590738	GSM7698918	PAIRED	NextSeq 2000
	Gamma rays 2180 Gy		SRR25590739	GSM7698917	PAIRED	NextSeq 2000
	Gamma rays 2180 Gy		SRR25590740	GSM7698916	PAIRED	NextSeq 2000
	Gamma rays 2180 Gy		SRR25590741	GSM7698915	PAIRED	NextSeq 2000
	Gamma rays 500 Gy		SRR25590742	GSM7698914	PAIRED	NextSeq 2000
	Gamma rays 500 Gy		SRR25590743	GSM7698913	PAIRED	NextSeq 2000
	Gamma rays 500 Gy		SRR25590744	GSM7698912	PAIRED	NextSeq 2000
	Gamma rays 100 Gy		SRR25590745	GSM7698911	PAIRED	NextSeq 2000
	Gamma rays 100 Gy		SRR25590746	GSM7698910	PAIRED	NextSeq 2000
	Gamma rays 100 Gy		SRR25590747	GSM7698909	PAIRED	NextSeq 2000
	adult H_active_10k_rep1	Ctrl	SRR5218239	GSM2472501	PAIRED	Illumina HiSeq 2000
	adult H_active_10k_rep2	Ctrl	SRR5218240	GSM2472502	PAIRED	Illumina HiSeq 2000
	adult H_active_10k_rep3	Ctrl	SRR5218241	GSM2472503	PAIRED	Illumina HiSeq 2000
	adult H_tun_10k_rep1		SRR5218242	GSM2472504	PAIRED	Illumina HiSeq 2000
	adult H_tun_10k_rep2		SRR5218243	GSM2472505	PAIRED	Illumina HiSeq 2000
	adult H_tun_10k_rep3		SRR5218244	GSM2472506	PAIRED	Illumina HiSeq 2000
	hydrated	Ctrl	SRR5217467	H. dujardini hydrated 1 replicate HDHA	PAIRED	llumina HiSeq 2000
	hydrated	Ctrl	SRR5366575	H. dujardini hydrated 1 replicate HDHB	PAIRED	llumina HiSeq 2000
	hydrated	Ctrl	SRR5366576	H. dujardini hydrated 1 replicate HDHC	PAIRED	llumina HiSeq 2000
	desiccated		SRR5217652	H. dujardini desiccated 1 replicate HDDA	PAIRED	llumina HiSeq 2000
	desiccated		SRR5367887	H. dujardini desiccated 1 replicate HDDB	PAIRED	llumina HiSeq 2000
	desiccated		SRR5367888	H. dujardini desiccated 1 replicate HDDC	PAIRED	llumina HiSeq 2000
R. varieornatus	non-irradiated	Ctrl	SRR13696355	GSM5077495	SINGLE	Illumina NextSeq 500
	non-irradiated	Ctrl	SRR13696356	GSM5077496	SINGLE	Illumina NextSeq 500
	non-irradiated	Ctrl	SRR13696357	GSM5077497	SINGLE	Illumina NextSeq 500
	500Gy 60Co gamma ray	04 hours post radiation_whole body	SRR13696358	GSM5077498	SINGLE	Illumina NextSeq 500
	500Gy 60Co gamma ray	04 hours post radiation_whole body	SRR13696359	GSM5077499	SINGLE	Illumina NextSeq 500
	500Gy 60Co gamma ray	04 hours post radiation_whole body	SRR13696360	GSM5077500	SINGLE	Illumina NextSeq 500
	500Gy 60Co gamma ray	06 hours post radiation_whole body	SRR13696361	GSM5077501	SINGLE	Illumina NextSeq 500
	500Gy 60Co gamma ray	06 hours post radiation_whole body	SRR13696362	GSM5077502	SINGLE	Illumina NextSeq 500
	500Gy 60Co gamma ray	06 hours post radiation_whole body	SRR13696363	GSM5077503	SINGLE	Illumina NextSeq 500
	500Gy 60Co gamma ray	09 hours post radiation_whole body	SRR13696364	GSM5077504	SINGLE	Illumina NextSeq 500
	500Gy 60Co gamma ray	09 hours post radiation_whole body	SRR13696365	GSM5077505	SINGLE	Illumina NextSeq 500
	500Gy 60Co gamma ray	09 hours post radiation_whole body	SRR13696366	GSM5077506	SINGLE	Illumina NextSeq 500
	500Gy 60Co gamma ray	12 hours post radiation_whole body	SRR13696367	GSM5077507	SINGLE	Illumina NextSeq 500
	500Gy 60Co gamma ray	12 hours post radiation_whole body	SRR13696368	GSM5077508	SINGLE	Illumina NextSeq 500
	500Gy 60Co gamma ray	12 hours post radiation_whole body	SRR13696369	GSM5077509	SINGLE	Illumina NextSeq 500
	500Gy 60Co gamma ray	15 hours post radiation_whole body	SRR13696370	GSM5077510	SINGLE	Illumina NextSeq 500
	500Gy 60Co gamma ray	15 hours post radiation_whole body	SRR13696371	GSM5077511	SINGLE	Illumina NextSeq 500
	500Gy 60Co gamma ray	15 hours post radiation_whole body	SRR13696372	GSM5077512	SINGLE	Illumina NextSeq 500
	500Gy 60Co gamma ray	18 hours post radiation_whole body	SRR13696373	GSM5077513	SINGLE	Illumina NextSeq 500
	500Gy 60Co gamma ray	18 hours post radiation_whole body	SRR13696374	GSM5077514	SINGLE	Illumina NextSeq 500
	500Gy 60Co gamma ray	18 hours post radiation_whole body	SRR13696375	GSM5077515	SINGLE	Illumina NextSeq 500
	500Gy 60Co gamma ray	21 hours post radiation_whole body	SRR13696376	GSM5077516	SINGLE	Illumina NextSeq 500
	500Gy 60Co gamma ray	21 hours post radiation_whole body	SRR13696377	GSM5077517	SINGLE	Illumina NextSeq 500
	500Gy 60Co gamma ray	21 hours post radiation_whole body	SRR13696378	GSM5077518	SINGLE	Illumina NextSeq 500
	500Gy 60Co gamma ray	24 hours post radiation_whole body	SRR13696379	GSM5077519	SINGLE	Illumina NextSeq 500
	500Gy 60Co gamma ray	24 hours post radiation_whole body	SRR13696380	GSM5077520	SINGLE	Illumina NextSeq 500
	500Gy 60Co gamma ray	24 hours post radiation_whole body	SRR13696381	GSM5077521	SINGLE	Illumina NextSeq 500
	adult Y-active_fast_rep1		SRR5218269	GSM2472531	SINGLE	NextSeq 500
	adult Y-active_fast_rep2		SRR5218270	GSM2472532	SINGLE	NextSeq 500
	adult Y-active_fast_rep3		SRR5218271	GSM2472533	SINGLE	NextSeq 500
	adult Y-tun_fast_rep1		SRR5218272	GSM2472534	SINGLE	NextSeq 500
	adult Y-tun_fast_rep2		SRR5218273	GSM2472535	SINGLE	NextSeq 500
	adult Y-tun_fast_rep3		SRR5218274	GSM2472536	SINGLE	NextSeq 500
	adult Y-active_slow_rep1		SRR5218275	GSM2472537	SINGLE	NextSeq 500
	adult Y-active_slow_rep2		SRR5218276	GSM2472538	SINGLE	NextSeq 500
	adult Y-active_slow_rep3		SRR5218277	GSM2472539	SINGLE	NextSeq 500
	adult Y-tun_slow_rep1		SRR5218278	GSM2472540	SINGLE	NextSeq 500
	adult Y-tun_slow_rep2		SRR5218279	GSM2472541	SINGLE	NextSeq 500
	adult Y-tun_slow_rep3		SRR5218280	GSM2472542	SINGLE	NextSeq 500
P. metropolitanus	Adults hydrated, replicate 1		DRR144971	prtyo-adult-hyd-1	PAIRED	Illumina HiSeq 4000
	Adults hydrated, replicate 2		DRR144972	prtyo-adult-hyd-2	PAIRED	Illumina HiSeq 4000
	Adults hydrated, replicate 3		DRR144973	prtyo-adult-hyd-3	PAIRED	Illumina HiSeq 4000
	Adults dehydrated for 3 hours, replicate 1		DRR144974	prtyo-adult-deh3h-1	PAIRED	Illumina HiSeq 4000
	Adults dehydrated for 3 hours, replicate 2		DRR144975	prtyo-adult-deh3h-2	PAIRED	Illumina HiSeq 4000
	Adults dehydrated for 3 hours, replicate 3		DRR144976	prtyo-adult-deh3h-3	PAIRED	Illumina HiSeq 4000
	Adults dehydrated for 2 days, replicate 1		DRR144978	prtyo-adult-deh2d-1	PAIRED	Illumina HiSeq 4000
	Adults dehydrated for 2 days, replicate 2		DRR144979	prtyo-adult-deh2d-2	PAIRED	Illumina HiSeq 4000
	Adults dehydrated for 2 days, replicate 3		DRR144980	prtyo-adult-deh2d-3	PAIRED	Illumina HiSeq 4000

## Sheet: Table S3.2
Table S3.2 Differential expression results of R. varieornatus under radiation and desiccation conditions, as compared to its physiological state.
	fast-tun			slow-tun			4h post 500Gy gamma ray whole body			6h post 500Gy gamma ray whole body			9h post 500Gy gamma ray whole body			12h post 500Gy gamma ray whole body			15h post 500Gy gamma ray whole body			18h post 500Gy gamma ray whole body			21h post 500Gy gamma ray whole body			24h post 500Gy gamma ray whole body
Gene id	log2FoldChange	pvalue	padj	log2FoldChange	pvalue	padj	log2FoldChange	pvalue	padj	log2FoldChange	pvalue	padj	log2FoldChange	pvalue	padj	log2FoldChange	pvalue	padj	log2FoldChange	pvalue	padj	log2FoldChange	pvalue	padj	log2FoldChange	pvalue	padj	log2FoldChange	pvalue	padj
RvY_00001	-0.967234	0.0606153	0.178807	-0.318535	0.104464	0.241829	0.1346	0.548341	0.874696	0.299125	0.186231	0.399515	0.468904	0.106873	0.260915	0.736245	0.000985879	0.00454084	0.467284	0.0531355	0.135877	0.433749	0.132465	0.278505	0.439336	0.0686611	0.167962	0.207012	0.440297	0.624586
RvY_00002	-2.03368	0.388573	NA	-0.582789	0.886429	NA	2.21895	0.569882	NA	NA	NA	NA	3.5053	0.378119	NA	1.34302	0.742055	NA	NA	NA	NA	NA	NA	NA	NA	NA	NA	NA	NA	NA
RvY_00003	-1.59182	0.635721	NA	-0.582789	0.886429	NA	0.0909414	0.982219	NA	NA	NA	NA	NA	NA	NA	NA	NA	NA	NA	NA	NA	NA	NA	NA	NA	NA	NA	NA	NA	NA
RvY_00004	-3.7579	0.00485318	0.0396097	-3.06799	0.171532	NA	-0.7175	0.858029	NA	0.390236	0.902528	NA	-1.13917	0.778093	NA	-1.19511	0.767449	NA	2.72845	0.276245	NA	0.00737263	0.998535	NA	2.41732	0.419111	NA	0.755756	0.851689	NA
RvY_00005-1	-2.63685	0.00694497	0.0493538	1.34076	0.742473	NA	0.724728	0.706788	NA	0.612853	0.741915	NA	0.386865	0.915513	NA	-2.40698	0.545607	NA	-0.682054	0.824635	NA	-0.263807	0.941227	NA	-2.30799	0.562255	NA	-0.475055	0.905048	NA
RvY_00005-2	NA	NA	NA	NA	NA	NA	NA	NA	NA	NA	NA	NA	NA	NA	NA	NA	NA	NA	NA	NA	NA	NA	NA	NA	NA	NA	NA	NA	NA	NA
RvY_00006	-1.30239	0.00622317	0.0460354	-1.0905	0.251594	NA	-0.789071	0.209585	0.652114	0.422649	0.463342	0.678229	0.419373	0.635536	0.793627	0.406979	0.57066	0.717226	-0.455716	0.623123	0.767159	-0.371117	0.75848	0.858418	-1.3692	0.238992	0.414078	-0.0174388	0.989668	0.995001
RvY_00007	-1.89692	0.0156088	0.0799787	-1.03016	0.715401	NA	1.89612	0.497376	NA	2.05753	0.463817	NA	5.18344	0.0608197	0.178133	3.54634	0.134995	NA	0.101659	0.98009	NA	-0.826979	0.839121	NA	0.358231	0.929736	NA	1.30154	0.749309	NA
RvY_00008	-1.80251	8.73566e-05	0.00321145	-0.36232	0.0134004	0.0525311	0.126832	0.400506	0.805571	0.392525	0.01814	0.0900298	0.050694	0.837467	0.916982	0.641552	5.21832e-05	0.000360524	0.37341	0.0138757	0.0472798	0.355329	0.115239	0.252924	0.3714	0.0383446	0.107776	0.309739	0.0737831	0.188332
RvY_00009	-0.446218	0.386627	0.557062	-0.649036	0.69317	NA	-2.81159	0.16755	NA	-0.92218	0.550664	NA	-4.80578	0.200919	NA	-0.143305	0.930923	0.960598	-1.77328	0.404662	0.582996	-5.02792	0.10391	0.235243	-1.18425	0.547715	0.705553	-1.92875	0.50453	NA
RvY_00010	-1.72065	0.00018733	0.00517942	-1.86902	0.402718	NA	2.62352	0.282548	NA	3.36427	0.08259	NA	2.54776	0.52065	NA	0.333186	0.934819	NA	1.12535	0.781917	NA	2.15655	0.586548	NA	-0.53225	0.896046	NA	2.26478	0.560292	NA
RvY_00011	-1.52146	0.000973201	0.0150193	-1.43057	0.415991	NA	1.02736	0.672814	NA	2.46264	0.225279	NA	-1.2524	0.75635	NA	-1.29083	0.74912	NA	3.04292	0.162229	NA	-1.48509	0.712928	NA	1.11507	0.747922	NA	1.60169	0.629265	NA
RvY_00012	-1.41458	0.00208046	0.0235937	NA	NA	NA	-3.09713	0.440227	NA	0.00228394	0.999355	NA	-1.80403	0.652994	NA	-0.864455	0.829446	NA	-1.09729	0.784507	NA	-2.02856	0.613189	NA	-1.73115	0.666176	NA	1.05886	0.79187	NA
RvY_00013	-1.88449	0.0468885	0.15336	-0.24546	0.852877	NA	-0.261123	0.821463	NA	-0.263631	0.836939	NA	-0.989367	0.689504	NA	0.292266	0.851331	0.912036	0.0270452	0.986972	NA	-2.41109	0.334827	NA	0.566267	0.722238	0.834844	-2.09396	0.456696	NA
RvY_00014	-2.35395	0.00223809	0.0245944	-2.35288	0.226166	NA	-0.787819	0.616129	NA	-0.684951	0.617754	NA	-0.778534	0.769612	NA	-1.88282	0.351378	NA	1.59506	0.270767	0.444054	0.300113	0.874989	0.930487	-0.260029	0.897016	0.941714	-1.89718	0.528595	NA
RvY_00015	-0.31475	0.762007	0.854513	-0.907898	0.620961	NA	0.95019	0.619689	NA	2.18689	0.157968	NA	1.2325	0.714043	NA	0.559857	0.838752	NA	-0.451223	0.898534	NA	-2.39538	0.548677	NA	0.847475	0.762658	NA	0.689929	0.862616	NA
RvY_00016	-3.30392	0.0382063	0.135501	-1.5164	0.672062	NA	-1.04829	0.698576	NA	-1.97221	0.577013	NA	0.498517	0.899419	NA	-0.0645477	0.985376	NA	-0.960215	0.81112	NA	-1.88885	0.638291	NA	-1.59635	0.691144	NA	0.243844	0.95161	NA
RvY_00017	-1.62377	0.00316944	0.0304225	0.101855	0.946175	NA	0.435122	0.721206	NA	0.206464	0.878049	NA	0.147803	0.94718	NA	0.897557	0.573902	0.719333	0.925591	0.585806	0.739878	1.17366	0.529633	0.698029	-1.12467	0.595745	NA	1.76652	0.287591	0.478872
RvY_00018	-2.38735	0.00264	0.0273676	-1.51925	0.495727	NA	0.23901	0.907718	NA	0.356662	0.854919	NA	0.483757	0.900813	NA	0.347791	0.893207	NA	-1.755	0.65914	NA	0.115351	0.975526	NA	0.475494	0.874761	NA	-0.544782	0.891098	NA
RvY_00019	-2.12527	0.0484855	0.156558	0.443757	0.823909	NA	-0.516208	0.789337	NA	-2.72487	0.326065	NA	-2.29038	0.560588	NA	0.751451	0.699518	NA	-2.47742	0.516756	NA	-2.01531	0.602654	NA	2.1857	0.158885	0.309512	-1.26498	0.748844	NA
RvY_00020	-0.513035	0.456116	0.619178	0.373444	0.880774	NA	-0.945357	0.716925	NA	-1.91888	0.403666	NA	-1.4543	0.708061	NA	-3.36325	0.342928	NA	-2.61449	0.478086	NA	-2.40577	0.519555	NA	-3.25359	0.3763	NA	-1.40006	0.722813	NA
RvY_00021	-0.992672	0.134122	0.289277	-0.543431	0.522878	NA	0.049814	0.966111	NA	-0.648161	0.610468	NA	-0.207461	0.92211	0.962862	1.44275	0.19774	0.34395	1.26934	0.261386	0.4336	-0.410874	0.846802	0.914396	-0.102232	0.947559	0.970904	-0.919509	0.686792	NA
RvY_00022	0.977503	0.0170631	0.0840394	0.493917	0.0119902	0.0482408	-0.0560369	0.848539	0.964925	-0.203563	0.533034	0.73452	-0.797165	0.439025	0.645684	0.086817	0.798339	0.877902	-0.153983	0.679795	0.806657	-0.464612	0.348107	0.536912	-0.0139257	0.972416	0.984864	-0.834416	0.0977301	0.22994
RvY_00023-2	0.0613454	0.919423	0.955964	0.409187	0.70322	NA	1.22696	0.201933	NA	0.5574	0.609159	NA	1.3097	0.495122	0.691672	1.20912	0.32452	0.490694	0.38622	0.815523	0.896204	1.99186	0.187771	0.354525	1.30919	0.277597	0.457745	-2.23731	0.480917	NA
RvY_00023-1	-1.80226	0.0409883	0.141078	0.785617	0.658524	NA	1.31527	0.0971105	0.484748	1.25781	0.136875	0.334025	2.22714	0.0562197	0.168188	-0.269854	0.84576	0.908265	1.40165	0.169231	0.320171	1.7369	0.134701	0.28199	1.70791	0.109126	0.2357	0.792218	0.631645	0.776465
RvY_00024	-1.41086	0.0287722	0.115099	-1.11637	0.113771	NA	0.914442	0.00922134	0.127519	1.11285	0.00210668	0.019983	1.63763	0.0551505	0.166212	0.783557	0.080961	0.174255	0.48192	0.342617	0.5207	0.35831	0.555391	0.717032	0.982946	0.0457201	0.123715	0.670177	0.366805	0.559511
RvY_00025	-2.73812	0.000846509	0.0136526	-0.435445	0.00245574	0.0133606	0.262842	0.200122	0.642996	0.687786	0.00193877	0.0187604	0.997684	1.97103e-05	0.000345129	1.00093	7.96873e-07	9.63937e-06	0.751337	0.000408021	0.00274123	0.778927	0.000615718	0.00425716	0.629263	0.00180745	0.00918688	0.763038	0.000259006	0.00223789
RvY_00026	-2.18823	0.0256531	0.107623	-2.42796	0.0407415	NA	-1.03417	0.465462	NA	-0.535439	0.644356	NA	1.82822	0.225916	0.430774	-0.937227	0.554654	0.704089	0.142178	0.923668	0.958774	-0.872992	0.636587	0.779151	1.9563	0.0395048	0.110319	-2.38532	0.360307	NA
RvY_00027	-1.74782	0.0102552	0.062283	0.785536	0.675682	NA	2.48777	0.16238	NA	0.499729	0.851356	NA	-1.35741	0.73632	NA	2.31252	0.349929	NA	1.32989	0.704732	NA	-0.703371	0.86105	NA	3.00527	0.18265	NA	1.50537	0.708837	NA
RvY_00028	-2.43095	0.0306168	0.119047	-0.591191	0.77215	NA	0.228696	0.92233	NA	1.89222	0.263003	NA	0.855167	0.80347	NA	2.06222	0.299612	NA	0.0525401	0.98836	NA	2.88439	0.223367	NA	2.3124	0.302271	NA	0.243844	0.95161	NA
RvY_00029	-4.65297	0.000477627	0.00938772	-1.24527	0.522463	NA	1.31437	0.380966	NA	-1.87349	0.512701	NA	0.614164	0.863363	NA	0.468286	0.841622	NA	-0.700116	0.838355	NA	0.0430067	0.99016	NA	1.40037	0.517448	NA	-0.415547	0.91696	NA
RvY_00030	-0.103036	0.838198	0.905149	2.19978	0.00417829	0.0207466	-0.115604	0.877344	0.972281	-1.1966	0.174273	0.38445	-1.37304	0.406144	0.616643	-1.41055	0.203991	0.351938	-2.64466	0.0921483	0.20581	0.719301	0.584287	0.739787	-0.352595	0.762975	0.860869	-2.59392	0.163712	0.328693
RvY_00031	-0.161303	0.761178	0.854175	2.54988	0.237654	NA	1.59345	0.517077	NA	2.61073	0.216623	NA	3.63397	0.168245	NA	-1.38061	0.732032	NA	1.96377	0.528087	NA	-0.19429	0.961299	NA	1.11864	0.764405	NA	0.54359	0.892737	NA
RvY_00032	1.10875	0.0849796	0.220681	-0.342014	0.771197	NA	0.0542673	0.973948	NA	1.07392	0.531539	NA	3.5252	0.0773875	0.210939	-2.68623	0.468697	NA	-1.94916	0.617628	NA	-0.837723	0.813119	NA	-2.58359	0.515172	NA	1.82797	0.447173	NA
RvY_00033	0.0354093	0.959939	0.979407	-1.59753	0.129431	NA	1.43835	0.0812785	0.445185	0.995099	0.277361	0.507603	0.0556661	0.978846	NA	-0.700364	0.638256	0.767421	0.00663866	0.996405	0.998012	-2.1288	0.346939	NA	1.03277	0.456642	0.630463	-0.22812	0.917673	NA
RvY_00034	-0.748301	0.223867	0.3969	-0.184428	0.866074	NA	0.848001	0.143961	0.573283	0.915044	0.113203	0.298678	0.4275	0.748447	0.863082	0.804739	0.236203	0.391071	-0.190983	0.836482	0.908954	-0.0652917	0.955448	0.977831	0.11118	0.890673	0.938099	1.32812	0.0906981	0.217936
RvY_00035	0.239649	0.742619	0.841463	-0.194334	0.893363	NA	1.86724	0.0307201	0.269024	1.98981	0.0194262	0.0943499	1.27804	0.53804	0.727262	2.20529	0.0210429	0.0589456	0.624729	0.710118	0.827374	2.20576	0.0601423	0.15745	1.31073	0.302694	0.484798	2.86488	0.0371515	0.113429
RvY_00036	1.12826	0.435938	0.601385	-0.718146	0.562424	NA	0.124622	0.899784	NA	-0.0669121	0.954299	NA	-1.81412	0.502059	NA	-1.29046	0.461976	0.622973	-2.76984	0.207568	NA	-0.490287	0.798784	0.884348	-0.816163	0.63419	0.774161	-2.54897	0.385077	NA
RvY_00037	0.794882	0.358756	0.532353	-0.125047	0.854042	0.920842	1.35627	0.132062	NA	1.6141	0.123426	0.314018	-0.501365	0.854214	NA	-0.11111	0.940516	0.967744	-0.458309	0.791011	NA	2.12016	0.0883188	0.208618	2.16414	0.0674366	0.165649	1.12676	0.57392	0.733829
RvY_00038	-0.933939	0.129757	0.283668	-1.51041	0.409183	NA	0.964714	0.649287	NA	1.79165	0.383952	NA	-1.2524	0.75635	NA	2.6179	0.200375	NA	2.09167	0.418148	NA	1.50258	0.688136	NA	0.218302	0.956586	NA	0.645791	0.872888	NA
RvY_00039-1	-0.951845	0.41973	0.587964	-1.98512	0.577613	NA	0.030387	0.993193	NA	1.25229	0.676503	NA	-1.35741	0.73632	NA	0.25485	0.949133	NA	-0.651465	0.871626	NA	-1.58241	0.694682	NA	0.803868	0.839591	NA	1.50537	0.708837	NA
RvY_00039-3	NA	NA	NA	NA	NA	NA	NA	NA	NA	NA	NA	NA	NA	NA	NA	NA	NA	NA	NA	NA	NA	NA	NA	NA	NA	NA	NA	NA	NA	NA
RvY_00039-2	-3.0194	0.129923	NA	NA	NA	NA	NA	NA	NA	NA	NA	NA	NA	NA	NA	NA	NA	NA	NA	NA	NA	NA	NA	NA	NA	NA	NA	NA	NA	NA
RvY_00040	-0.385906	0.322115	0.497927	-1.84216	0.381772	NA	0.134327	0.909706	NA	0.744833	0.548743	NA	-0.246305	0.921338	NA	0.607728	0.689333	0.803814	0.745374	0.649011	NA	-1.35346	0.584727	NA	0.542978	0.742043	0.847284	-0.117777	0.958549	NA
RvY_00041-2	-0.13231	0.974133	NA	NA	NA	NA	0.845954	0.8345	NA	0.116007	0.977319	NA	NA	NA	NA	NA	NA	NA	NA	NA	NA	NA	NA	NA	NA	NA	NA	NA	NA	NA
RvY_00041-1	-3.61834	0.0335063	0.125371	-0.514712	0.854065	NA	-0.458537	0.828464	NA	0.736554	0.695211	NA	1.84028	0.523561	NA	1.2104	0.604152	NA	1.79147	0.45613	NA	2.73732	0.198315	0.367714	0.652447	0.8237	NA	0.365591	0.916326	NA
RvY_00042	-1.27332	0.225995	0.399279	-1.50506	0.53354	NA	2.66721	0.1966	NA	2.88473	0.235557	NA	1.50287	0.707223	NA	-0.628591	0.877379	NA	1.03067	0.800021	NA	1.59093	0.69055	NA	0.57783	0.886707	NA	1.30154	0.749309	NA
RvY_00043	NA	NA	NA	NA	NA	NA	NA	NA	NA	NA	NA	NA	NA	NA	NA	NA	NA	NA	NA	NA	NA	NA	NA	NA	NA	NA	NA	NA	NA	NA
RvY_00044	-1.69276	0.0896036	0.227649	0.0302571	0.98578	NA	-0.237763	0.800748	NA	0.0263742	0.976321	NA	0.477068	0.764914	0.873247	0.0339285	0.978379	0.98818	-1.04529	0.451608	0.628492	1.59277	0.238364	0.415433	0.717643	0.517761	0.682396	0.3796	0.816	0.89648
RvY_00045	-1.67878	0.0214194	0.0962476	-1.22878	0.490609	NA	0.143039	0.898717	NA	0.132847	0.927674	NA	-1.71854	0.542878	NA	0.523847	0.733853	0.835038	-0.0820137	0.966826	NA	-2.40579	0.384899	NA	-2.0685	0.396433	NA	-1.6978	0.582243	NA
RvY_00046	-1.19469	0.0638156	0.184837	-0.582789	0.886429	NA	-0.158526	0.953471	NA	-0.906157	0.763106	NA	-0.441483	0.911347	NA	0.50176	0.878214	NA	-1.20245	0.764228	NA	-1.25056	0.754318	NA	-1.84004	0.646253	NA	0.00743625	0.99852	NA
RvY_00047	-1.56554	0.0404276	0.140053	NA	NA	NA	1.39617	0.727522	NA	2.50617	0.49471	NA	1.67536	0.678922	NA	NA	NA	NA	3.10256	0.441551	NA	1.57582	0.697443	NA	3.82517	0.281404	NA	NA	NA	NA
RvY_00048	-0.876311	0.242034	0.416122	-1.17461	0.502352	NA	-0.257689	0.922359	NA	0.106629	0.967195	NA	-0.848349	0.830529	NA	-2.13008	0.594207	NA	2.2094	0.259912	NA	-2.33002	0.560023	NA	-0.271868	0.936932	NA	2.95073	0.133055	NA
RvY_00049	-1.40943	0.041079	0.141201	-1.06293	0.501436	NA	0.0909414	0.982219	NA	1.97241	0.619808	NA	NA	NA	NA	4.30788	0.118498	NA	NA	NA	NA	NA	NA	NA	1.3713	0.736141	NA	NA	NA	NA
RvY_00050	-1.02783	0.0453693	0.15052	-0.448368	0.884826	NA	-3.18368	0.427205	NA	-3.16685	0.429617	NA	-1.01988	0.798456	NA	-1.94486	0.627577	NA	-1.20245	0.764228	NA	-0.741474	0.852266	NA	-0.0840181	0.982807	NA	0.00743625	0.99852	NA
RvY_00051	-1.70729	0.00146035	0.0189132	-1.54872	0.698252	NA	NA	NA	NA	NA	NA	NA	NA	NA	NA	NA	NA	NA	NA	NA	NA	NA	NA	NA	NA	NA	NA	NA	NA	NA
RvY_00052	-3.41787	0.00373001	0.0336858	-2.31222	0.265347	NA	-0.457568	0.855877	NA	0.682145	0.743278	NA	-1.73067	0.666444	NA	0.663101	0.825806	NA	-0.102749	0.978948	NA	4.37893	0.0064889	0.0287016	-1.6654	0.678313	NA	0.168499	0.966527	NA
RvY_00053-2	-2.22898	0.0279356	0.112879	2.21655	0.503436	NA	2.70684	0.34731	NA	0.116007	0.977319	NA	NA	NA	NA	2.0167	0.617986	NA	NA	NA	NA	NA	NA	NA	NA	NA	NA	NA	NA	NA
RvY_00053-1	-2.70076	0.0467514	0.153063	0.378996	0.915949	NA	-2.84267	0.310606	NA	-1.05482	0.688334	NA	-2.59067	0.514266	NA	-0.347619	0.902535	NA	0.822908	0.749677	NA	2.29037	0.350288	0.539076	-2.52857	0.52441	NA	-0.689998	0.862096	NA
RvY_00054	-1.54733	0.100991	0.244416	-0.582789	0.886429	NA	1.59343	0.577438	NA	-1.85576	0.648742	NA	0.268241	0.947291	NA	1.11102	0.782877	NA	0.101659	0.98009	NA	1.50539	0.706797	NA	3.78037	0.114423	NA	1.30154	0.749309	NA
RvY_00055	-0.719052	0.29354	0.469227	-1.38089	0.421782	NA	-0.267591	0.872362	NA	-3.22358	0.22578	NA	-0.731156	0.843245	NA	0.961655	0.626454	NA	-2.18414	0.550736	NA	-3.11201	0.432009	NA	1.33061	0.496637	0.665767	-0.984913	0.803598	NA
RvY_00056	-1.43165	0.128192	0.281709	0.378997	0.915025	NA	2.06598	0.372891	NA	2.42266	0.287092	NA	-0.598867	0.883099	NA	1.98598	0.584926	NA	0.101659	0.98009	NA	1.50539	0.706797	NA	-0.53225	0.896046	NA	1.30154	0.749309	NA
RvY_00057	-1.8025	0.0671073	0.190724	-2.11169	0.490346	NA	-1.88539	0.643471	NA	-1.85576	0.648742	NA	-0.598867	0.883099	NA	-0.628591	0.877379	NA	0.101659	0.98009	NA	-0.826979	0.839121	NA	-0.53225	0.896046	NA	1.30154	0.749309	NA
RvY_00058	-4.49159	0.00278751	0.0282731	-0.582789	0.886429	NA	NA	NA	NA	NA	NA	NA	NA	NA	NA	NA	NA	NA	NA	NA	NA	NA	NA	NA	NA	NA	NA	NA	NA	NA
RvY_00059	-1.08905	0.0711309	0.19817	NA	NA	NA	NA	NA	NA	NA	NA	NA	NA	NA	NA	NA	NA	NA	NA	NA	NA	NA	NA	NA	2.64352	0.510811	NA	NA	NA	NA
RvY_00060	-0.583461	0.26416	0.439424	-1.29567	0.00155029	0.00911334	-1.3321	0.0896944	0.468292	-1.26227	0.0955195	0.267721	-3.42733	0.0379554	0.127696	-1.52866	0.128301	0.248494	-0.202214	0.829705	0.905022	-1.49932	0.275903	0.458371	-2.78484	0.0473851	0.12714	-2.88411	0.097322	0.229184
RvY_00061	-3.36205	4.13496e-05	0.00199055	-1.4243	0.102689	NA	-0.358816	0.719172	NA	0.862495	0.366534	0.593849	1.01054	0.552725	0.738215	0.919533	0.326962	0.493304	0.214098	0.852439	0.919174	1.30425	0.227794	0.403056	0.102718	0.931346	0.961246	1.39782	0.233038	0.418297
RvY_00062-1	NA	NA	NA	NA	NA	NA	NA	NA	NA	NA	NA	NA	NA	NA	NA	NA	NA	NA	NA	NA	NA	NA	NA	NA	NA	NA	NA	NA	NA	NA
RvY_00062-2	-2.07232	0.25093	NA	-0.734469	0.360135	NA	0.434389	0.637156	NA	0.118962	0.907986	NA	-4.58071	0.152605	NA	-3.69079	0.0828095	NA	-0.59415	0.719301	0.832822	-3.0179	0.219009	NA	-0.416959	0.793152	0.880435	-2.68959	0.345083	NA
RvY_00063	-3.80988	3.53014e-05	0.00183946	-0.620188	7.82771e-06	8.5554e-05	-0.0855211	0.624695	0.903887	-0.0609314	0.715902	0.857387	0.236588	0.29932	0.512997	0.637603	0.000412771	0.00215856	0.426831	0.0097646	0.0356455	0.265318	0.293314	0.478063	0.196739	0.262215	0.441068	0.388783	0.0262219	0.0877008
RvY_00064	0.569544	0.0953483	0.23606	0.391217	0.00647067	0.0296339	0.259299	0.19615	0.638338	0.0596615	0.780346	0.893553	-0.156175	0.621896	0.784911	-0.3014	0.187746	0.330401	-0.396059	0.0795332	0.184005	-0.642754	0.0188665	0.0659968	-0.268947	0.256832	0.435587	-0.741364	0.0088899	0.0385696
RvY_00065	-0.464659	0.508347	0.662759	-2.13423	0.532467	NA	-3.78909	0.338932	NA	-2.02175	0.523226	NA	0.0988956	0.979713	NA	0.413601	0.887003	NA	-1.77776	0.654914	NA	1.88443	0.449813	NA	-2.41181	0.544284	NA	-0.587837	0.88249	NA
RvY_00066-1	-2.60578	0.00212582	0.0238507	-1.10264	0.645527	NA	1.34913	0.454231	NA	0.361184	0.861321	NA	0.0779482	0.984055	NA	1.72742	0.325799	NA	0.707058	0.772342	NA	-2.54726	0.522739	NA	0.806421	0.764359	NA	2.46122	0.28544	NA
RvY_00066-2	NA	NA	NA	NA	NA	NA	NA	NA	NA	NA	NA	NA	NA	NA	NA	NA	NA	NA	NA	NA	NA	NA	NA	NA	NA	NA	NA	NA	NA	NA
RvY_00067	0.594487	0.530199	0.680905	0.977498	3.38101e-10	6.74245e-09	-0.619438	0.0209041	0.210476	-0.365001	0.0482831	0.172221	-0.383776	0.254811	0.463714	-0.779967	0.00516196	0.018553	-0.526161	0.0107928	0.0387393	-0.594633	0.0445773	0.126584	-0.840037	3.63339e-06	4.61201e-05	-0.0938023	0.625499	0.771926
RvY_00068	-3.835	0.0208433	0.0948773	0.666961	0.44651	NA	-0.431292	0.604237	0.893866	-3.79956	0.00288022	NA	-1.97325	0.304781	0.517447	-1.19398	0.319735	0.485641	-1.39534	0.300474	0.474893	-3.15972	0.0777083	0.190298	-3.86468	0.0243919	0.0761427	-3.55528	0.0850077	0.208278
RvY_00069	-1.54944	0.0843204	0.219685	-0.963791	0.491105	NA	-0.831707	0.537356	NA	0.085778	0.94443	NA	-2.91025	0.33566	NA	-0.190155	0.908725	0.948509	-1.46593	0.505812	NA	-2.91757	0.291213	NA	0.175995	0.911561	0.949913	0.576228	0.757694	0.861585
RvY_00070	-0.953271	0.0121538	0.0687711	0.233225	0.645356	0.786579	0.32788	0.462019	0.833869	-0.132848	0.784609	0.895894	0.0349569	0.964031	0.98319	-0.382789	0.517956	0.674468	0.42387	0.480701	0.654322	-0.334792	0.700884	0.82231	-0.486066	0.463948	0.636591	0.0401135	0.956558	0.978291
RvY_00071	-1.31232	0.101266	0.244684	1.76479	0.150895	NA	3.30742	0.0111904	NA	2.37869	0.160893	NA	-0.35852	0.92801	NA	0.224202	0.943898	NA	2.21052	0.345126	NA	-0.299707	0.939938	NA	0.365185	0.921958	NA	0.0970752	0.980699	NA
RvY_00072	-0.607699	0.250675	0.424968	-0.497424	0.0013212	0.00797495	-0.00561762	0.976649	0.996067	0.0342703	0.853643	0.932685	0.00519834	0.985702	0.992661	0.202313	0.332536	0.499964	0.200651	0.282061	0.45553	-0.0847563	0.706645	0.825711	0.0127598	0.94891	0.971628	0.0781457	0.738028	0.848867
RvY_00073	0.891692	0.0331866	0.124789	0.484197	0.000252745	0.00192359	-0.0860428	0.550892	0.874898	-0.0782932	0.630275	0.803685	0.112652	0.661916	0.810421	0.0894472	0.556004	0.705298	-0.315573	0.0673103	0.162154	-0.418137	0.0364246	0.108904	-0.222566	0.207667	0.375043	-0.132617	0.412275	0.600173
RvY_00074-1	0.115203	0.793776	0.876699	1.08738	0.0178494	0.0653315	0.388922	0.280838	0.718491	1.27218	0.000311367	0.00495642	1.56607	0.0046114	0.0263055	1.21968	0.00569154	0.0201299	0.809758	0.0856476	0.19497	1.69637	0.000793976	0.00524858	1.92235	1.67363e-05	0.000170866	1.88837	1.80021e-05	0.000240228
RvY_00074-3	0.829478	0.815531	NA	NA	NA	NA	NA	NA	NA	NA	NA	NA	NA	NA	NA	NA	NA	NA	NA	NA	NA	NA	NA	NA	NA	NA	NA	NA	NA	NA
RvY_00074-2	1.79124	0.660677	NA	NA	NA	NA	NA	NA	NA	NA	NA	NA	NA	NA	NA	NA	NA	NA	NA	NA	NA	NA	NA	NA	NA	NA	NA	NA	NA	NA
RvY_00074-4	NA	NA	NA	NA	NA	NA	NA	NA	NA	NA	NA	NA	NA	NA	NA	NA	NA	NA	NA	NA	NA	NA	NA	NA	NA	NA	NA	NA	NA	NA
RvY_00075	-0.50312	0.205803	0.376411	0.480439	0.417115	0.612563	-0.860515	0.157929	0.592357	-0.304937	0.603377	0.785612	-0.604671	0.641543	0.797637	-0.303866	0.670809	0.790898	-0.607169	0.430901	0.609957	-1.04355	0.347289	0.536069	-0.731688	0.366974	0.54733	-0.0149103	0.987644	0.994191
RvY_00076	-0.522762	0.257221	0.431821	1.15243	0.219394	NA	0.894585	0.401987	NA	0.587621	0.602389	NA	0.914131	0.685529	0.824968	-0.430342	0.795404	NA	1.56692	0.285776	0.459813	-1.99378	0.476378	NA	-1.00369	0.625686	NA	-1.95656	0.565167	NA
RvY_00077	0.809426	0.145796	0.304249	1.08	0.00282204	0.0149335	0.289164	0.547161	0.873882	-0.376179	0.467306	0.682383	-3.84686	0.00313278	0.0195012	-0.0455549	0.938071	0.965805	0.124461	0.872168	0.929506	-0.267748	0.752972	0.85494	-0.524244	0.460342	0.634061	1.00565	0.122884	0.269134
RvY_00078	-0.444233	0.366702	0.53965	0.746213	0.333178	NA	-1.49691	0.0440733	0.327072	-1.55803	0.0974824	0.270968	-2.55948	0.155348	0.337408	-1.99688	0.0597707	0.137213	-2.07155	0.106327	0.230026	-2.18979	0.136617	0.284856	-1.05424	0.284773	0.465605	-3.17648	0.0598883	0.161664
RvY_00079	-2.19659	0.186036	0.353118	1.81224	0.465181	NA	-1.88539	0.643471	NA	0.78322	0.822637	NA	6.16582	NA	NA	1.85856	0.613573	NA	2.08805	0.572686	NA	1.50539	0.706797	NA	2.22315	0.540185	NA	1.30154	0.749309	NA
RvY_00080	-2.62283	0.00173034	0.0209977	-1.86407	0.374772	NA	-0.319468	0.863807	NA	0.224285	0.904905	NA	-0.369226	0.901884	NA	0.357896	0.865912	NA	-2.1446	0.560929	NA	2.24324	0.229576	0.405226	1.70366	0.300703	0.482881	0.00213489	0.999455	NA
RvY_00081-1	-0.506765	0.738268	0.838473	-1.5164	0.672062	NA	0.804111	0.76658	NA	1.38506	0.584757	NA	-1.35741	0.73632	NA	-0.41883	0.917265	NA	0.371526	0.925174	NA	-0.19429	0.961299	NA	2.63512	0.333207	NA	0.54359	0.892737	NA
RvY_00081-2	1.58229	0.446753	0.610575	-0.582789	0.886429	NA	NA	NA	NA	NA	NA	NA	NA	NA	NA	NA	NA	NA	NA	NA	NA	NA	NA	NA	NA	NA	NA	NA	NA	NA
RvY_00081-3	NA	NA	NA	NA	NA	NA	NA	NA	NA	NA	NA	NA	NA	NA	NA	NA	NA	NA	NA	NA	NA	NA	NA	NA	NA	NA	NA	NA	NA	NA
RvY_00081-4	NA	NA	NA	NA	NA	NA	NA	NA	NA	NA	NA	NA	NA	NA	NA	NA	NA	NA	NA	NA	NA	NA	NA	NA	NA	NA	NA	NA	NA	NA
RvY_00082	1.62133	NA	NA	0.0370299	0.951407	0.973205	-1.17933	0.228122	0.672791	-0.703594	0.425528	0.646651	-2.36173	0.227463	0.432437	-2.06693	0.0772489	0.167938	-3.20984	0.0372615	0.103175	-3.86054	0.0254259	0.0829086	-2.30729	0.0787189	0.186232	-1.28105	0.431161	0.616858
RvY_00083	1.61035	0.104618	0.249438	0.619647	0.531309	NA	2.59097	0.024585	NA	2.32388	0.0580735	NA	2.636	0.207455	0.406965	2.4066	0.0798608	0.172336	0.825285	0.713009	NA	1.5851	0.479448	NA	0.488088	0.837927	NA	-0.651927	0.869691	NA
RvY_00084	-1.8106	0.0106398	0.0637616	-1.37909	0.334171	NA	0.336968	0.761255	NA	-0.453474	0.704782	NA	0.149934	0.941955	0.973684	0.078353	0.95897	0.978287	-1.70526	0.417053	NA	-0.890979	0.659297	0.795834	-0.709115	0.682134	0.80705	-1.53877	0.538939	NA
RvY_00085	-1.34317	0.0333054	0.124991	0.125491	0.932532	NA	-0.0596137	0.975199	NA	1.42614	0.291834	NA	-0.493741	0.892086	NA	0.489777	0.833926	NA	-0.721545	0.803061	NA	-2.25048	0.553654	NA	0.857128	0.689522	NA	2.85776	0.151364	0.310942
RvY_00086-2	NA	NA	NA	NA	NA	NA	NA	NA	NA	NA	NA	NA	NA	NA	NA	NA	NA	NA	NA	NA	NA	NA	NA	NA	NA	NA	NA	NA	NA	NA
RvY_00086-1	-2.03144	0.188876	0.35649	NA	NA	NA	0.845954	0.8345	NA	2.88061	0.394488	NA	2.57275	0.520888	NA	NA	NA	NA	NA	NA	NA	3.52775	0.37282	NA	NA	NA	NA	4.56419	0.21993	NA
RvY_00087	-1.35602	0.00988803	0.0610393	-3.05153	0.16768	NA	-2.43429	0.547091	NA	2.00969	0.401634	NA	-1.13917	0.778093	NA	-1.19511	0.767449	NA	1.81833	0.583659	NA	1.41683	0.71928	NA	4.14476	0.0149747	0.0521443	0.755756	0.851689	NA
RvY_00088	-4.0164	0.00475968	0.0391761	NA	NA	NA	NA	NA	NA	1.94747	0.624345	NA	NA	NA	NA	NA	NA	NA	NA	NA	NA	1.57582	0.697443	NA	NA	NA	NA	NA	NA	NA
RvY_00089	-2.39476	0.0335569	0.125463	1.80451	0.467777	NA	-4.12164	0.165029	NA	-3.14756	0.240793	NA	-2.79609	0.48054	NA	-2.84531	0.421389	NA	-1.11624	0.69786	NA	1.23943	0.596831	NA	-1.32497	0.673579	NA	-0.899283	0.820511	NA
RvY_00090	-1.92233	0.0197244	0.091515	-0.901361	0.386343	NA	0.890071	0.276507	NA	1.16777	0.137947	0.335434	-0.101551	0.953397	0.978209	-0.247015	0.831412	0.899082	0.0853473	0.945003	0.970564	0.993435	0.429498	0.614538	0.218963	0.860827	0.920404	0.803701	0.623043	0.770126
RvY_00091	NA	NA	NA	-1.5164	0.672062	NA	-0.249426	0.94896	NA	2.6586	0.151059	NA	-1.13917	0.778093	NA	1.27853	0.717638	NA	-0.453709	0.910619	NA	0.348097	0.930774	NA	-1.09096	0.787215	NA	0.755756	0.851689	NA
RvY_00092	-0.0582321	0.960269	0.979474	-2.02763	0.23058	NA	-1.24986	0.410276	NA	-0.761078	0.537676	NA	-4.28627	0.212053	NA	-1.50737	0.448304	NA	-3.60628	0.153148	NA	-0.63067	0.752554	0.854903	1.33862	0.347791	0.528966	-2.39445	0.431617	NA
RvY_00093	-0.711121	0.0480879	0.1558	-0.551074	0.0157143	0.0594707	0.294781	0.149038	0.581009	0.624647	0.0050773	0.0370947	0.725157	0.00297813	0.0187176	1.09854	2.26519e-08	4.58561e-07	1.0081	6.6404e-07	1.15636e-05	1.07857	3.79758e-06	6.06605e-05	0.813068	0.000144274	0.00107691	0.791188	0.000665623	0.004861
RvY_00094	-1.41749	0.0328748	0.124037	-2.09348	0.296045	NA	1.87366	0.28137	NA	2.02576	0.265405	NA	0.74067	0.850242	NA	1.28836	0.627151	NA	1.8691	0.503069	NA	-1.14951	0.7738	NA	-0.840665	0.833608	NA	0.0970752	0.980699	NA
RvY_00095	-1.21322	0.0800923	0.212309	-0.529954	0.0151706	0.0580103	-0.071298	0.803328	0.953942	-0.568638	0.0906728	0.25826	-2.09083	0.0332356	0.115986	-1.43603	0.000492655	0.00251619	-1.40081	0.00224773	0.0109194	-1.15094	0.018353	0.0646416	-2.05517	5.12844e-05	0.000442662	-1.48092	0.0479052	0.137492
RvY_00096	-1.30521	0.0444214	0.148703	-0.513949	0.00099572	0.00629994	-0.0336324	0.859545	0.968131	-0.0270166	0.872235	0.940525	-0.737637	0.000899483	0.00730479	-0.164255	0.401005	0.566235	-0.0995833	0.55581	0.717302	-0.234294	0.249472	0.427848	-0.152635	0.380674	0.561762	-0.429921	0.0446065	0.130433
RvY_00097	-2.68798	0.000307518	0.00713043	-0.392787	0.0181509	0.0661768	0.0152127	0.920177	0.985349	0.387032	0.0451233	0.164549	0.377779	0.0841184	0.222876	0.627034	0.000114969	0.000711272	0.623563	8.45001e-05	0.000737579	0.618036	0.00142724	0.00850878	0.47062	0.00767233	0.0301183	0.531806	0.00381841	0.019994
RvY_00098	-0.0838727	0.741467	0.84051	-0.0498123	0.760106	0.863457	0.259115	0.164792	0.600607	0.339776	0.0484123	0.172502	0.815508	5.92136e-05	0.000857695	0.809227	0.000102061	0.000642658	0.560017	0.00107456	0.00606121	0.786156	0.00121441	0.00744837	0.689335	6.6264e-05	0.000550924	0.827986	8.70311e-05	0.000906042
RvY_00099	1.1739	0.0676189	0.191566	0.75698	0.421826	NA	0.455982	0.602754	NA	1.09531	0.21551	0.438444	2.79733	0.0159771	0.0674439	2.00748	0.0198808	0.0563297	1.56366	0.109876	0.235796	1.00272	0.418074	0.603681	2.01993	0.0200834	0.0654527	2.14875	0.0408322	0.121989
RvY_00100	-2.61257	0.216173	NA	-0.582789	0.886429	NA	-1.68798	0.675448	NA	0.0114805	0.997124	NA	-1.35741	0.73632	NA	-1.38061	0.732032	NA	-0.651465	0.871626	NA	-1.58241	0.694682	NA	-1.28534	0.749867	NA	0.54359	0.892737	NA
RvY_00101	-0.914175	0.501468	0.657133	NA	NA	NA	-0.71089	0.622936	NA	-0.625522	0.611581	NA	-1.87514	0.447731	NA	-0.927509	0.575925	0.721056	-2.04707	0.324185	NA	-2.72604	0.251719	NA	-4.25027	0.07137	NA	-2.42304	0.362517	NA
RvY_00102	-1.43533	0.00909497	0.0584761	-0.788924	0.00683997	0.0309525	-0.271228	0.289241	0.722734	0.0350308	0.896024	0.95323	-0.694039	0.100641	0.250332	-0.112014	0.713874	0.821441	-0.315014	0.320759	0.496911	-0.278602	0.48696	0.663191	-0.220506	0.480128	0.650738	-0.55757	0.152062	0.312036
RvY_00103	-2.05101	0.00605483	0.045249	-2.11169	0.490346	NA	0.274187	0.909062	NA	0.615216	0.797164	NA	2.06479	0.481545	NA	1.40981	0.545036	NA	-1.49967	0.707174	NA	0.369824	0.924111	NA	-1.24798	0.753898	NA	0.671765	0.865747	NA
RvY_00104	-0.797607	0.0578367	0.174015	0.596104	0.604615	NA	-2.42105	0.059475	NA	-1.66302	0.206953	NA	-1.15643	0.54154	NA	-0.999196	0.484287	0.643508	-0.378163	0.794522	0.882723	-0.310571	0.846851	0.914396	0.51123	0.689572	0.812364	-0.40036	0.827233	0.903921
RvY_00105	-0.980641	0.124797	0.277007	0.391139	0.663385	NA	-2.32424	0.17048	NA	-2.73301	0.102111	NA	-4.67294	0.144744	NA	-2.92821	0.160011	0.293277	-0.0253386	0.986149	0.99331	-1.28118	0.571107	0.729704	-2.05714	0.314721	0.496704	-1.79671	0.469571	NA
RvY_00106	-0.627491	0.280845	0.456381	-0.0131993	0.989288	NA	-1.89604	0.367035	NA	0.00575669	0.996512	NA	-0.204498	0.942955	NA	-2.83059	0.260868	NA	0.333727	0.853462	NA	-1.57488	0.576882	NA	-1.8526	0.464336	NA	-1.82021	0.606708	NA
RvY_00107	-2.11721	5.87244e-05	0.00255465	0.343566	0.823639	NA	2.9452	0.363737	NA	3.69142	0.180316	NA	NA	NA	NA	2.88021	0.471021	NA	NA	NA	NA	NA	NA	NA	1.89053	0.64102	NA	NA	NA	NA
RvY_00108	-1.57336	0.0100298	0.0616471	-0.488428	0.861714	NA	0.0909414	0.982219	NA	2.83364	0.398138	NA	5.05313	0.113953	NA	NA	NA	NA	4.3877	0.156929	NA	1.06674	0.793123	NA	4.41383	0.108312	NA	NA	NA	NA
RvY_00109	-1.01597	0.0627751	0.183037	-0.180335	0.933601	NA	0.662707	0.789307	NA	0.995134	0.730091	NA	1.57351	0.648581	NA	0.345584	0.92724	NA	1.4168	0.660657	NA	-1.48509	0.712928	NA	-0.300928	0.940406	NA	1.60169	0.629265	NA
RvY_00110	-0.433139	0.465066	0.626634	-0.514716	0.856385	NA	-3.18368	0.427205	NA	-0.126101	0.963799	NA	2.36441	0.425886	NA	1.46995	0.552842	NA	2.95255	0.130502	NA	0.890555	0.817566	NA	0.254791	0.944587	NA	0.00743625	0.99852	NA
RvY_00111	0.861824	0.0573307	0.173004	-0.311504	0.54897	0.718154	-0.9938	0.055496	0.368647	-0.731755	0.192254	0.4085	-2.21337	0.067712	0.191716	-2.24843	0.00382577	0.0143989	-2.78095	0.00329661	0.0148597	-0.841977	0.341607	0.529955	-1.49566	0.100175	0.222642	-3.25829	0.018958	0.0692211
RvY_00112	-1.24135	0.0100785	0.0618038	-1.09183	0.415534	NA	-0.939918	0.146208	0.575004	-0.231471	0.715957	0.857387	0.124062	0.925966	0.965058	-0.722136	0.381431	0.547429	0.109118	0.892903	0.941349	-0.0779031	0.940821	0.968834	-0.544694	0.524957	0.687898	0.564287	0.535766	0.704971
RvY_00113	-0.104205	0.893289	0.939713	-0.582789	0.886429	NA	-1.47251	0.715688	NA	-2.41659	0.549965	NA	0.0018521	0.999632	NA	-1.19511	0.767449	NA	-0.453709	0.910619	NA	-1.38075	0.732646	NA	-1.09096	0.787215	NA	0.755756	0.851689	NA
RvY_00114	0.745308	0.387477	0.558032	NA	NA	NA	NA	NA	NA	NA	NA	NA	NA	NA	NA	NA	NA	NA	NA	NA	NA	NA	NA	NA	NA	NA	NA	NA	NA	NA
RvY_00115	0.829477	0.816584	NA	NA	NA	NA	0.0909414	0.982219	NA	2.0016	0.614515	NA	NA	NA	NA	2.4607	0.540675	NA	3.00788	0.456318	NA	1.57582	0.697443	NA	NA	NA	NA	NA	NA	NA
RvY_00116	-1.89	0.353662	0.527559	-2.03748	0.513891	NA	NA	NA	NA	2.13493	0.590587	NA	NA	NA	NA	NA	NA	NA	2.1399	0.599251	NA	1.06674	0.793123	NA	NA	NA	NA	NA	NA	NA
RvY_00117	0.496398	0.303005	0.478936	0.262284	0.533289	0.7061	-0.613595	0.339797	0.764355	-1.14717	0.0951041	0.266977	-1.43167	0.277653	0.489931	-1.63721	0.0430403	0.105123	-0.865304	0.286207	0.460119	0.244654	0.758152	0.858375	-0.905652	0.334035	0.5157	-0.414727	0.655105	0.793003
RvY_00118	-0.464453	0.526017	0.677276	2.07639	0.0612513	NA	-0.493854	0.551578	NA	-1.1441	0.232855	NA	-0.643268	0.709074	0.838652	-0.373078	0.730172	0.832292	-2.50921	0.128743	0.263475	0.784712	0.533452	0.700728	0.198401	0.851973	0.915482	1.03803	0.417518	0.60474
RvY_00119	-1.04851	0.779031	NA	0.378997	0.914329	NA	1.91512	0.630138	NA	3.50176	0.168813	NA	NA	NA	NA	NA	NA	NA	NA	NA	NA	1.57582	0.697443	NA	NA	NA	NA	4.56419	0.21993	NA
RvY_00121	0.676003	0.0048454	0.0395962	0.314529	0.115864	0.261138	0.00286996	0.987638	0.996744	0.0399107	0.844639	0.927907	0.0298396	0.932228	0.968761	-0.432132	0.0891604	0.187641	-0.230393	0.396018	0.574191	-0.177885	0.539508	0.705538	-0.639469	0.0193104	0.0636027	-0.569819	0.106271	0.243383
RvY_00120	1.1956	4.32585e-05	0.00205635	0.957233	3.69613e-12	8.95845e-11	-0.125588	0.372742	0.784154	-0.546517	0.00262798	0.0235141	-1.12566	3.56471e-06	8.78349e-05	-1.53569	3.18814e-19	7.71305e-17	-1.0219	2.19051e-09	8.90454e-08	-1.41329	2.52356e-11	2.55101e-09	-0.954779	8.63961e-06	9.75776e-05	-1.33391	1.75245e-09	9.04955e-08
RvY_00122	-0.147377	0.601802	0.737098	-0.273708	0.0965601	0.229074	-0.0820196	0.648259	0.91072	-0.00121831	0.994816	0.99834	-0.160835	0.583623	0.759369	0.0897618	0.645706	0.773125	0.0878167	0.680791	0.807103	-0.0722267	0.761364	0.860305	-0.215034	0.294934	0.477203	-0.789468	0.00365849	0.0193252
RvY_00123-1	-1.05796	0.388963	0.559195	-0.229828	0.911608	NA	1.82527	0.646647	NA	4.15054	0.112167	NA	3.0975	0.437902	NA	2.06969	0.608523	NA	2.96604	0.458253	NA	4.27397	0.200413	NA	4.90819	0.0277872	NA	4.63175	0.198554	NA
RvY_00123-2	-0.73234	0.172955	0.337216	0.0946506	0.895064	NA	0.0152628	0.959891	0.992168	0.846935	0.0131313	0.0721345	0.939253	0.0874666	0.229008	1.4331	1.95018e-06	2.11923e-05	1.03674	0.00084042	0.00495144	1.48996	5.17956e-06	7.82651e-05	1.41366	1.5242e-06	2.18387e-05	1.50496	2.05555e-05	0.000266757
RvY_00124	-0.487772	0.280717	0.456381	-0.177456	0.226632	0.41386	0.188281	0.261766	0.703294	0.498023	0.00349239	0.0289808	0.630527	0.00161008	0.0116438	0.596228	0.00195088	0.00811149	0.307366	0.0789695	0.183071	0.460346	0.0389974	0.114617	0.402573	0.0230199	0.0728716	0.420886	0.0344446	0.107274
RvY_00125	-2.7175	0.0513735	0.16213	NA	NA	NA	-1.58803	0.653225	NA	-1.55907	0.693051	NA	0.0019185	0.999618	NA	-1.29083	0.74912	NA	-0.555962	0.890445	NA	-1.48509	0.712928	NA	-1.19141	0.767862	NA	0.645791	0.872888	NA
RvY_00126	0.486662	0.364903	0.538057	0.21573	0.634175	0.778293	-0.267172	0.617873	0.900668	-1.01022	0.153487	0.357649	-2.49961	0.0890114	0.231747	-3.52855	0.00192125	0.00801652	-1.79006	0.0919241	0.205447	-3.96566	0.00337863	0.0171332	-6.20958	6.70223e-05	0.000556254	-3.41144	0.0334698	0.104854
RvY_00127	0.713827	0.172955	0.337216	-0.357495	0.313234	0.510394	-0.841446	0.0195417	0.202892	-1.5852	0.000240911	0.00408533	-1.3024	0.0415058	0.135949	-2.34374	0.000576131	0.00287857	-1.39542	0.0110255	0.0394055	-2.23816	0.0181684	0.0642035	-1.83979	0.00505017	0.0214744	-1.21084	0.0816056	0.20242
RvY_00128-1	-0.674794	0.689189	0.804372	-0.686201	0.741362	NA	-1.8044	0.658021	NA	2.62871	0.296396	NA	-0.509801	0.900464	NA	-0.55471	0.891768	NA	0.182655	0.96426	NA	1.28796	0.74908	NA	0.956214	0.813377	NA	5.51104	0.0164446	0.0621253
RvY_00128-2	-2.22975	0.202591	NA	1.34076	0.742473	NA	-4.52051	0.0944223	NA	-3.54304	0.147675	NA	-2.32658	0.541215	NA	-1.50556	0.565712	NA	-2.50193	0.453955	NA	-0.291048	0.9106	NA	-1.71081	0.554674	NA	-1.29485	0.743066	NA
RvY_00129	-0.120898	0.906339	0.947868	-1.86407	0.374772	NA	0.758195	0.679002	NA	1.67925	0.20658	NA	0.406988	0.896533	NA	1.49885	0.387913	0.553271	1.53994	0.393118	NA	1.1368	0.649956	NA	0.601842	0.795976	NA	0.641726	0.812903	NA
RvY_00130	-0.27506	0.680838	0.797801	-0.92036	0.258087	NA	0.507923	0.557471	0.877577	0.526317	0.541855	0.740779	-0.573861	0.763406	0.872405	0.109233	0.920438	0.953703	-0.395547	0.780065	0.874337	2.05992	0.0488768	0.135637	1.0408	0.339551	0.520418	0.943703	0.446205	0.630327
RvY_00131	-0.20353	0.553309	0.698879	-0.0695885	0.714801	0.835677	-0.0188787	0.904368	0.981246	0.165048	0.411789	0.635294	0.459338	0.0235555	0.0893199	0.537612	0.00671924	0.0231762	0.31491	0.115896	0.244748	0.250631	0.435906	0.620184	0.596915	0.0012401	0.00670014	0.29145	0.159543	0.32238
RvY_00132	1.72865	0.0175869	0.0853558	-0.420299	0.0188571	0.0682494	0.157723	0.625047	0.903988	0.0659051	0.840424	0.925477	-1.50459	0.00388624	0.0228778	-1.24246	0.00232187	0.00941999	-1.20282	0.000960063	0.00553204	0.140678	0.78105	0.872953	-1.6081	3.28671e-05	0.000304352	-0.155591	0.7188	0.835921
RvY_00133	2.89078	0.00160831	0.0200821	1.70386	3.65491e-19	1.85744e-17	-0.463932	0.0354722	0.290376	-1.27714	1.7649e-06	7.02804e-05	-1.13899	0.017122	0.0709643	-2.41666	1.62671e-16	2.57843e-14	-2.52396	5.50153e-12	4.45924e-10	-2.85262	2.69691e-13	4.91441e-11	-2.48742	5.3612e-15	6.94129e-13	-3.16523	6.53685e-09	2.85828e-07
RvY_00134	1.27554	0.00705419	0.0498498	1.39968	0.208308	NA	-0.890255	0.497402	NA	-1.81068	0.360912	NA	-0.832203	0.742963	NA	-0.737709	0.690662	NA	-2.19623	0.384851	NA	-4.04367	0.229855	NA	0.238371	0.892089	0.938895	1.66614	0.328139	0.521666
RvY_00135	1.22458	0.00690946	0.0492804	0.156472	0.67029	0.806015	-0.318941	0.513623	0.8602	-0.403522	0.442137	0.660584	-1.56664	0.297355	0.511815	-2.10968	0.0071108	0.0242358	-1.52918	0.0868381	0.197043	-0.618708	0.557615	0.718561	-1.33526	0.105131	0.230068	-1.57333	0.1514	0.310967
RvY_00136	-2.3884	0.00091946	0.0144008	-0.447591	0.887152	NA	2.10476	0.271783	NA	1.9309	0.421614	NA	-1.13917	0.778093	NA	0.544506	0.891688	NA	2.14985	0.494581	NA	-0.501709	0.900896	NA	0.682009	0.862899	NA	3.02757	0.32717	NA
RvY_00137-2	-0.0822057	0.953039	0.975577	1.34076	0.742473	NA	-2.3312	0.438545	NA	-2.29761	0.481056	NA	-1.95217	0.626146	NA	-2.00209	0.617276	NA	-1.26128	0.752937	NA	-2.19092	0.584519	NA	-0.803379	0.827546	NA	-0.056861	0.988678	NA
RvY_00137-1	-1.16744	0.183075	0.349494	1.29931	0.428119	NA	-0.585949	0.745992	NA	-2.47954	0.266553	NA	1.90179	0.358076	0.570693	0.480374	0.795614	NA	-0.604407	0.7992	NA	0.254051	0.908968	NA	-2.37349	0.384323	NA	-1.58227	0.675093	NA
RvY_00138	NA	NA	NA	NA	NA	NA	NA	NA	NA	NA	NA	NA	NA	NA	NA	NA	NA	NA	NA	NA	NA	NA	NA	NA	NA	NA	NA	NA	NA	NA
RvY_00139	-0.869744	0.20419	0.37448	-0.077506	0.942315	NA	-1.41612	0.207116	NA	-1.32198	0.195229	NA	-2.06593	0.327035	NA	-2.56408	0.0967349	0.200086	-1.30805	0.376089	0.55486	-1.31085	0.477739	0.65581	-0.534461	0.700264	0.820124	-3.03351	0.178237	NA
RvY_00140	-2.57998	0.0261519	0.108777	-0.109373	0.962541	NA	-0.269309	0.843511	NA	0.751303	0.616909	NA	-2.45978	0.505029	NA	0.067344	0.97253	NA	1.24296	0.412397	0.591337	-2.68365	0.426256	NA	0.23793	0.905116	NA	-0.490556	0.8571	NA
RvY_00141	-0.905047	0.535788	0.68516	-0.261073	0.904571	NA	0.797665	0.610032	NA	1.38847	0.352489	NA	-2.31214	0.561839	NA	-2.35492	0.554601	NA	1.38373	0.522614	NA	0.256408	0.939583	NA	-2.25343	0.571806	NA	3.10992	0.0896843	0.216307
RvY_00142	-1.58256	0.00509347	0.0408317	-0.434323	0.0312177	0.0996726	0.0850115	0.714175	0.931466	0.389364	0.0592191	0.197408	0.247149	0.296786	0.511077	0.998287	4.50894e-07	6.01553e-06	0.637178	0.0014881	0.00786325	0.787544	0.00170894	0.00986128	0.621613	0.00185829	0.00940167	0.5528	0.0117374	0.0480069
RvY_00143	-2.29886	0.0281556	0.11343	-1.51746	0.403799	NA	1.44902	0.447236	NA	1.87365	0.270937	NA	-0.632666	0.873569	NA	-0.983081	0.806281	NA	1.92568	0.426916	NA	-0.40075	0.919676	NA	2.30243	0.265041	NA	0.00743625	0.99852	NA
RvY_00144	-0.989329	0.152956	0.313599	-0.662781	0.530502	NA	1.08625	0.301377	NA	-0.170304	0.906753	NA	2.06047	0.283221	0.496123	0.707663	0.625349	0.757969	1.28638	0.347178	0.525422	1.65417	0.341528	0.529893	-3.67396	0.213887	NA	1.92142	0.233371	0.418667
RvY_00145	-2.44642	0.0328343	0.123934	2.11536	0.580102	NA	-2.94815	0.463165	NA	0.524253	0.828284	NA	-1.65318	0.680761	NA	-0.737313	0.850506	NA	-0.960215	0.81112	NA	-1.88885	0.638291	NA	2.19998	0.332304	NA	0.243844	0.95161	NA
RvY_00146	-1.33555	0.0493929	0.158315	0.267195	0.75272	NA	-0.054972	0.968863	NA	0.145528	0.893665	NA	-0.710872	0.720669	NA	-0.536676	0.688254	0.80303	-1.95864	0.312242	NA	-0.558863	0.750284	0.853812	-1.11358	0.511045	0.677154	-0.424198	0.815659	0.896252
RvY_00147-1	-0.829617	0.110416	0.257376	-1.23009	0.114513	NA	-0.0832374	0.929117	NA	-0.0564479	0.953763	NA	-0.760887	0.669779	0.815174	0.516858	0.677857	0.795576	1.17847	0.248727	0.419109	-0.17047	0.923643	0.958167	1.29705	0.252639	0.43096	2.10755	0.0493679	0.140409
RvY_00147-2	-1.22521	0.00600989	0.0450018	-0.893179	0.177495	0.350612	-0.525188	0.315078	0.743713	-0.89858	0.100001	0.27554	-1.62112	0.188389	0.382661	-1.10778	0.115175	0.228922	-0.349524	0.627562	0.770467	-1.51521	0.146394	0.298449	-0.838421	0.239267	0.414354	-4.80414	0.00221292	0.0129875
RvY_00148	-0.713961	0.457492	0.620379	-2.32883	0.239353	NA	-0.30792	0.825617	NA	-0.0843567	0.940798	NA	-1.61289	0.505959	NA	-1.65909	0.362722	0.529886	-2.0459	0.273742	NA	-2.63802	0.239091	0.41629	-4.51021	0.0453373	0.12306	0.0395809	0.981633	0.990934
RvY_00149	0.326987	0.876046	0.929758	1.34076	0.742473	NA	3.14056	0.324629	NA	NA	NA	NA	NA	NA	NA	NA	NA	NA	NA	NA	NA	NA	NA	NA	NA	NA	NA	NA	NA	NA
RvY_00150	-2.62447	0.237506	NA	0.378997	0.913553	NA	0.0909414	0.982219	NA	2.81186	0.341907	NA	NA	NA	NA	3.15965	0.427307	NA	NA	NA	NA	2.52009	0.529621	NA	NA	NA	NA	NA	NA	NA
RvY_00151	-0.13231	0.974133	NA	NA	NA	NA	NA	NA	NA	0.116007	0.977319	NA	NA	NA	NA	NA	NA	NA	NA	NA	NA	NA	NA	NA	NA	NA	NA	NA	NA	NA
RvY_00152	-1.57192	0.338316	0.513471	-0.582789	0.886429	NA	1.41444	0.724021	NA	0.116007	0.977319	NA	NA	NA	NA	NA	NA	NA	NA	NA	NA	NA	NA	NA	NA	NA	NA	NA	NA	NA
RvY_00153	-1.52326	0.322943	0.498881	-0.857189	0.583217	NA	0.94397	0.564128	NA	1.09105	0.556567	NA	0.996342	0.764556	NA	0.862908	0.69318	NA	-1.67223	0.674587	NA	0.0308014	0.992012	NA	1.09595	0.635666	NA	-0.475055	0.905048	NA
RvY_00154	-1.78411	0.000176733	0.00499442	-0.0880096	0.919826	NA	-0.823957	0.401868	NA	-0.384765	0.716831	NA	-1.18547	0.583672	NA	0.337132	0.757772	0.852215	-0.81218	0.594194	0.745194	-1.22728	0.531942	0.699873	0.240076	0.857329	0.918651	-2.73968	0.253798	NA
RvY_00155	0.243906	0.640725	0.767309	NA	NA	NA	NA	NA	NA	0.116007	0.977319	NA	NA	NA	NA	NA	NA	NA	NA	NA	NA	NA	NA	NA	NA	NA	NA	NA	NA	NA
RvY_00156	-1.50343	0.32393	0.499979	-1.40149	0.728983	NA	1.05746	0.747044	NA	0.57576	0.850906	NA	-1.13917	0.778093	NA	-1.19511	0.767449	NA	-0.453709	0.910619	NA	-1.38075	0.732646	NA	-1.09096	0.787215	NA	0.755756	0.851689	NA
RvY_00157	-1.37955	0.494769	0.651144	1.32627	0.626303	NA	NA	NA	NA	NA	NA	NA	NA	NA	NA	NA	NA	NA	NA	NA	NA	NA	NA	NA	NA	NA	NA	NA	NA	NA
RvY_00158	-0.281071	0.478029	0.637159	-1.0594	0.678865	NA	2.38652	0.546503	NA	1.12407	0.780287	NA	NA	NA	NA	1.34302	0.742055	NA	NA	NA	NA	NA	NA	NA	1.59089	0.69536	NA	NA	NA	NA
RvY_00159	-3.15016	0.00065092	0.0115925	0.487556	0.846937	NA	NA	NA	NA	2.70478	0.379667	NA	NA	NA	NA	NA	NA	NA	3.42012	0.383777	NA	NA	NA	NA	NA	NA	NA	NA	NA	NA
RvY_00160	-2.18402	0.0333259	0.125039	-1.10264	0.645527	NA	-0.0876025	0.982721	NA	1.65564	0.591187	NA	-0.509801	0.900464	NA	0.407072	0.920461	NA	3.16628	0.288287	NA	-0.745807	0.85483	NA	-0.453501	0.91142	NA	1.38713	0.733627	NA
RvY_00161	-1.6122	0.0282396	0.113671	0.119773	0.927102	NA	-0.176467	0.944854	NA	1.16203	0.524782	NA	1.26145	0.705507	NA	1.48003	0.528081	NA	1.69186	0.46097	NA	-1.54874	0.697098	NA	1.8875	0.404764	NA	-0.289515	0.942192	NA
RvY_00162	-1.21623	0.295286	0.471042	0.378998	0.912327	NA	-1.68798	0.675448	NA	-1.65529	0.68141	NA	-1.35741	0.73632	NA	1.81195	0.556456	NA	0.826451	0.836678	NA	5.24261	0.00424218	0.0205276	-1.28534	0.749867	NA	0.54359	0.892737	NA
RvY_00163	3.00266	0.00738413	0.051357	0.729671	0.0169249	0.0629179	-0.552544	0.2667	0.708245	-0.132276	0.76987	0.888484	0.971949	0.343549	0.55661	-0.435509	0.445902	0.608017	-0.854576	0.21838	0.382403	-1.52844	0.0457439	0.129024	-0.567944	0.367016	0.547334	0.245749	0.706772	0.828645
RvY_00164	-0.785791	0.558979	0.703247	NA	NA	NA	NA	NA	NA	NA	NA	NA	NA	NA	NA	NA	NA	NA	NA	NA	NA	1.91654	0.635716	NA	NA	NA	NA	NA	NA	NA
RvY_00165	1.81346	0.00653121	0.0473719	0.0248542	0.916852	0.953872	1.32691	1.3639e-09	2.78559e-07	0.213726	0.568639	0.761677	-0.859181	0.0787223	0.213504	-1.19189	0.000391265	0.00206016	-0.180247	0.634452	0.775287	-0.294616	0.383178	0.570422	-0.590237	0.072181	0.174237	-0.0588368	0.898612	0.946369
RvY_00166	1.9176	0.0161428	0.0813011	0.739703	1.37376e-08	2.22565e-07	-0.133487	0.526266	0.865946	-0.508934	0.0153565	0.0802865	-1.92403	9.04722e-15	3.26956e-12	-2.11702	3.30115e-18	7.00352e-16	-1.71377	3.35797e-13	3.48136e-11	-2.01651	3.40141e-18	1.88424e-15	-1.98636	2.91114e-22	1.29564e-19	-1.47968	1.50445e-12	1.82342e-10
RvY_00167	-0.110608	0.943982	0.970357	-2.46594	0.380361	NA	0.710309	0.503311	NA	-1.12687	0.481928	NA	-1.20318	0.613516	NA	-3.67143	0.1515	NA	-1.93776	0.408256	NA	-0.507109	0.831693	NA	-1.06245	0.632062	NA	-0.771732	0.7553	NA
RvY_00168	-4.33332	0.000320885	0.00731517	-2.04415	0.511801	NA	-1.35789	0.419846	NA	-2.56345	0.268432	NA	-0.02036	0.993831	NA	-1.69038	0.510124	NA	-0.736127	0.767834	NA	-0.284686	0.918078	NA	0.967731	0.590104	0.740073	0.741921	0.760117	NA
RvY_00169	0.167289	0.637896	0.764983	-0.323984	0.0207235	0.0730817	-0.166449	0.384638	0.79414	-0.230818	0.19891	0.417306	-0.460612	0.0597779	0.175877	-0.0341388	0.851395	0.912036	0.0033511	0.985493	0.993108	-0.238203	0.397782	0.584581	0.0647081	0.752818	0.854656	0.0509011	0.804563	0.888942
RvY_00170	1.44603	0.0127992	0.0708473	2.45646	1.64501e-62	7.88746e-60	-0.497944	0.0116812	0.147855	-0.927152	3.44948e-06	0.000122841	-0.289481	0.315308	0.528445	-0.432231	0.0305135	0.0797728	-0.707588	0.00225845	0.0109635	-1.04055	0.000879222	0.0057032	-0.206434	0.315592	0.497472	-0.510261	0.0233808	0.0805812
RvY_00171	-2.48335	0.000586451	0.0107888	-0.793885	0.0014051	0.00840772	0.261639	0.32085	0.748545	0.426032	0.0669223	0.212569	0.51945	0.103772	0.255648	1.22035	9.76851e-08	1.59606e-06	0.727137	0.00182398	0.00928586	1.22802	8.41969e-06	0.000118621	0.803912	0.00113893	0.0062411	0.851324	0.00258111	0.0146285
RvY_00172-1	0.256417	0.445328	0.609331	0.268083	0.493005	0.676375	0.291576	0.297956	0.730494	0.223204	0.502787	0.710192	0.123596	0.808386	0.900591	-0.0559861	0.883864	0.932412	0.114898	0.779545	0.873974	0.396143	0.361684	0.54994	0.131127	0.766939	0.863118	0.639904	0.215909	0.396548
RvY_00172-2	NA	NA	NA	NA	NA	NA	NA	NA	NA	NA	NA	NA	NA	NA	NA	NA	NA	NA	NA	NA	NA	NA	NA	NA	NA	NA	NA	NA	NA	NA
RvY_00173	0.20878	0.671834	0.790979	-0.314826	0.154679	0.318066	0.170243	0.383401	0.793676	0.310104	0.123794	0.314614	-0.0321438	0.904113	0.954044	0.315719	0.108275	0.218387	0.135368	0.520745	0.687642	0.159307	0.5429	0.708026	0.1704	0.432465	0.610028	0.217763	0.396421	0.586267
RvY_00174	-0.0976322	0.80461	0.883162	-0.45038	0.00470197	0.0229948	0.260499	0.0553225	0.368254	0.221129	0.159807	0.365541	0.289555	0.12101	0.284066	0.459686	0.00408766	0.0152416	0.3699	0.034889	0.0979006	0.208693	0.402072	0.588429	0.523717	0.00313151	0.0145216	0.207183	0.23389	0.419199
RvY_t0001	-1.40797	0.532537	NA	NA	NA	NA	NA	NA	NA	NA	NA	NA	NA	NA	NA	NA	NA	NA	NA	NA	NA	NA	NA	NA	NA	NA	NA	NA	NA	NA
RvY_00175	-2.02481	0.315801	0.491733	1.3182	0.654568	NA	1.31681	0.742791	NA	1.40624	0.725709	NA	NA	NA	NA	2.53565	0.528096	NA	NA	NA	NA	1.06674	0.793123	NA	3.31632	0.368015	NA	NA	NA	NA
RvY_00176	-0.877207	0.0664964	0.189717	0.0278479	0.986492	NA	2.14126	0.407496	NA	-0.117384	0.976826	NA	-0.598867	0.883099	NA	-0.628591	0.877379	NA	0.101659	0.98009	NA	-0.826979	0.839121	NA	-0.53225	0.896046	NA	1.30154	0.749309	NA
RvY_00177	-0.0785329	0.953197	0.975624	2.29439	0.478627	NA	2.1277	0.356053	NA	0.806679	0.838058	NA	-0.598867	0.883099	NA	-0.628591	0.877379	NA	0.101659	0.98009	NA	-0.826979	0.839121	NA	-0.53225	0.896046	NA	1.30154	0.749309	NA
RvY_00178	-1.24224	0.00758163	0.0521628	-0.610179	0.380066	NA	-0.0413726	0.942701	0.990762	-0.125176	0.839003	0.924669	0.974071	0.381415	0.593352	-0.182709	0.796292	0.876646	0.465779	0.561641	0.72211	-1.30666	0.30235	0.487854	0.143536	0.864706	0.922759	0.32579	0.704029	0.827116
RvY_00179	-0.181571	0.535636	0.685011	-0.349866	0.0105936	0.0436409	0.137571	0.391587	0.798957	0.263437	0.110647	0.293982	0.398082	0.0368533	0.125023	0.3137	0.0556894	0.129416	0.229601	0.147864	0.290942	0.274949	0.187752	0.354525	0.328436	0.0468509	0.126015	0.231979	0.212901	0.393036
RvY_00180	-0.13231	0.974133	NA	1.34076	0.742473	NA	1.10952	0.621923	NA	-2.61707	0.516289	NA	-1.35741	0.73632	NA	-1.38061	0.732032	NA	-0.651465	0.871626	NA	-1.58241	0.694682	NA	-1.28534	0.749867	NA	0.54359	0.892737	NA
RvY_00181-2	NA	NA	NA	NA	NA	NA	NA	NA	NA	NA	NA	NA	NA	NA	NA	NA	NA	NA	NA	NA	NA	NA	NA	NA	NA	NA	NA	NA	NA	NA
RvY_00181-1	-1.07386	0.29936	0.475246	0.165781	0.788547	0.881153	0.511798	0.616781	NA	-1.32263	0.280961	NA	-1.13755	0.648995	NA	-1.44206	0.388884	0.55407	-1.30178	0.45962	0.635673	-3.47596	0.156209	NA	-1.32296	0.43845	0.614667	-2.77811	0.319906	NA
RvY_00182	1.63967	0.00436606	0.0372352	0.583548	0.00931526	0.0394759	-0.430587	0.288313	0.722734	-0.361972	0.271531	0.50161	-2.06071	0.0417532	0.136451	-2.15231	5.92004e-05	0.00040018	-1.64999	0.000709007	0.00432191	-1.62846	0.0103973	0.0416329	-1.88959	0.00133589	0.00710979	-1.3208	0.0405703	0.121343
RvY_00183	-0.53174	0.196412	0.365409	-0.487855	0.00683334	0.0309352	-0.000218593	0.99919	0.999896	0.386565	0.0489052	0.173394	0.20587	0.532778	0.723532	0.672851	0.00142398	0.00618675	0.503024	0.0156011	0.0518124	0.667377	0.0246415	0.0810981	0.434072	0.0694494	0.169395	0.195853	0.45141	0.634491
RvY_00184	0.108395	0.758423	0.85258	-0.222328	0.116943	0.262657	-0.178514	0.311994	0.741398	0.063088	0.748915	0.876872	-0.325382	0.196485	0.392283	0.1467	0.403862	0.568639	0.176281	0.361597	0.540395	-0.0138957	0.954831	0.977487	0.111178	0.541661	0.700794	-0.00102711	0.996011	0.998051
RvY_t0002	-1.7122	0.0758306	0.20591	NA	NA	NA	NA	NA	NA	NA	NA	NA	NA	NA	NA	NA	NA	NA	NA	NA	NA	NA	NA	NA	NA	NA	NA	NA	NA	NA
RvY_00185	-1.83559	0.000313818	0.00720604	-0.428219	0.00952891	0.0400934	-0.157321	0.258924	0.701027	0.40944	0.0297747	0.125722	0.691748	0.00188028	0.0131802	1.1352	2.91082e-13	2.25506e-11	1.14158	2.31224e-11	1.56181e-09	1.14843	5.98878e-08	1.88069e-06	1.11669	4.35759e-11	2.18524e-09	1.06594	1.7438e-12	2.03403e-10
RvY_00186	0.0890476	0.82262	0.895571	0.306774	0.00970359	0.0406577	-0.107034	0.55486	0.877091	-0.379123	0.0311393	0.129244	-0.7243	0.00192316	0.0134085	-0.758513	0.000211475	0.0012083	-0.697849	4.82493e-05	0.000456489	-0.842264	4.81803e-05	0.000526637	-0.623171	0.00210246	0.0104368	-0.725723	0.000849714	0.00595734
RvY_00187	0.101645	0.808944	0.885896	0.303835	0.114959	0.259825	-0.139682	0.52382	0.864306	0.435782	0.278967	0.50901	0.581573	0.19525	0.390861	-0.281523	0.298894	0.462962	0.378307	0.164322	0.313366	0.0222863	0.956112	0.978065	0.451738	0.169823	0.324299	0.555363	0.079178	0.198298
RvY_00188	0.896195	0.0635743	0.184516	1.65783	2.17848e-15	7.77483e-14	-0.611543	0.0125806	0.155483	-0.611195	0.00990998	0.0595253	-1.24839	0.00308591	0.0192925	-1.30214	2.24739e-06	2.39317e-05	-1.19068	5.17563e-05	0.000484726	-1.13094	0.00259903	0.013812	-0.982876	0.000180664	0.00131209	-0.868164	0.00635497	0.0297293
RvY_00189	-0.926256	0.296648	0.472619	-1.40149	0.728983	NA	NA	NA	NA	2.13493	0.590587	NA	NA	NA	NA	NA	NA	NA	NA	NA	NA	3.17124	0.424712	NA	NA	NA	NA	NA	NA	NA
RvY_00190	-1.46685	0.0016383	0.020283	0.1026	0.889093	NA	0.420194	0.504984	0.854478	0.600176	0.274696	0.504774	1.30654	0.10352	0.25512	0.928001	0.130936	0.252132	0.851432	0.229335	0.395605	0.768095	0.366047	0.553756	0.975265	0.197412	0.361055	1.21245	0.104699	0.241139
RvY_00191-1	-2.43427	0.0160189	0.0810561	-2.09166	0.496482	NA	-1.88539	0.643471	NA	2.35383	0.366572	NA	-0.598867	0.883099	NA	-0.628591	0.877379	NA	1.12535	0.781917	NA	-0.826979	0.839121	NA	0.358231	0.929736	NA	1.30154	0.749309	NA
RvY_00191-2	0.2123	0.815194	0.890502	-1.43898	0.399741	NA	-0.0867308	0.968411	NA	0.876353	0.63092	NA	-2.02914	0.612151	NA	0.703302	0.798613	NA	0.879581	0.752017	NA	-1.38288	0.728834	NA	-0.873646	0.809536	NA	-0.13167	0.973754	NA
RvY_00192-2	-0.0794075	0.929273	0.961608	0.284523	0.911818	NA	-0.495993	0.742121	NA	-1.23903	0.481262	NA	-0.25317	0.935493	NA	-1.28719	0.606528	NA	-2.67905	0.402227	NA	-2.72428	0.417119	NA	-1.49512	0.582674	NA	-0.505469	0.864934	NA
RvY_00192-1	-0.369242	0.463402	0.625488	0.520458	0.364843	0.562725	0.0827611	0.870194	0.970324	0.376614	0.472469	0.686078	0.35695	0.655394	0.806147	-0.53257	0.558835	0.707614	0.49695	0.46629	0.641514	-0.0468397	0.966882	0.983861	0.453803	0.500002	0.668391	0.735189	0.433584	0.618851
RvY_00193	0.215905	0.806009	0.88393	-0.368618	0.254637	0.445977	0.423025	0.235311	0.679812	0.70447	0.00160411	0.0163614	0.70476	0.0741353	0.204935	-0.16339	0.660091	0.784292	0.496562	0.0675138	0.162397	0.0540631	0.888095	0.938371	0.337729	0.229602	0.40241	0.667737	0.0489288	0.139522
RvY_00194	-0.741666	0.0729945	0.20165	-0.208691	0.156771	0.321172	0.305186	0.0521871	0.359346	0.380233	0.0227705	0.105038	0.336087	0.092298	0.236962	0.40432	0.0209633	0.0587689	-0.0359012	0.856145	0.921165	0.0414273	0.853595	0.917315	0.0422058	0.823589	0.898886	0.162072	0.408223	0.596377
RvY_00195-1	-0.25992	0.650007	0.774772	0.365677	0.770534	NA	-1.05482	0.185837	0.62594	-1.16123	0.142172	0.34161	-2.30507	0.176859	0.367718	-2.0362	0.0603187	0.138241	-1.85798	0.128628	0.26332	-1.42172	0.362876	0.550796	-2.85152	0.0336398	0.0976954	0.3271	0.782795	0.875739
RvY_00195-2	NA	NA	NA	NA	NA	NA	NA	NA	NA	NA	NA	NA	NA	NA	NA	NA	NA	NA	NA	NA	NA	NA	NA	NA	NA	NA	NA	NA	NA	NA
RvY_00196	1.35085	0.00133702	0.0180621	0.783567	0.000111294	0.000932638	-0.278167	0.179834	0.617204	-0.407043	0.128803	0.321594	-1.26112	5.11279e-05	0.000755879	-1.75855	9.24503e-09	2.13549e-07	-1.47571	2.2893e-13	2.46912e-11	-1.72282	9.51144e-08	2.77497e-06	-1.61922	4.03318e-09	1.2488e-07	-1.09129	3.72808e-06	6.25816e-05
RvY_00197	0.579679	0.397126	0.566678	1.28277	0.000150378	0.00120784	-0.406319	0.386487	0.795826	-0.115215	0.803303	0.905299	0.0826546	0.911861	0.957105	-0.56069	0.349178	0.516316	-0.107146	0.867614	0.926377	0.381515	0.578138	0.734554	0.461317	0.405245	0.584988	-0.909356	0.263187	0.451202
RvY_00198-3	0.439442	0.280539	0.456227	0.47617	0.539469	NA	1.06889	0.252206	NA	0.942529	0.392311	NA	-0.337674	0.883221	NA	-0.486936	0.804132	0.881407	-0.109624	0.949296	NA	-0.551632	0.82028	0.89746	-0.516894	0.761324	0.860128	-2.14537	0.507738	NA
RvY_00198-2	NA	NA	NA	NA	NA	NA	NA	NA	NA	NA	NA	NA	NA	NA	NA	NA	NA	NA	NA	NA	NA	NA	NA	NA	NA	NA	NA	NA	NA	NA
RvY_00198-1	NA	NA	NA	NA	NA	NA	NA	NA	NA	NA	NA	NA	NA	NA	NA	NA	NA	NA	NA	NA	NA	NA	NA	NA	NA	NA	NA	NA	NA	NA
RvY_00199	-0.904823	0.0873023	0.223953	0.270005	0.608232	0.760995	0.434439	0.332605	0.759286	0.0251435	0.959164	0.981335	1.01883	0.204928	0.403713	0.294572	0.632282	0.763901	-0.364762	0.600807	0.750673	-0.2703	0.729153	0.839594	-0.830979	0.283935	0.464556	-0.835753	0.433788	0.619008
RvY_00200	-0.723681	0.286505	0.462205	0.169193	0.774349	0.872835	0.619918	0.163658	0.599325	0.559738	0.247369	0.474608	1.69865	0.0164074	0.0686807	1.06379	0.0751689	0.164406	0.943625	0.124151	0.256749	0.81854	0.301824	0.487238	0.986429	0.14553	0.290815	2.11342	0.00125519	0.00823353
RvY_00201	-0.183114	0.441098	0.60576	-0.174489	0.206927	0.388954	0.344459	0.171384	0.608478	0.812613	0.00191173	0.0185719	1.397	1.63165e-06	4.69697e-05	1.31854	6.03313e-08	1.06118e-06	1.28854	4.99049e-09	1.77131e-07	1.51584	1.17962e-09	6.80692e-08	1.39824	1.53271e-10	6.5552e-09	1.46314	3.70102e-09	1.73384e-07
RvY_00202-1	-2.1488	0.00538876	0.0422175	-1.82751	0.381436	NA	0.874068	0.786605	NA	0.0895742	0.979918	NA	1.78923	0.648378	NA	-1.38061	0.732032	NA	0.277545	0.945048	NA	2.38007	0.481394	NA	-1.28534	0.749867	NA	4.13607	0.0890164	0.215314
RvY_00202-2	NA	NA	NA	NA	NA	NA	NA	NA	NA	NA	NA	NA	NA	NA	NA	NA	NA	NA	NA	NA	NA	NA	NA	NA	NA	NA	NA	NA	NA	NA
RvY_00203	0.404102	0.205169	0.375622	-0.443899	0.00651247	0.0297855	0.219694	0.272197	0.711184	0.605559	0.00492177	0.0363262	0.411286	0.0870164	0.228171	0.874761	1.33927e-05	0.000112476	0.328547	0.121722	0.253291	0.615909	0.0472415	0.132278	0.278564	0.214928	0.384555	0.601944	0.0113592	0.0467204
RvY_00204	-3.7056	0.0152972	0.0789934	-2.51689	0.359749	NA	NA	NA	NA	0.892603	0.825453	NA	NA	NA	NA	NA	NA	NA	NA	NA	NA	NA	NA	NA	2.23647	0.580504	NA	NA	NA	NA
RvY_00205	-0.863822	0.357744	0.531599	0.355043	0.880807	NA	3.97907	0.0755462	NA	1.4477	0.717771	NA	NA	NA	NA	1.34302	0.742055	NA	NA	NA	NA	NA	NA	NA	1.59089	0.69536	NA	3.28093	0.421364	NA
RvY_00206-1	0.177876	0.804987	0.883437	3.30846	0.0653988	NA	0.0682522	0.985106	NA	1.79503	0.53546	NA	1.55282	0.697844	NA	-0.628591	0.877379	NA	3.18006	0.231789	NA	-0.826979	0.839121	NA	2.98385	0.284582	NA	1.30154	0.749309	NA
RvY_00206-2	-1.63486	0.624754	NA	NA	NA	NA	NA	NA	NA	NA	NA	NA	NA	NA	NA	NA	NA	NA	NA	NA	NA	NA	NA	NA	NA	NA	NA	NA	NA	NA
RvY_00207	-1.26243	0.173073	0.337342	0.357494	0.732812	NA	-0.263874	0.81159	NA	-0.554176	0.696431	NA	-4.42541	0.185004	NA	0.411694	0.759058	0.85295	-3.752	0.127739	NA	-0.7638	0.734132	0.843175	-3.4905	0.129782	NA	-2.53549	0.39332	NA
RvY_00208	0.783741	0.00144244	0.0188033	0.0419084	0.756093	0.86085	0.0549407	0.723567	0.934569	0.118111	0.458571	0.673793	-0.0329741	0.895327	0.949629	0.0536609	0.784878	0.870254	-0.0591961	0.731811	0.841261	-0.277401	0.217938	0.391621	-0.132903	0.552147	0.709334	-0.101476	0.662578	0.798013
RvY_00209-1	2.036	0.00115129	0.0164876	-1.62063	0.127293	NA	3.40558	0.253028	NA	2.63233	0.458586	NA	NA	NA	NA	NA	NA	NA	NA	NA	NA	NA	NA	NA	4.20755	0.14688	NA	NA	NA	NA
RvY_00209-2	NA	NA	NA	NA	NA	NA	NA	NA	NA	NA	NA	NA	NA	NA	NA	NA	NA	NA	NA	NA	NA	NA	NA	NA	NA	NA	NA	NA	NA	NA
RvY_00210	-0.127019	0.75429	0.849814	-0.404587	0.159434	0.324818	-0.359645	0.100852	0.493011	-0.417044	0.0940886	0.264842	0.506557	0.256171	0.464695	-0.466145	0.102985	0.210083	-0.468596	0.13881	0.277816	-0.232915	0.487709	0.663877	0.105909	0.728328	0.838549	-0.18555	0.626238	0.772261
RvY_00211-2	-0.985633	0.136913	0.293139	-0.462662	0.627728	NA	-0.507193	0.463189	0.834457	-0.897213	0.223193	0.447535	-0.947535	0.511806	0.705061	0.0349463	0.969612	0.983959	-0.253754	0.790099	0.880271	0.683287	0.475631	0.653983	-1.50358	0.194165	0.357365	-1.09527	0.408411	0.596571
RvY_00211-1	0.242217	0.551215	0.697225	-0.721814	0.081445	0.202663	0.293352	0.584345	0.884769	0.191092	0.749467	0.877041	-0.111208	0.931589	0.968358	-0.141132	0.856238	0.91517	0.785214	0.260607	0.432587	0.963779	0.207488	0.377545	-0.320406	0.68475	0.809389	-0.526479	0.582489	0.739786
RvY_00212	1.8834	0.0129416	0.0714595	0.343197	0.473369	0.65888	0.418528	0.41668	0.814233	0.838491	0.0608843	0.200598	0.386034	0.586796	0.762354	-0.849045	0.190144	0.333663	-0.740059	0.253725	0.424893	-1.34899	0.0893092	0.210433	-1.0585	0.157922	0.308311	0.357271	0.590751	0.746178
RvY_00213	-1.64361	0.368414	NA	NA	NA	NA	NA	NA	NA	NA	NA	NA	NA	NA	NA	NA	NA	NA	NA	NA	NA	1.06674	0.793123	NA	NA	NA	NA	NA	NA	NA
RvY_00214-2	-2.01948	0.510519	NA	NA	NA	NA	NA	NA	NA	NA	NA	NA	NA	NA	NA	NA	NA	NA	NA	NA	NA	NA	NA	NA	NA	NA	NA	NA	NA	NA
RvY_00214-1	NA	NA	NA	NA	NA	NA	NA	NA	NA	NA	NA	NA	NA	NA	NA	NA	NA	NA	NA	NA	NA	NA	NA	NA	NA	NA	NA	NA	NA	NA
RvY_00215	-1.65544	0.217115	0.389338	NA	NA	NA	0.0909414	0.982219	NA	0.861402	0.831537	NA	NA	NA	NA	NA	NA	NA	NA	NA	NA	NA	NA	NA	NA	NA	NA	NA	NA	NA
RvY_00216	-0.234931	0.839798	0.90598	-2.04415	0.511801	NA	0.899136	0.81403	NA	0.837028	0.807777	NA	-0.598867	0.883099	NA	3.15661	0.26935	NA	0.101659	0.98009	NA	-0.826979	0.839121	NA	-0.53225	0.896046	NA	1.30154	0.749309	NA
RvY_00217-1	NA	NA	NA	NA	NA	NA	NA	NA	NA	0.116007	0.977319	NA	NA	NA	NA	NA	NA	NA	NA	NA	NA	NA	NA	NA	NA	NA	NA	NA	NA	NA
RvY_00217-2	NA	NA	NA	NA	NA	NA	NA	NA	NA	NA	NA	NA	NA	NA	NA	NA	NA	NA	NA	NA	NA	NA	NA	NA	NA	NA	NA	NA	NA	NA
RvY_00218	-1.85872	0.389422	NA	-2.09166	0.496482	NA	1.80655	0.650108	NA	1.63034	0.683116	NA	NA	NA	NA	NA	NA	NA	NA	NA	NA	NA	NA	NA	NA	NA	NA	NA	NA	NA
RvY_00219	-0.00888369	0.992908	0.995866	-2.79193	0.285225	NA	-3.52591	0.224491	NA	-2.02219	0.402717	NA	-3.1575	0.424225	NA	-2.27961	0.456174	NA	-0.525237	0.854413	NA	-3.40354	0.388978	NA	1.18084	0.605003	0.750824	-1.26498	0.748844	NA
RvY_00220	-1.02131	0.480211	0.638932	-2.07164	0.551548	NA	1.01278	0.677552	NA	0.185608	0.954126	NA	-1.2524	0.75635	NA	-1.29083	0.74912	NA	-0.555962	0.890445	NA	-1.48509	0.712928	NA	-1.19141	0.767862	NA	1.60599	0.672391	NA
RvY_00221	-1.78767	0.236622	0.410539	2.30967	0.521434	NA	2.60742	0.50924	NA	3.0058	0.34896	NA	NA	NA	NA	NA	NA	NA	NA	NA	NA	NA	NA	NA	NA	NA	NA	NA	NA	NA
RvY_00222	-0.0496527	0.912809	0.951957	0.733833	0.0337032	0.105378	-0.568425	0.149165	0.581009	-0.666604	0.101901	0.278934	-0.91606	0.408312	0.618338	-0.72506	0.169235	0.305545	-1.3087	0.0293119	0.0854626	-3.02929	0.000562482	0.00395222	-1.19383	0.0449372	0.122323	-0.2596	0.677593	0.809594
RvY_00223	-1.12378	0.417835	0.586087	-1.1113	0.363001	NA	-0.595426	0.664627	NA	0.0663102	0.958863	NA	-1.20866	0.672398	NA	-0.8731	0.62328	0.756139	-1.34758	0.533703	NA	-0.664981	0.778663	0.871481	-3.12081	0.189389	NA	-2.36271	0.450699	NA
RvY_00224	-1.83154	0.0161365	0.0813011	-2.29778	0.271988	NA	0.35274	0.833625	NA	-0.630012	0.782575	NA	1.70905	0.511581	NA	-2.35492	0.554601	NA	-1.61672	0.685015	NA	-1.66821	0.674511	NA	0.162178	0.956623	NA	-0.415547	0.91696	NA
RvY_00225	-0.772627	0.310381	0.486328	-0.582789	0.886429	NA	NA	NA	NA	NA	NA	NA	NA	NA	NA	NA	NA	NA	NA	NA	NA	NA	NA	NA	NA	NA	NA	NA	NA	NA
RvY_00226	-2.46146	5.81675e-05	0.00253624	-0.215016	0.921989	NA	-0.45118	0.788394	NA	-0.996971	0.570973	NA	-3.58356	0.320604	NA	-3.58919	0.182855	NA	-2.86457	0.308526	NA	-3.80752	0.245153	NA	0.709007	0.721154	0.834065	1.221	0.56112	0.723639
RvY_00227	-1.22719	0.0245511	0.10476	-1.60821	0.346112	NA	0.855049	0.643142	NA	0.697747	0.673686	NA	-1.6808	0.671123	NA	-0.0327972	0.989091	NA	-1.8545	0.640745	NA	-1.05411	0.778339	NA	2.5993	0.117196	0.248157	-0.651927	0.869691	NA
RvY_00228	-0.602538	0.13894	0.295813	-0.22154	0.202604	0.382859	0.196011	0.296456	0.728741	0.308269	0.114985	0.301292	0.357652	0.19528	0.390861	0.598031	0.00295657	0.0115466	0.314865	0.129795	0.265061	0.503455	0.0678398	0.172167	0.101888	0.675821	0.802355	0.0407955	0.866969	0.927304
RvY_00229	-1.11318	0.0114733	0.0666098	-0.25813	0.540881	0.712305	0.200831	0.51331	0.8602	0.7459	0.0267595	0.117275	2.02434	4.40307e-08	2.39682e-06	1.62254	2.07568e-08	4.25946e-07	1.50183	2.51028e-08	7.06789e-07	1.71687	1.65837e-07	4.34154e-06	2.04563	5.84244e-14	5.85972e-12	1.74975	1.72258e-09	8.95944e-08
RvY_00230	0.396426	0.206451	0.376897	0.124134	0.418336	0.613486	-0.181499	0.379822	0.790748	-0.050956	0.811332	0.910293	-0.317467	0.338309	0.551968	-0.36253	0.13884	0.263284	-0.122875	0.586703	0.740248	-0.39506	0.151665	0.30582	-0.12226	0.592568	0.742313	-0.834815	0.00265568	0.0150189
RvY_00231	0.662695	0.126617	0.279737	0.0972105	0.432811	0.624801	0.200997	0.227188	0.671799	-0.0360365	0.819284	0.915506	-0.13264	0.535663	0.725572	-0.0199402	0.906017	0.947087	-0.057978	0.760322	0.861522	-0.0426071	0.82519	0.900982	-0.279098	0.105886	0.230959	-0.144532	0.405488	0.594375
RvY_00232-1	-0.648434	0.239042	0.413452	0.266627	0.706857	NA	0.171998	0.69004	0.925937	0.222325	0.641504	0.811039	1.56822	0.00384854	0.0227004	1.958	9.00399e-07	1.06692e-05	1.45276	0.00408143	0.0177052	1.75885	0.00349998	0.0175621	0.941244	0.11582	0.246196	1.52415	0.00583518	0.0278097
RvY_00232-2	-0.535131	0.689169	0.804372	0.378997	0.913183	NA	1.39617	0.727522	NA	3.47847	0.17243	NA	NA	NA	NA	2.58049	0.520485	NA	3.00788	0.456318	NA	1.06674	0.793123	NA	1.59089	0.69536	NA	4.0494	0.31663	NA
RvY_00233	-0.55512	0.199364	0.368659	-0.222224	0.385026	0.581877	0.684549	0.00686341	0.103251	0.454005	0.128503	0.321231	0.102896	0.82636	0.911483	-0.169435	0.608998	0.745502	-0.0650851	0.856446	0.921196	0.469551	0.235865	0.412383	-0.0844405	0.811132	0.891042	1.16431	0.00057579	0.00430004
RvY_00234	-0.146872	0.754099	0.8497	-0.156744	0.286227	0.481763	-0.245475	0.179678	0.616995	-0.198259	0.236725	0.462686	-0.0726954	0.746066	0.861553	0.198894	0.243101	0.399424	0.0470931	0.786301	0.877722	0.157746	0.4819	0.659209	0.0997755	0.621634	0.763744	-0.0819321	0.682919	0.813139
RvY_00235	-1.26721	0.0206415	0.0943353	-0.493741	0.000141424	0.00114763	0.0515094	0.764763	0.945778	-0.128801	0.423667	0.645002	-0.323897	0.161858	0.346231	0.105062	0.556285	0.705394	0.223178	0.135899	0.273969	-0.0593451	0.781168	0.873014	-0.123394	0.446793	0.62255	-0.178582	0.291253	0.482718
RvY_00236-1	0.728952	0.0456559	0.151044	0.315003	0.0264255	0.088006	0.320647	0.0667969	0.405084	-0.058958	0.803202	0.905299	-0.890789	0.00188411	0.0131934	-0.67329	0.00151215	0.00652254	-0.745448	0.000122898	0.00100652	-1.02443	1.4899e-05	0.000193199	-0.852316	3.75888e-05	0.000341852	-0.923604	9.89984e-06	0.000145157
RvY_00236-2	-0.808098	0.557386	0.702222	-0.488372	0.862074	NA	1.15755	0.407161	NA	-1.22647	0.553356	NA	-0.312103	0.933395	NA	-1.81892	0.560627	NA	-1.03192	0.727402	NA	-2.06555	0.601362	NA	-0.476065	0.859327	NA	2.07423	0.312347	NA
RvY_00237	-0.325307	0.602698	0.737889	0.542177	0.0119027	0.0480288	0.371516	0.0893972	0.467564	0.111999	0.58502	0.772243	0.00252861	0.992716	0.996315	0.147656	0.550966	0.701618	0.371668	0.108775	0.234072	-0.297268	0.276926	0.459684	-0.372229	0.11289	0.241554	0.281424	0.288043	0.479443
RvY_00238	-1.86101	0.38892	NA	-0.549438	0.843462	NA	1.75863	0.658994	NA	0.116007	0.977319	NA	NA	NA	NA	3.41956	0.373595	NA	NA	NA	NA	4.16984	0.223659	NA	NA	NA	NA	NA	NA	NA
RvY_00239	-2.52509	0.122609	0.274205	-2.48135	0.327805	NA	NA	NA	NA	2.39575	0.545012	NA	3.56767	0.369349	NA	2.06969	0.608523	NA	NA	NA	NA	NA	NA	NA	1.3713	0.736141	NA	3.28093	0.421364	NA
RvY_00240	-1.39086	0.00699296	0.0496019	-3.28204	0.16555	NA	0.14187	0.944835	NA	-0.78615	0.799344	NA	-2.18229	0.584692	NA	1.68083	0.403186	NA	1.3232	0.596915	NA	-1.54874	0.697098	NA	0.5149	0.872783	NA	1.87617	0.541119	NA
RvY_00241	-0.408211	0.587705	0.725758	NA	NA	NA	0.0909414	0.982219	NA	NA	NA	NA	NA	NA	NA	NA	NA	NA	NA	NA	NA	1.06674	0.793123	NA	NA	NA	NA	NA	NA	NA
RvY_00242	-0.812622	0.102247	0.246013	0.889793	0.309601	NA	0.538265	0.613061	NA	-0.518139	0.734093	NA	-0.75709	0.751892	NA	-0.353268	0.856596	0.915273	1.31946	0.270243	0.443533	0.0982617	0.960353	0.979958	-0.570943	0.755908	0.856455	0.0953018	0.966275	NA
RvY_00243	-2.37127	0.00367626	0.0334586	-1.48662	0.712699	NA	-0.932732	0.6462	NA	-2.15754	0.423809	NA	0.500259	0.882434	NA	1.68666	0.280343	NA	-1.9024	0.629952	NA	0.968123	0.703686	NA	0.145068	0.95356	NA	2.18299	0.33542	NA
RvY_00244-1	-0.2114	0.768355	0.858571	-0.396524	0.785494	NA	1.084	0.78799	NA	4.39241	0.0293405	NA	4.47508	0.256462	NA	2.40409	0.550271	NA	4.42583	0.145282	NA	NA	NA	NA	3.7869	0.2425	NA	3.28093	0.421364	NA
RvY_00244-2	-0.537711	0.753817	0.849483	NA	NA	NA	NA	NA	NA	NA	NA	NA	NA	NA	NA	NA	NA	NA	NA	NA	NA	NA	NA	NA	2.64352	0.510811	NA	NA	NA	NA
RvY_00245	-0.966076	0.468435	0.629147	-0.582789	0.886429	NA	NA	NA	NA	NA	NA	NA	NA	NA	NA	NA	NA	NA	NA	NA	NA	NA	NA	NA	NA	NA	NA	NA	NA	NA
RvY_00246	-1.63486	0.624754	NA	NA	NA	NA	NA	NA	NA	NA	NA	NA	1.28818	0.751341	NA	NA	NA	NA	NA	NA	NA	1.06674	0.793123	NA	2.80774	0.483617	NA	NA	NA	NA
RvY_00247-4	-1.86122	0.0385594	0.136295	-1.13413	0.32439	NA	0.35917	0.600721	0.892939	0.0922821	0.905591	0.956885	0.777442	0.593457	0.766644	1.28653	0.154363	0.285421	0.246322	0.80458	0.888885	1.6849	0.0831915	0.199847	-0.105453	0.920158	0.955045	0.580454	0.60036	0.753277
RvY_00247-3	-2.4555	0.0130496	0.0718118	NA	NA	NA	1.78028	0.521832	NA	2.19335	0.412919	NA	1.25281	0.754756	NA	2.49026	0.389787	NA	1.94937	0.571035	NA	2.91372	0.367769	NA	1.97885	0.573515	NA	1.30154	0.749309	NA
RvY_00247-1	NA	NA	NA	NA	NA	NA	NA	NA	NA	NA	NA	NA	NA	NA	NA	NA	NA	NA	NA	NA	NA	NA	NA	NA	NA	NA	NA	NA	NA	NA
RvY_00247-2	NA	NA	NA	NA	NA	NA	NA	NA	NA	NA	NA	NA	NA	NA	NA	NA	NA	NA	NA	NA	NA	NA	NA	NA	NA	NA	NA	NA	NA	NA
RvY_00248-2	-0.846244	0.0258963	0.108148	-1.17119	0.256227	NA	0.23034	0.801955	0.953515	0.0609595	0.947287	0.975139	2.15727	0.120548	0.283348	-0.179882	0.895555	0.9405	-0.131918	0.913672	0.953556	0.615456	0.6822	0.810343	1.54703	0.0948671	0.21395	1.54574	0.244891	0.430621
RvY_00248-1	0.439367	0.427475	0.594378	0.723062	0.431526	NA	0.667533	0.348035	0.769227	0.669593	0.396273	0.620069	-0.310262	0.85601	0.928768	0.858872	0.338949	0.506021	-0.0941463	0.940769	0.967654	0.65249	0.553631	0.716219	0.829202	0.393138	0.57344	-0.268076	0.854295	0.919887
RvY_00249-2	NA	NA	NA	NA	NA	NA	NA	NA	NA	NA	NA	NA	NA	NA	NA	NA	NA	NA	NA	NA	NA	NA	NA	NA	NA	NA	NA	NA	NA	NA
RvY_00248-3	0.409844	0.777458	0.864825	-1.48662	0.712699	NA	0.999414	0.71626	NA	-1.45481	0.718931	NA	0.306338	0.93893	NA	1.58745	0.637988	NA	1.90581	0.523398	NA	-1.38075	0.732646	NA	2.82586	0.248865	NA	0.755756	0.851689	NA
RvY_00249-1	2.73628	0.145857	NA	2.87602	0.30257	NA	0.0909414	0.982219	NA	3.22681	0.23293	NA	1.67536	0.678922	NA	1.34302	0.742055	NA	3.42012	0.383777	NA	2.52009	0.529621	NA	3.34787	0.361484	NA	NA	NA	NA
RvY_00249-3	0.175839	0.887904	0.936906	-0.971218	0.557922	NA	-1.3816	0.700913	NA	1.89364	0.400516	NA	0.047656	0.990372	NA	-0.190938	0.960523	NA	2.86408	0.120942	NA	0.708866	0.84633	NA	1.5129	0.578443	NA	2.68591	0.353459	NA
RvY_00250-2	NA	NA	NA	NA	NA	NA	NA	NA	NA	NA	NA	NA	NA	NA	NA	NA	NA	NA	NA	NA	NA	NA	NA	NA	NA	NA	NA	NA	NA	NA
RvY_00250-1	NA	NA	NA	NA	NA	NA	NA	NA	NA	NA	NA	NA	NA	NA	NA	NA	NA	NA	NA	NA	NA	NA	NA	NA	NA	NA	NA	NA	NA	NA
RvY_00250-4	NA	NA	NA	NA	NA	NA	NA	NA	NA	NA	NA	NA	NA	NA	NA	NA	NA	NA	NA	NA	NA	NA	NA	NA	NA	NA	NA	NA	NA	NA
RvY_00250-3	NA	NA	NA	NA	NA	NA	NA	NA	NA	NA	NA	NA	NA	NA	NA	NA	NA	NA	NA	NA	NA	NA	NA	NA	NA	NA	NA	NA	NA	NA
RvY_00250-5	0.337745	0.852985	NA	NA	NA	NA	0.0909414	0.982219	NA	NA	NA	NA	NA	NA	NA	NA	NA	NA	NA	NA	NA	NA	NA	NA	NA	NA	NA	NA	NA	NA
RvY_00251-4	1.28396	0.049872	0.159139	1.96557	0.154183	NA	-0.742235	0.673526	NA	-1.56511	0.401942	NA	-3.44635	0.38213	NA	-3.50266	0.238239	NA	-0.817103	0.736847	NA	-3.68279	0.321355	NA	-1.96384	0.473441	NA	-1.55132	0.680332	NA
RvY_00251-3	0.47457	0.439268	0.604264	1.261	0.197823	NA	0.279538	0.808362	NA	-0.963731	0.511817	NA	0.764789	0.726	NA	-0.0931325	0.957379	NA	0.345214	0.843831	NA	-0.466309	0.841299	NA	-0.366693	0.842173	0.909716	-1.84401	0.598339	NA
RvY_00252-1	0.0649838	0.933941	0.96424	1.07766	0.201775	0.382091	-0.764843	0.0562686	0.370107	-1.56601	0.000431846	0.00635835	-0.33473	0.595667	0.767746	-1.52906	0.00525169	0.0188302	-0.715303	0.203441	0.364675	-2.44049	0.00108883	0.00682625	-1.35349	0.0668019	0.164544	-1.83276	0.0323931	0.102453
RvY_00252-2	NA	NA	NA	NA	NA	NA	1.31681	0.742791	NA	NA	NA	NA	NA	NA	NA	NA	NA	NA	NA	NA	NA	NA	NA	NA	3.34426	0.400434	NA	NA	NA	NA
RvY_00253	-0.0627413	0.914678	0.952911	0.779458	3.24118e-06	3.79445e-05	-0.675524	0.0108191	0.141705	-1.67857	6.18763e-10	5.75541e-08	-0.602566	0.198022	0.394346	-1.49425	3.10273e-07	4.34387e-06	-0.909242	0.00188844	0.0095486	-1.44991	2.23412e-06	3.87393e-05	-1.42746	1.03659e-07	2.09109e-06	-1.91078	1.4383e-07	3.89373e-06
RvY_00254-3	0.73598	0.688901	NA	0.378997	0.915025	NA	0.0909414	0.982219	NA	1.4477	0.717771	NA	1.28818	0.751341	NA	1.34302	0.742055	NA	NA	NA	NA	1.57582	0.697443	NA	NA	NA	NA	3.28093	0.421364	NA
RvY_00254-1	NA	NA	NA	NA	NA	NA	NA	NA	NA	NA	NA	NA	NA	NA	NA	NA	NA	NA	NA	NA	NA	NA	NA	NA	NA	NA	NA	NA	NA	NA
RvY_00254-2	NA	NA	NA	NA	NA	NA	NA	NA	NA	NA	NA	NA	NA	NA	NA	NA	NA	NA	NA	NA	NA	NA	NA	NA	NA	NA	NA	NA	NA	NA
RvY_00254-4	NA	NA	NA	NA	NA	NA	NA	NA	NA	NA	NA	NA	NA	NA	NA	NA	NA	NA	NA	NA	NA	NA	NA	NA	NA	NA	NA	NA	NA	NA
RvY_00255	-1.40424	0.165946	0.329064	-0.582789	0.886429	NA	0.845954	0.8345	NA	NA	NA	NA	NA	NA	NA	NA	NA	NA	NA	NA	NA	2.60558	0.515149	NA	1.59089	0.69536	NA	NA	NA	NA
RvY_00256	-2.44372	0.0647119	0.186335	-1.5164	0.672062	NA	-0.705287	0.829993	NA	0.379291	0.900315	NA	-1.35741	0.73632	NA	1.09469	0.753096	NA	1.64788	0.620161	NA	-0.19429	0.961299	NA	-0.394861	0.921765	NA	0.54359	0.892737	NA
RvY_00257-4	-0.513042	0.758886	NA	0.378997	0.913553	NA	NA	NA	NA	NA	NA	NA	NA	NA	NA	NA	NA	NA	2.1399	0.599251	NA	NA	NA	NA	NA	NA	NA	NA	NA	NA
RvY_00257-3	-1.31118	0.220545	0.393221	0.378997	0.915025	NA	-0.544512	0.735152	NA	-4.49308	0.102184	NA	-3.23916	0.412057	NA	-3.28292	0.298304	NA	-2.54673	0.441042	NA	-3.47795	0.377274	NA	-3.18321	0.341825	NA	1.53537	0.49954	NA
RvY_00257-5	NA	NA	NA	NA	NA	NA	NA	NA	NA	NA	NA	NA	NA	NA	NA	NA	NA	NA	NA	NA	NA	NA	NA	NA	NA	NA	NA	NA	NA	NA
RvY_00257-1	-0.674969	0.247008	0.421365	0.433203	0.774764	NA	-1.08549	0.340057	NA	-0.827623	0.520056	NA	-4.18231	0.0704556	NA	-2.39682	0.157555	0.289884	-4.35498	0.0321346	NA	-5.29476	0.0213463	0.0725461	-1.53529	0.366188	0.546902	-3.16339	0.172582	NA
RvY_00258	0.270897	0.743771	0.842014	-0.206071	0.862358	NA	-1.12291	0.58356	NA	-0.465835	0.764802	NA	-2.43427	0.455605	NA	-2.75345	0.267393	NA	-0.424068	0.848352	NA	1.37064	0.463175	0.643572	-2.70416	0.31966	NA	0.183925	0.93357	NA
RvY_00257-2	NA	NA	NA	NA	NA	NA	NA	NA	NA	NA	NA	NA	NA	NA	NA	NA	NA	NA	NA	NA	NA	NA	NA	NA	NA	NA	NA	NA	NA	NA
RvY_00257-6	NA	NA	NA	NA	NA	NA	NA	NA	NA	NA	NA	NA	NA	NA	NA	NA	NA	NA	NA	NA	NA	NA	NA	NA	NA	NA	NA	NA	NA	NA
RvY_00259	0.1486	0.708988	0.818365	-0.250582	0.0992415	0.233554	0.00606323	0.969164	0.994886	-0.237201	0.176237	0.386796	-0.538465	0.00971614	0.0468001	-0.167837	0.362635	0.529851	-0.172944	0.308808	0.483842	-0.127671	0.541741	0.707058	-0.4559	0.0208687	0.0674716	-0.479368	0.0246421	0.083602
RvY_00260	0.131744	0.760743	0.853939	0.423378	0.469866	0.656513	-0.640532	0.284228	0.719923	-0.673588	0.330334	0.560748	-1.65832	0.255975	0.464458	-0.469088	0.534152	0.687957	-4.49301	0.00289325	0.013297	-0.045226	0.968449	0.984876	-1.81657	0.0886857	0.203359	-0.565843	0.664891	0.799916
RvY_00261	1.09542	0.175596	0.340511	1.2682	1.27677e-15	4.64695e-14	0.165071	0.660055	0.915216	0.105296	0.699136	0.847785	-0.320611	0.382995	0.594472	-0.492753	0.0864763	0.183435	-0.659089	0.0596817	0.147976	-0.575526	0.0900914	0.21172	-0.338631	0.240089	0.415272	-0.229413	0.573959	0.733829
RvY_00262-1	-0.0919109	0.912611	0.95193	0.573822	0.0515379	0.14499	-0.432946	0.438764	0.822768	0.0264264	0.955423	0.979711	0.222924	0.737053	0.856268	-0.443817	0.392481	0.55751	-0.888283	0.12057	0.251561	0.000660989	0.999087	0.999592	0.423567	0.369128	0.549352	0.349114	0.57664	0.735729
RvY_00262-2	NA	NA	NA	NA	NA	NA	NA	NA	NA	NA	NA	NA	NA	NA	NA	NA	NA	NA	NA	NA	NA	NA	NA	NA	NA	NA	NA	NA	NA	NA
RvY_00263	3.19279	0.237404	0.411475	-0.582789	0.886429	NA	0.0909414	0.982219	NA	0.892603	0.825453	NA	NA	NA	NA	3.30531	0.403818	NA	NA	NA	NA	NA	NA	NA	NA	NA	NA	NA	NA	NA
RvY_00264	0.207083	0.797693	0.879254	-0.150787	0.90733	NA	0.834497	0.453685	NA	-0.210984	0.870539	NA	-1.28473	0.66876	NA	0.718516	0.696297	0.808244	-3.22081	0.249724	NA	-2.73242	0.34764	NA	-2.41146	0.337371	NA	-2.00328	0.553923	NA
RvY_00265	2.55021	0.00213148	0.0238522	2.90746	1.00611e-66	5.83967e-64	-0.249457	0.245533	0.688798	-0.814896	0.000540892	0.00741023	-0.72914	0.0204326	0.080481	-0.951267	4.1135e-05	0.000293913	-1.29545	5.29924e-08	1.35511e-06	-1.30377	4.21051e-07	9.51247e-06	-1.10976	4.39522e-07	7.29566e-06	-1.25712	9.47059e-06	0.000139638
RvY_00266	-4.34416	0.0601221	0.177789	-1.50506	0.53354	NA	0.639639	0.83938	NA	1.78834	0.424269	NA	-1.57111	0.696037	NA	2.48792	0.327812	NA	-0.886234	0.825557	NA	0.519035	0.895425	NA	2.6579	0.242201	NA	0.323499	0.935884	NA
RvY_00267	-3.19651	0.217747	NA	NA	NA	NA	1.39617	0.727522	NA	1.34891	0.736723	NA	NA	NA	NA	NA	NA	NA	NA	NA	NA	NA	NA	NA	NA	NA	NA	NA	NA	NA
RvY_00268	-2.65911	0.0399645	0.139147	-0.514716	0.856385	NA	1.90164	0.2911	NA	-0.78148	0.829947	NA	-1.2524	0.75635	NA	1.15786	0.715365	NA	0.464901	0.903657	NA	0.932828	0.813701	NA	1.92517	0.477571	NA	3.49184	0.158925	NA
RvY_00269	-1.0132	0.0971923	0.238881	0.378996	0.915949	NA	0.899136	0.81403	NA	2.27593	0.343375	NA	-0.598867	0.883099	NA	1.45085	0.71787	NA	0.101659	0.98009	NA	0.901864	0.823303	NA	1.79429	0.652414	NA	1.30154	0.749309	NA
RvY_00270	-1.67347	0.00143935	0.0188018	-1.54791	0.519059	NA	3.91313	0.065574	NA	2.15234	0.587493	NA	6.98676	0.00941197	0.0458099	3.89969	0.247663	NA	2.59413	0.522684	NA	2.77151	0.48764	NA	1.3713	0.736141	NA	3.28093	0.421364	NA
RvY_00271-1	1.51079	0.00158253	0.0198255	1.22413	0.0493199	0.14067	-0.656681	0.275785	0.715012	-0.513357	0.46824	0.683149	1.01044	0.276986	0.489152	-0.566492	0.482573	0.642096	-1.8114	0.11789	0.247218	-1.18323	0.349525	0.53825	-0.612138	0.507922	0.674546	-2.1393	0.179818	0.351001
RvY_00271-3	NA	NA	NA	NA	NA	NA	NA	NA	NA	NA	NA	NA	NA	NA	NA	NA	NA	NA	NA	NA	NA	NA	NA	NA	NA	NA	NA	NA	NA	NA
RvY_00271-2	-1.00195	0.368054	0.540638	-0.599764	0.770971	NA	0.381612	0.923994	NA	-1.85576	0.648742	NA	-0.598867	0.883099	NA	-0.628591	0.877379	NA	1.12535	0.781917	NA	-0.826979	0.839121	NA	-0.53225	0.896046	NA	1.30154	0.749309	NA
RvY_00272	-0.329532	0.843444	0.907872	NA	NA	NA	-1.58687	0.665231	NA	-0.26484	0.938251	NA	-1.2524	0.75635	NA	-1.29083	0.74912	NA	-0.555962	0.890445	NA	-1.48509	0.712928	NA	-0.300928	0.940406	NA	0.645791	0.872888	NA
RvY_00273	-1.77784	0.021818	0.0972785	1.25658	0.647399	NA	0.534812	0.85273	NA	-0.15247	0.953656	NA	-2.27772	0.567856	NA	0.30823	0.913329	NA	-1.58612	0.690787	NA	-2.50978	0.529084	NA	1.46421	0.557935	NA	-0.377266	0.924625	NA
RvY_00274-2	-1.82449	0.0512902	0.162018	NA	NA	NA	1.31681	0.742791	NA	2.25569	0.567794	NA	NA	NA	NA	NA	NA	NA	NA	NA	NA	NA	NA	NA	NA	NA	NA	NA	NA	NA
RvY_00274-1	-2.29363	0.0032154	0.0306773	-0.582789	0.886429	NA	2.62153	0.370797	NA	-0.148585	0.970682	NA	1.25281	0.754756	NA	0.333186	0.934819	NA	0.101659	0.98009	NA	-0.826979	0.839121	NA	-0.53225	0.896046	NA	1.30154	0.749309	NA
RvY_00275	-1.84441	0.0459965	0.151698	0.835767	0.556951	NA	-0.0281286	0.979495	NA	0.146842	0.894401	NA	-1.83546	0.515582	NA	0.535909	0.68221	0.797869	-2.03772	0.361545	NA	-1.09916	0.601353	0.753133	-2.74334	0.236246	NA	-0.147226	0.947272	NA
RvY_00276	-0.546459	0.639408	0.766312	1.23164	0.242584	NA	0.525622	0.622489	NA	0.195158	0.865611	NA	-1.23526	0.654873	NA	0.0459634	0.974051	0.986353	-1.98576	0.379723	NA	-0.842721	0.721748	0.835308	-0.158653	0.933678	0.962397	1.45475	0.360434	0.552853
RvY_00277	-3.53151	0.0174664	0.0850103	1.34076	0.742473	NA	-1.78284	0.593667	NA	-1.32002	0.683288	NA	-0.736781	0.851971	NA	-2.24546	0.573729	NA	-1.49967	0.707174	NA	-2.42779	0.543091	NA	0.5149	0.872783	NA	-0.289515	0.942192	NA
RvY_00278-1	-5.17294	0.00207365	0.0235515	-0.518156	0.0329945	0.103813	0.0205053	0.945842	0.990762	-0.0548293	0.848514	0.930075	-0.324689	0.587083	0.762422	0.0391705	0.90544	0.946771	0.278752	0.413909	0.592852	-0.352202	0.607002	0.757856	0.722015	0.0442844	0.120979	0.280038	0.63581	0.779843
RvY_00278-2	-5.00571	0.00247596	0.0264429	-0.424034	0.0781445	0.196663	0.643367	0.0513591	0.357416	0.0937601	0.817074	0.913997	-1.55131	0.0331931	0.1159	-0.167471	0.712634	0.820427	-0.022427	0.964943	0.981381	-0.591733	0.440051	0.624157	-0.620211	0.299886	0.481889	-1.82491	0.0245957	0.0834875
RvY_00279-1	-3.68325	0.037951	0.135106	-0.531544	0.469204	NA	0.491724	0.452456	0.828949	-0.00586692	0.994115	0.998279	-2.33211	0.231833	0.437439	-0.568961	0.593654	0.733097	-1.02379	0.433865	0.612855	-0.452709	0.740522	0.847503	-0.421961	0.698974	0.819524	-2.35601	0.203417	0.381833
RvY_00279-2	-0.13231	0.974133	NA	1.34076	0.742473	NA	NA	NA	NA	NA	NA	NA	NA	NA	NA	NA	NA	NA	NA	NA	NA	NA	NA	NA	NA	NA	NA	NA	NA	NA
RvY_00280	-1.61878	0.223886	0.3969	-0.0390037	0.874663	0.929894	0.0843443	0.639996	0.908277	0.168435	0.453145	0.669511	0.556884	0.0227321	0.087163	0.431356	0.0322251	0.0834524	0.679843	0.0010487	0.00593536	0.328919	0.300535	0.486001	0.506278	0.0138842	0.0492332	0.570029	0.0129081	0.0516442
RvY_00281	-0.259865	0.454463	0.617419	-0.200286	0.113404	0.257383	-0.24529	0.0711708	0.419164	0.0195357	0.899522	0.954834	0.161161	0.322223	0.535665	0.335276	0.0265565	0.0714565	0.372322	0.015214	0.0509837	0.365388	0.0821909	0.198131	0.396956	0.0166597	0.0565731	0.0286136	0.864532	0.925929
RvY_00282	NA	NA	NA	NA	NA	NA	NA	NA	NA	NA	NA	NA	NA	NA	NA	NA	NA	NA	NA	NA	NA	NA	NA	NA	NA	NA	NA	NA	NA	NA
RvY_00283	-1.94875	0.0431613	0.145899	-2.25154	0.152425	NA	-1.56529	0.198946	NA	-0.33578	0.71545	0.857274	-1.13053	0.565587	0.746527	-2.50503	0.091856	0.192069	-0.594846	0.616843	0.762658	-0.408766	0.779243	0.871637	-1.05535	0.407289	0.587002	0.273337	0.828166	0.904505
RvY_00284	NA	NA	NA	NA	NA	NA	0.0909414	0.982219	NA	NA	NA	NA	NA	NA	NA	NA	NA	NA	NA	NA	NA	NA	NA	NA	NA	NA	NA	NA	NA	NA
RvY_00285	-0.0915335	0.790164	0.874441	-0.0432261	0.909786	0.949926	-0.188529	0.686739	0.925477	-0.695269	0.162852	0.369388	-1.9636	0.0929821	0.237872	-0.692234	0.22389	0.375692	-0.736849	0.227631	0.393325	-0.392099	0.552706	0.715568	-0.178824	0.797881	0.883381	-1.45168	0.157799	0.320376
RvY_00286	-0.278963	0.509525	0.66393	-0.0263005	0.919458	0.955141	-0.170811	0.377765	0.788606	-0.350634	0.0814344	0.241321	-0.0708948	0.799902	0.895164	-0.228928	0.306484	0.470805	-0.29722	0.206277	0.367839	-0.350326	0.291171	0.475523	-0.444254	0.0754911	0.180182	-0.119852	0.699236	0.823757
RvY_00287	0.449498	0.0871152	0.2238	-0.0551148	0.794935	0.885241	-0.422845	0.107479	0.508092	-0.141791	0.593894	0.778997	-1.18231	0.0788272	0.21363	-0.326002	0.254729	0.413018	-0.124229	0.700685	0.821698	-0.335252	0.360204	0.548666	-0.883433	0.00666333	0.026876	-0.63041	0.112081	0.252788
RvY_00288	1.78005	0.0242761	0.104032	1.37123	8.73616e-06	9.4732e-05	-0.00297904	0.990776	0.997424	-0.987423	0.00188485	0.0183489	-2.15117	0.026192	0.096889	-1.88271	5.64659e-06	5.35165e-05	-1.63116	0.000111278	0.000929567	-0.940271	0.0577415	0.152841	-0.952306	0.0209031	0.0675369	-1.48628	0.00993621	0.0421665
RvY_00289	-0.91105	0.408801	0.577172	-0.514712	0.854065	NA	-1.43424	0.485908	NA	-2.06413	0.460834	NA	-2.49363	0.530607	NA	-0.356551	0.899975	NA	-1.80553	0.649774	NA	-1.00501	0.792091	NA	0.410916	0.88029	NA	-0.59926	0.880208	NA
RvY_00290	0.325445	0.222587	0.395445	0.0671296	0.611292	0.76395	0.13884	0.418151	0.814707	0.0228578	0.897811	0.954154	0.393513	0.0968714	0.243865	0.00136534	0.993852	0.99667	-0.0306434	0.866444	0.925845	0.0369584	0.871911	0.928996	0.292601	0.101644	0.22503	0.237582	0.203833	0.382079
RvY_00291	-1.04193	0.0640419	0.18508	-0.728869	0.135512	0.289392	0.75184	0.584844	0.884925	0.923535	0.489414	0.699139	0.832859	0.457809	0.662814	1.37194	0.306009	0.470404	1.14493	0.391858	0.570447	1.10338	0.183707	0.349665	0.749337	0.301099	0.483347	0.621183	0.511462	0.685148
RvY_00292	0.383961	0.219491	0.392071	-0.24334	0.0391772	0.118188	-0.209111	0.33922	0.764013	-0.310443	0.140995	0.339916	-0.689365	0.0259995	0.0962861	-0.817791	0.000319414	0.00173414	-0.553576	0.0169367	0.0553005	-0.674911	0.0369151	0.110133	-0.635125	0.0130283	0.046726	-0.960963	0.000825235	0.00581449
RvY_00293	0.701986	0.0269074	0.110293	-0.30968	0.0181942	0.0663074	-0.451895	0.0611627	0.387289	-0.643573	0.0123464	0.0692864	-2.24697	2.98563e-13	7.19315e-11	-1.7473	8.55455e-12	4.64438e-10	-1.5705	1.78149e-08	5.29459e-07	-1.59528	1.12002e-07	3.17201e-06	-1.60723	4.11472e-10	1.62045e-08	-1.61191	5.91179e-06	9.37584e-05
RvY_00294	-1.64872	0.0460881	0.151842	-0.704593	4.85989e-05	0.000441837	0.116089	0.414443	0.812457	0.245732	0.150714	0.354251	-0.00797999	0.967568	0.984827	0.519864	0.00156075	0.00669032	0.51983	0.00182063	0.0092723	0.527544	0.00823967	0.0346787	0.534808	0.00818872	0.0317949	0.421471	0.0939518	0.223559
RvY_00295-2	0.23548	0.355894	0.529971	-0.131007	0.625874	0.773434	-0.112912	0.729008	0.937035	-0.364275	0.26888	0.498931	-0.996422	0.0441624	0.142095	-1.23988	0.00117505	0.00526959	-1.08586	0.00644127	0.0254267	-1.50534	0.0622192	0.161604	-1.5321	0.000324581	0.00216722	-0.982428	0.0894266	0.215941
RvY_00295-1	-0.278792	0.396123	0.565715	-0.344613	0.138914	0.294548	-0.22028	0.262686	0.703884	-0.401567	0.0695383	0.217561	-0.421481	0.211633	0.412919	-0.0483451	0.84265	0.906707	-0.167327	0.549345	0.712556	0.0985318	0.742774	0.849088	-0.290573	0.311871	0.493691	0.49492	0.0709668	0.182971
RvY_00296	1.30545	0.0012818	0.0175698	0.216642	0.19944	0.379801	-0.0434175	0.787341	0.950839	-0.147743	0.383029	0.608416	-0.327881	0.114475	0.273527	-0.300928	0.0800129	0.172484	-0.347606	0.0278195	0.0820484	-0.497686	0.0322229	0.0992781	-0.194291	0.298593	0.480896	-0.330575	0.087095	0.211856
RvY_00297	-1.50215	0.186324	0.353452	1.34076	0.742473	NA	-0.923616	0.820625	NA	-1.85576	0.648742	NA	1.79119	0.653687	NA	0.333186	0.934819	NA	0.101659	0.98009	NA	0.901864	0.823303	NA	-0.53225	0.896046	NA	1.30154	0.749309	NA
RvY_00298	-0.744114	0.426752	0.593722	-1.51923	0.492092	NA	-0.157464	0.966808	NA	2.52001	0.256201	NA	-0.598867	0.883099	NA	2.57102	0.42366	NA	1.57957	0.696612	NA	-0.826979	0.839121	NA	-0.53225	0.896046	NA	2.26478	0.560292	NA
RvY_00299	-0.080511	0.888427	0.93704	1.45303	7.28741e-09	1.2383e-07	0.366605	0.05975	0.38153	-0.263493	0.299626	0.53055	-0.942573	0.0111551	0.0518316	-0.489877	0.0659302	0.148486	-0.241077	0.361027	0.540086	-0.720297	0.049587	0.136772	-0.493273	0.0707328	0.171703	-0.853686	0.0159874	0.0607973
RvY_00300	NA	NA	NA	NA	NA	NA	NA	NA	NA	NA	NA	NA	NA	NA	NA	NA	NA	NA	NA	NA	NA	NA	NA	NA	NA	NA	NA	NA	NA	NA
RvY_00301	0.304301	0.499456	0.655538	0.333635	0.381963	0.579168	-1.06158	0.287257	0.721595	-0.895992	0.295066	0.525386	-1.30052	0.440997	0.647241	-0.864572	0.401171	0.566355	-1.56963	0.206792	0.368305	-0.523645	0.645372	0.784839	-0.0218093	0.981548	0.989821	-0.296074	0.834787	0.908636
RvY_00302	2.47781	0.000158408	0.00473153	-0.549235	0.558153	NA	-3.87095	0.00110163	NA	-1.41827	0.0994725	0.274358	-5.67214	0.00599305	0.0321524	-1.76116	0.107472	0.217213	-0.384924	0.718832	0.832538	-2.33936	0.0959888	0.221595	-1.81619	0.17674	0.333925	-1.99443	0.224148	0.406868
RvY_00303	1.51321	0.162056	0.324313	-0.0139094	0.951999	0.973541	-1.01758	0.000433553	0.0132934	-0.855867	0.0029873	0.0258875	-1.92878	0.00027392	0.00287395	-2.17419	6.55224e-07	8.15481e-06	-1.44927	4.16518e-05	0.000405423	-2.78789	4.57654e-09	2.16315e-07	-1.55989	3.168e-05	0.000293933	-1.46959	0.000272731	0.00233207
RvY_00304	0.873904	0.263007	0.438121	2.18797	6.41266e-24	5.12455e-22	-0.0784092	0.790929	0.952221	0.0638988	0.781682	0.894335	-0.303784	0.356511	0.569407	-0.715328	0.00803517	0.0268036	-0.482666	0.0127574	0.0442015	-0.589459	0.0739082	0.18342	-0.616354	0.00113374	0.00621743	0.173162	0.44577	0.629981
RvY_00305	-0.0575058	0.982274	NA	2.30967	0.521434	NA	1.95557	0.622761	NA	NA	NA	NA	NA	NA	NA	NA	NA	NA	NA	NA	NA	NA	NA	NA	NA	NA	NA	NA	NA	NA
RvY_00306	-2.04921	0.50313	NA	0.444344	0.860013	NA	-0.923616	0.820625	NA	1.62897	0.584519	NA	-0.598867	0.883099	NA	3.10844	0.220423	NA	0.101659	0.98009	NA	0.901864	0.823303	NA	2.8096	0.377078	NA	1.30154	0.749309	NA
RvY_00307	-1.70066	0.182865	0.349361	-0.172273	0.91015	NA	1.56223	0.319402	NA	0.97496	0.583888	NA	1.10858	0.767724	NA	-0.30566	0.923759	NA	1.27908	0.584822	NA	0.862904	0.769067	NA	2.19699	0.240142	0.415312	-0.587837	0.88249	NA
RvY_00308	-2.05119	0.122725	0.274398	-1.85301	0.373238	NA	-2.60962	0.275587	NA	-0.47481	0.776131	NA	-3.00795	0.447047	NA	-2.1121	0.445952	NA	-1.39756	0.638685	NA	-1.85081	0.599324	NA	-1.16435	0.687076	NA	-1.11052	0.778924	NA
RvY_00309	-2.40069	0.161498	0.323952	0.0378254	0.981283	NA	-1.86423	0.225282	NA	-0.767688	0.639789	NA	-4.0895	0.207461	NA	0.312002	0.845742	0.908265	-3.37056	0.184869	NA	-0.938137	0.690429	NA	-0.818497	0.665664	0.796044	-1.19865	0.632007	NA
RvY_00310	-3.1982	0.0240564	0.103464	3.63314	0.0351745	NA	-0.894652	0.648782	NA	-0.882769	0.664532	NA	-0.369226	0.901884	NA	0.470401	0.818316	NA	0.62522	0.771701	NA	0.0887313	0.976435	NA	-2.77939	0.458896	NA	0.00213489	0.999455	NA
RvY_00311	-3.75999	0.0270999	0.110777	0.378997	0.915025	NA	0.0555921	0.977683	NA	-3.08261	0.264974	NA	-0.198814	0.956044	NA	-1.85113	0.529752	NA	-2.08992	0.579011	NA	0.376805	0.887468	NA	0.44164	0.863645	NA	-0.894436	0.82147	NA
RvY_00312	-0.0855042	0.872313	0.92742	-0.216551	0.730631	0.844926	0.546798	0.410851	0.812327	0.726976	0.259718	0.488452	1.07122	0.267002	0.477816	0.623918	0.449962	0.61193	1.18614	0.0990237	0.217676	0.679869	0.457705	0.639052	0.760546	0.354994	0.536257	0.387166	0.710951	0.830889
RvY_00313	-0.24314	0.537301	0.686045	-0.423591	0.0275288	0.0907587	0.364192	0.0548688	0.367043	0.543092	0.00703051	0.0470109	-0.287557	0.384185	0.595669	0.650908	0.00442521	0.0162947	0.342848	0.131919	0.268209	0.694714	0.00633725	0.0281946	0.0365826	0.886988	0.936053	-0.0210379	0.936889	0.966762
RvY_00314	0.681367	0.0332195	0.124866	0.37061	0.149534	0.31085	0.0260979	0.926132	0.988874	-0.334568	0.204639	0.424538	-1.72589	0.0852385	0.224894	-1.03251	0.00196422	0.00815369	-0.7713	0.0276962	0.08175	-1.2692	0.408883	0.595138	-1.44698	0.000442622	0.00282809	-1.53442	0.00614104	0.0289747
RvY_00315	0.186293	0.541774	0.69007	-0.135104	0.320307	0.518396	-0.0487432	0.768801	0.945778	-0.0434698	0.826254	0.918608	-0.765954	0.000802403	0.00669613	-0.243691	0.199455	0.346147	-0.313093	0.114227	0.242372	-0.548662	0.0292246	0.092152	-0.514984	0.00680841	0.0273682	-0.729692	0.000767227	0.00546996
RvY_00316	0.424931	0.34233	0.517204	0.808732	0.0216465	0.0756289	-0.663431	0.179402	0.616296	-0.504287	0.307885	0.538829	-1.21738	0.135665	0.306913	-1.43625	0.0160561	0.0473088	-1.21132	0.0635977	0.155391	-1.3963	0.119503	0.259445	-1.04761	0.0851391	0.197613	-2.28792	0.0331991	0.104253
RvY_00317	-0.97611	0.475421	0.635281	0.387161	0.870297	NA	NA	NA	NA	1.78498	0.654215	NA	NA	NA	NA	NA	NA	NA	NA	NA	NA	NA	NA	NA	4.31176	0.126355	NA	4.97784	0.137744	NA
RvY_00318	-0.637189	0.676537	0.794544	-3.06154	0.204405	NA	1.36171	0.597213	NA	-0.893978	0.826312	NA	1.79119	0.653687	NA	-0.628591	0.877379	NA	0.101659	0.98009	NA	-0.826979	0.839121	NA	-0.53225	0.896046	NA	3.91755	0.189206	NA
RvY_00319	0.461098	0.331956	0.508045	-0.0331966	0.864584	0.925535	-0.0415615	0.852674	0.965729	-0.106084	0.646435	0.814513	-0.817686	0.00481847	0.0271849	-0.470634	0.0496534	0.117879	-0.596821	0.00894278	0.0332225	-0.515036	0.0538274	0.145228	-0.57649	0.0275003	0.0838493	-0.746609	0.0855399	0.209223
RvY_00320-1	1.00864	0.00178712	0.0213857	-0.163189	0.559965	0.72497	0.232801	0.246783	0.6898	0.0149508	0.946847	0.974993	-0.581764	0.0896696	0.232762	-0.433741	0.0861318	0.182985	-0.475784	0.0743574	0.174803	-0.328929	0.29507	0.479627	-0.238393	0.387327	0.568165	0.184789	0.538498	0.706675
RvY_00320-2	0.965855	0.24225	0.416249	-0.766183	0.542556	NA	0.0508448	0.948505	NA	-1.51987	0.184855	NA	-3.28095	0.11987	NA	-1.13611	0.335534	0.50251	-0.444879	0.704364	0.824017	-4.42283	0.0303647	0.0949258	-3.50101	0.0518018	0.135868	-3.1936	0.140962	NA
RvY_00321	2.07349	0.0073427	0.0511267	2.3612	3.87544e-69	2.84922e-66	0.0115528	0.953026	0.990762	-0.312235	0.0759047	0.230227	-0.410902	0.0411364	0.135182	-0.364489	0.020614	0.0580018	-0.487726	0.00361025	0.0160548	-0.624325	0.00128613	0.0078001	0.0102316	0.954077	0.974383	-0.407567	0.0219457	0.0770462
RvY_00322	-0.617794	0.4977	0.654048	0.378998	0.912327	NA	-0.923616	0.820625	NA	-1.85576	0.648742	NA	1.67367	0.675326	NA	-0.628591	0.877379	NA	0.101659	0.98009	NA	-0.826979	0.839121	NA	2.76582	0.344883	NA	2.26332	0.578428	NA
RvY_00323	0.158989	0.71571	0.822869	0.549925	0.0062028	0.0287414	-0.380559	0.353356	0.771784	-0.162083	0.641595	0.811039	-1.12977	0.284049	0.496967	-0.634714	0.170774	0.307638	-1.37494	0.00711984	0.0276243	-1.09201	0.0878697	0.207983	-1.05895	0.105224	0.23017	0.698446	0.117038	0.260448
RvY_00324	-0.00882449	0.983075	0.991391	0.723517	0.00157311	0.00920756	-0.470559	0.292359	0.724421	-0.0526503	0.895186	0.952842	0.404181	0.53132	0.72208	-0.788069	0.155486	0.286996	-0.053131	0.919207	0.956558	-0.636716	0.325844	0.513381	-0.836039	0.187963	0.34952	0.028979	0.962634	0.981808
RvY_00325	-0.386836	0.378578	0.549855	0.222698	0.8357	NA	1.25429	0.34444	NA	0.54234	0.756334	NA	-1.10241	0.779049	NA	1.12505	0.573577	NA	-0.864017	0.779648	NA	0.369854	0.905681	NA	-0.234117	0.936013	NA	-0.651927	0.869691	NA
RvY_00326	2.30475	0.00092189	0.014427	0.698329	0.046531	0.134945	0.105236	0.744155	0.939908	0.738193	0.00277728	0.0244982	0.944083	0.00962917	0.0465362	0.169197	0.613179	0.748693	0.370744	0.20507	0.366707	0.578572	0.146067	0.298009	0.375166	0.243637	0.419879	1.00469	0.00128475	0.00836101
RvY_00327	0.284221	0.613668	0.746166	-0.252332	0.678645	0.811284	-0.041698	0.934608	0.98972	-0.337471	0.579873	0.768708	-0.720769	0.566535	0.747376	-0.500119	0.502205	0.660317	-0.659631	0.381598	0.560023	-0.124465	0.872785	0.929327	-0.637342	0.424353	0.602556	-0.447566	0.607703	0.758252
RvY_00328	0.569128	0.0612323	0.179838	-0.176634	0.223318	0.40998	0.0116163	0.953083	0.990762	-0.014797	0.936758	0.970795	-0.206362	0.542578	0.730891	-0.179201	0.399656	0.564504	-0.331432	0.125891	0.259056	-0.221552	0.403546	0.589899	-0.429128	0.0800992	0.188589	-0.643996	0.0195044	0.0706922
RvY_00329-1	1.11541	0.0316407	0.121323	0.364115	0.500353	0.681517	0.0377267	0.941812	0.990762	-0.238433	0.712156	0.855916	1.68975	0.0280053	0.101774	-0.43637	0.557823	0.706695	0.014728	0.983959	0.992194	-1.68938	0.153562	0.308483	1.08078	0.0817806	0.191461	-0.0260808	0.980071	0.990294
RvY_00329-2	-0.109226	0.809702	0.886238	0.165335	0.887715	NA	0.11468	0.895603	0.979995	-1.03721	0.274325	0.504751	0.972832	0.545209	0.733069	-0.107534	0.922875	0.955296	-0.116292	0.921526	0.957689	-1.05562	0.504612	0.677628	-0.290796	0.79338	0.880489	-0.667626	0.675225	0.808037
RvY_00330-1	0.743183	0.000902778	0.0142081	-0.256813	0.362694	0.561137	0.506483	0.127473	0.548198	0.17362	0.624587	0.801005	-0.202161	0.687173	0.826159	-1.24495	0.005068	0.0182761	-0.540189	0.227319	0.393045	-0.892402	0.125288	0.267971	-1.21916	0.0157144	0.0541768	-1.1577	0.143102	0.299655
RvY_00330-2	NA	NA	NA	NA	NA	NA	NA	NA	NA	NA	NA	NA	NA	NA	NA	NA	NA	NA	NA	NA	NA	NA	NA	NA	NA	NA	NA	NA	NA	NA
RvY_00331	0.489757	0.147407	0.306665	0.00338393	0.979721	0.989943	-0.18795	0.180298	0.618442	-0.0781342	0.617584	0.796074	-0.277209	0.142289	0.317471	0.0270074	0.866567	0.921657	-0.0656297	0.682796	0.808402	-0.124137	0.564102	0.723826	-0.223796	0.178265	0.33598	-0.485474	0.0382765	0.115908
RvY_00332	0.86146	0.0016357	0.0202773	0.194833	0.274907	0.469009	-0.0884006	0.732839	0.937035	-0.193003	0.497165	0.7056	-0.473397	0.372553	0.583825	-0.703402	0.030112	0.0789737	-0.347906	0.279975	0.453204	-1.26227	0.0312076	0.0969262	-0.564477	0.112329	0.240686	-0.643414	0.114543	0.256878
RvY_00333	0.581397	0.0968277	0.238228	0.0763754	0.70955	0.833325	0.444692	0.0590969	0.378786	0.247582	0.292703	0.522897	-0.27211	0.38717	0.59853	0.0931668	0.714795	0.822099	-0.00402291	0.987489	0.994076	-0.351338	0.279639	0.462525	-0.245119	0.358447	0.539527	-0.170669	0.58532	0.742168
RvY_00334	1.81263	0.111208	0.258264	2.11324	3.51847e-22	2.32345e-20	-0.347214	0.230351	0.674704	-0.284253	0.178327	0.389429	-0.698044	0.00210076	0.0144074	-0.99476	4.60312e-07	6.11217e-06	-0.700993	6.01621e-05	0.000553376	-1.02272	0.000432514	0.00318273	-0.897888	5.32359e-08	1.15931e-06	-0.317604	0.100585	0.234776
RvY_00335	-0.13231	0.974133	NA	NA	NA	NA	NA	NA	NA	1.34891	0.736723	NA	NA	NA	NA	NA	NA	NA	NA	NA	NA	NA	NA	NA	NA	NA	NA	NA	NA	NA
RvY_00336	-0.279718	0.838707	0.905393	-3.06799	0.171532	NA	NA	NA	NA	2.92646	0.32327	NA	NA	NA	NA	NA	NA	NA	3.7131	0.315195	NA	NA	NA	NA	NA	NA	NA	5.49615	0.0647007	NA
RvY_00337	1.19548	0.00307123	0.0298588	1.38681	4.26502e-17	1.85176e-15	0.434547	0.0227125	0.220893	-0.456051	0.0743494	0.227353	-0.953528	0.000429764	0.00406339	-0.933274	6.84246e-06	6.27794e-05	-1.08448	5.18163e-07	9.33951e-06	-1.82861	2.69706e-12	3.87871e-10	-1.07964	0.000119515	0.000919079	-1.70871	1.2075e-06	2.44666e-05
RvY_00338	2.14689	2.42873e-05	0.00144464	1.45841	7.73891e-25	6.56497e-23	-0.258054	0.211427	0.654766	-0.818336	5.44287e-06	0.000178997	-1.36253	7.61918e-11	1.06587e-08	-1.09941	4.43274e-08	8.10709e-07	-1.19388	1.36467e-13	1.55993e-11	-1.60259	2.64026e-11	2.63058e-09	-1.21123	1.05922e-10	4.77385e-09	-1.50529	2.36533e-17	1.20186e-14
RvY_00339	1.86088	6.71256e-17	6.36585e-13	2.12394	1.54527e-28	1.7389e-26	0.610106	0.000473357	0.0143676	0.141704	0.60626	0.788277	-0.785774	0.000198732	0.00222504	-0.94609	0.000586579	0.00291598	-1.15821	1.93964e-11	1.34408e-09	-1.98454	1.12352e-08	4.63083e-07	-1.30623	0.0260053	0.080114	-1.9917	1.6591e-13	2.81005e-11
RvY_00340	1.3702	0.0378302	0.134873	1.60942	1.65763e-28	1.8465e-26	0.0774813	0.669623	0.919435	-0.309218	0.104603	0.283922	0.0120743	0.967465	0.984827	-0.330059	0.0394995	0.0983742	-0.607488	0.00042433	0.00281637	-0.815134	3.22701e-05	0.000373669	-0.181791	0.318819	0.501062	-0.453598	0.0494666	0.140629
RvY_00341	-0.0974519	0.803226	0.882568	0.0631666	0.696316	0.823571	0.34281	0.0691909	0.412339	0.316663	0.118587	0.306578	-0.198562	0.458724	0.663332	0.103009	0.634119	0.764781	-0.154448	0.521948	0.688755	-0.10591	0.705521	0.824955	-0.140626	0.553752	0.710698	-0.208658	0.448129	0.632031
RvY_00342	0.0362194	0.891848	0.938978	0.126912	0.40014	0.595914	0.248462	0.10871	0.512101	0.294906	0.0878267	0.25306	0.45617	0.158674	0.341892	0.0702863	0.693465	0.806654	0.0670418	0.711639	0.828023	0.0858477	0.748948	0.853116	0.0703401	0.719013	0.832874	-0.385574	0.131666	0.28233
RvY_00343	-0.647434	0.148468	0.308095	-0.0439948	0.82882	0.907579	0.295141	0.303803	0.734658	0.647984	0.0203778	0.0971605	0.866896	0.0315303	0.1115	0.936381	0.00045118	0.00233287	0.299053	0.277395	0.450501	0.99385	0.00108217	0.00679373	0.94791	0.000211876	0.00149903	0.938897	0.00164776	0.01022
RvY_00344	0.493779	0.453937	0.616922	0.1191	0.498178	0.680304	-0.284662	0.268681	0.70867	0.0772171	0.710648	0.854643	-0.344463	0.312335	0.524793	-1.54865	1.82214e-05	0.000146344	-0.990651	0.000236051	0.00173603	-1.14321	0.00390088	0.0191708	-1.14872	0.000180864	0.00131288	-0.434377	0.112672	0.253709
RvY_00345	1.4164	0.228321	0.40161	1.9722	2.14509e-20	1.21313e-18	-0.467467	0.141688	0.569214	-1.29837	5.79582e-05	0.00128539	-0.991466	0.0387682	0.129426	-1.94502	6.59677e-07	8.19545e-06	-1.20013	0.00576123	0.0231662	-1.25475	0.0166843	0.0599535	-0.71412	0.041645	0.115211	-2.10183	0.000429414	0.00337678
RvY_00346	NA	NA	NA	NA	NA	NA	NA	NA	NA	NA	NA	NA	NA	NA	NA	NA	NA	NA	NA	NA	NA	NA	NA	NA	NA	NA	NA	NA	NA	NA
RvY_00347	-0.829789	0.341861	0.516701	-0.582789	0.886429	NA	0.845954	0.8345	NA	2.8225	0.40447	NA	NA	NA	NA	NA	NA	NA	NA	NA	NA	1.91654	0.635716	NA	NA	NA	NA	NA	NA	NA
RvY_00348	-1.87661	0.281449	NA	1.34076	0.742473	NA	-0.923616	0.820625	NA	-1.85576	0.648742	NA	-0.598867	0.883099	NA	-0.628591	0.877379	NA	0.101659	0.98009	NA	-0.826979	0.839121	NA	-0.53225	0.896046	NA	1.30154	0.749309	NA
RvY_00349	1.9803	0.000108809	0.00369336	1.02968	0.0915916	0.220251	-0.0248871	0.976949	0.996067	-0.166188	0.846569	0.929086	-1.48949	0.410489	0.62034	-1.35454	0.252467	0.410199	-0.501952	0.649989	0.786403	-4.22744	0.0290952	0.0918485	-0.0524118	0.959992	0.977424	-1.02192	0.567986	0.729536
RvY_00350	-2.15794	0.0137619	0.0739856	-0.618364	0.709435	NA	1.35557	0.364526	NA	0.735585	0.660467	NA	0.925463	0.747913	NA	0.503352	0.846608	NA	-1.67223	0.674587	NA	0.697091	0.823247	NA	0.399822	0.887052	NA	-0.475055	0.905048	NA
RvY_00351	-5.73467	0.000223648	0.00578343	2.25789	0.19536	NA	-0.242586	0.837745	NA	-1.84668	0.198727	NA	0.576328	0.817597	0.905615	-0.327325	0.850607	0.911624	0.573103	0.712328	0.828334	-2.29433	0.380185	NA	-4.11931	0.116407	NA	-2.27445	0.468008	NA
RvY_00352-1	-2.5113	0.0338716	0.126192	-0.582789	0.886429	NA	0.790633	0.706198	NA	1.17309	0.615781	NA	1.28021	0.743178	NA	0.633368	0.84887	NA	-1.09729	0.784507	NA	0.993236	0.79904	NA	1.40034	0.618998	NA	0.0970752	0.980699	NA
RvY_00352-2	-3.83537	0.027132	0.110858	-0.524057	0.866224	NA	0.302232	0.939854	NA	1.23369	0.702721	NA	-0.598867	0.883099	NA	0.333186	0.934819	NA	0.101659	0.98009	NA	-0.826979	0.839121	NA	-0.53225	0.896046	NA	1.30154	0.749309	NA
RvY_00353	0.965901	0.00376512	0.033829	-0.0915635	0.615141	0.766381	-0.00835588	0.95923	0.991892	-0.183724	0.321623	0.552285	-0.233068	0.348732	0.561956	-0.120595	0.578191	0.722562	-0.0646101	0.778652	0.873558	-0.00672389	0.977826	0.989038	-0.0584216	0.80301	0.886472	-0.334197	0.193656	0.369497
RvY_00354	0.822431	0.057362	0.173025	0.419631	0.00516727	0.0249277	-0.319767	0.18243	0.622039	-0.391401	0.0790827	0.236319	-0.530347	0.094583	0.240807	-0.396236	0.117938	0.232983	-0.613132	0.0213253	0.0667612	-0.730958	0.012871	0.0489431	-0.542466	0.0287118	0.0864509	-0.852731	0.0137632	0.0542595
RvY_00355	-0.170128	0.84991	0.912398	0.0951278	0.948544	NA	1.98279	0.538018	NA	1.63591	0.58208	NA	1.55282	0.697844	NA	2.45743	0.450544	NA	1.03067	0.800021	NA	0.901864	0.823303	NA	2.53905	0.456838	NA	1.30154	0.749309	NA
RvY_00356-1	1.51641	0.00740288	0.0514135	0.999423	0.109784	0.25139	-0.0950135	0.923046	NA	-0.81531	0.477567	NA	-1.1102	0.58224	0.75884	-0.240408	0.833755	0.900896	-2.65509	0.140832	0.28095	-4.48214	0.0487035	0.135413	0.185758	0.876155	0.929546	-3.23707	0.202278	NA
RvY_00356-2	NA	NA	NA	NA	NA	NA	NA	NA	NA	NA	NA	NA	4.18927	0.289046	NA	NA	NA	NA	NA	NA	NA	NA	NA	NA	NA	NA	NA	NA	NA	NA
RvY_00357	1.83174	0.112714	0.260125	0.378997	0.913553	NA	0.0545001	0.970341	NA	0.101783	0.944517	NA	-0.959652	0.774029	NA	-2.47967	0.346119	NA	1.45096	0.37469	0.553285	-3.59834	0.34725	NA	-3.31696	0.308235	NA	-1.46223	0.706998	NA
RvY_00358	1.22434	0.00358606	0.0328742	-0.378983	0.560685	0.725241	1.02017	0.0426117	0.321321	0.895017	0.106951	0.288038	-0.736698	0.609793	0.777251	0.341818	0.740432	0.839891	-1.04138	0.372957	0.551761	-2.92649	0.0661992	0.169119	-2.22244	0.0722113	0.174281	-0.522677	0.682246	0.812727
RvY_00359	-1.44585	0.250593	0.424944	-2.81604	0.226793	NA	0.790349	0.6316	NA	0.226761	0.9063	NA	-0.655276	0.854703	NA	-0.00209927	0.999321	NA	-0.0693148	0.978499	NA	-3.29402	0.404827	NA	-0.363485	0.883753	NA	-1.1608	0.7691	NA
RvY_00360	-0.121828	0.925175	0.959046	NA	NA	NA	1.59148	0.676385	NA	3.51694	0.157782	NA	1.86657	0.643813	NA	NA	NA	NA	NA	NA	NA	NA	NA	NA	5.01073	0.0206425	0.0669072	NA	NA	NA
RvY_00361	-0.751425	0.37098	0.543052	-0.468076	0.71076	NA	0.00545504	0.995456	NA	-0.0128732	0.989895	NA	-1.54775	0.475342	NA	-2.4519	0.133146	0.255118	-4.16505	0.0441351	NA	-3.64197	0.0922388	0.214884	-1.64926	0.302648	0.484798	-0.793468	0.679071	0.810627
RvY_00362	0.643562	0.510439	0.664756	-2.22156	0.14718	NA	-0.0252077	0.979433	NA	-0.460088	0.65184	NA	-1.25636	0.553471	0.738832	-1.56892	0.295722	0.459738	-0.962671	0.518059	0.685246	-0.356127	0.822137	0.898648	-1.09954	0.461482	0.634895	1.54466	0.233599	0.418848
RvY_00363	-1.1361	0.380415	0.551757	-0.674646	0.764579	NA	3.3723	0.251603	NA	2.40464	0.523356	NA	NA	NA	NA	NA	NA	NA	NA	NA	NA	2.77151	0.48764	NA	NA	NA	NA	NA	NA	NA
RvY_00364	NA	NA	NA	NA	NA	NA	NA	NA	NA	NA	NA	NA	NA	NA	NA	NA	NA	NA	NA	NA	NA	NA	NA	NA	NA	NA	NA	NA	NA	NA
RvY_00365	-1.15761	0.255395	0.430088	-0.718233	0.548632	NA	-0.249883	0.904306	NA	0.33904	0.881978	NA	-1.62206	0.682183	NA	-2.50629	0.528648	NA	2.09886	0.300719	NA	1.89015	0.504908	NA	-2.41181	0.544284	NA	0.372692	0.923656	NA
RvY_00366	-2.06884	0.200169	0.369759	-0.366437	0.764471	NA	0.149992	0.880356	NA	-5.02124	0.00418468	NA	-1.7459	0.374483	NA	-4.75411	0.0185051	NA	-4.01368	0.056093	NA	-4.04512	0.0705373	NA	-1.63597	0.35025	0.531627	-2.80408	0.241716	NA
RvY_00367	-2.14365	0.111433	0.258488	-0.78527	0.317721	NA	0.703321	0.386322	0.795621	-1.90292	0.0517457	0.180309	-1.13165	0.502877	0.698283	-0.461776	0.623147	0.756044	-1.05673	0.343274	0.521579	-0.365641	0.791506	0.880023	0.0370606	0.970585	0.983709	0.958637	0.405866	0.594661
RvY_00368	-1.68878	0.0898772	0.228054	NA	NA	NA	0.475155	0.754508	NA	-0.146621	0.91169	NA	0.505883	0.82639	NA	0.679883	0.65267	0.779113	0.409152	0.813989	NA	1.66773	0.418186	0.60378	-1.40627	0.562524	NA	-0.851648	0.744534	NA
RvY_00369	-3.91499	0.0306842	0.119186	-1.48662	0.712699	NA	1.90838	0.369935	NA	0.550113	0.832807	NA	-0.35852	0.92801	NA	1.30793	0.626492	NA	-0.0755683	0.984564	NA	1.41003	0.697246	NA	2.99717	0.151117	0.298919	1.7786	0.613135	NA
RvY_00370	-0.0811829	0.795367	0.877664	0.0542411	0.809405	0.895609	-0.591681	0.00558905	0.0895586	-0.268664	0.212222	0.434205	-0.0470372	0.866693	0.93481	-1.0105	0.000199243	0.00114721	-0.399932	0.148609	0.291936	-0.475645	0.224503	0.399324	-0.65037	0.021153	0.0681433	-0.424418	0.177909	0.348098
RvY_00371	NA	NA	NA	NA	NA	NA	NA	NA	NA	NA	NA	NA	NA	NA	NA	NA	NA	NA	NA	NA	NA	NA	NA	NA	NA	NA	NA	NA	NA	NA
RvY_00372	-0.79177	0.347571	0.521838	-2.81604	0.226793	NA	1.45766	0.40455	NA	1.40776	0.454918	NA	-2.17304	0.586334	NA	-1.23054	0.751895	NA	0.0159528	0.996446	NA	0.188494	0.961499	NA	-2.09596	0.599775	NA	-0.271746	0.945749	NA
RvY_00373	-3.48685	0.0500206	0.159399	-0.514712	0.853704	NA	-2.61853	0.22329	NA	-2.05618	0.26143	NA	-3.23719	0.313216	NA	-4.12354	0.118196	NA	-3.3979	0.212647	NA	-2.91282	0.306034	NA	-1.5153	0.509177	NA	2.02019	0.299995	0.491716
RvY_00374	-2.23637	0.0608993	0.179388	-0.471906	0.0904025	0.217915	0.506715	0.0283185	0.254655	0.742365	0.00189385	0.0184126	0.734941	0.0262507	0.0969956	1.18748	4.13516e-08	7.65422e-07	1.22687	4.80394e-08	1.25484e-06	1.24458	1.62962e-06	3.0002e-05	1.07163	2.2882e-06	3.09189e-05	0.818346	0.00790719	0.0351842
RvY_00375	-2.27219	0.00117308	0.0166907	-0.656715	0.000482929	0.00334324	0.116813	0.433976	0.821276	0.323098	0.0991326	0.273845	0.236639	0.226889	0.432186	0.771069	6.16983e-06	5.77218e-05	0.674889	0.00012741	0.00103712	0.486016	0.0524431	0.142642	0.719978	1.65605e-05	0.000169436	0.630381	0.000575684	0.00430004
RvY_00376	-0.305643	0.535967	0.685297	-0.379423	0.734618	NA	-1.18022	0.373921	NA	-0.449669	0.769499	NA	-3.11178	0.328149	NA	0.647764	0.676277	0.794519	-0.495608	0.809007	NA	-1.57531	0.547573	NA	0.49687	0.769156	0.86486	-2.08528	0.524995	NA
RvY_00377	1.26504	0.00109943	0.0160406	0.174484	0.322867	0.520705	-0.0411493	0.757791	0.944398	0.035769	0.81755	0.914224	0.221577	0.207949	0.407689	0.211613	0.15399	0.284959	0.384309	0.00801404	0.0303884	0.302499	0.0952822	0.220258	0.26858	0.0848146	0.19702	0.382387	0.0118613	0.0483938
RvY_00378	1.24376	0.000111007	0.00372477	0.34875	0.0125178	0.0499626	-0.152742	0.37639	0.787829	-0.227712	0.214064	0.436676	-0.357586	0.133459	0.303391	-0.283878	0.123748	0.241344	-0.199622	0.287181	0.461298	-0.487079	0.0369568	0.110234	-0.101431	0.638442	0.777086	0.20403	0.305388	0.49747
RvY_00379	-0.287443	0.697349	0.810341	0.993797	0.471466	NA	-2.83741	0.151621	NA	-1.8643	0.318294	NA	-4.21381	0.249901	NA	-1.84601	0.417671	NA	-3.4965	0.197682	NA	-4.43621	0.16046	NA	-1.912	0.415649	NA	-2.30637	0.482295	NA
RvY_00380	-1.04935	0.023235	0.101234	-2.30727	0.232782	NA	0.496475	0.695829	NA	0.548118	0.685023	NA	-1.74719	0.634705	NA	0.34836	0.842769	NA	1.49594	0.379994	0.558405	-3.42416	0.386037	NA	-1.34033	0.631104	NA	-0.350793	0.906139	NA
RvY_00381	-1.61175	0.310338	0.486326	NA	NA	NA	NA	NA	NA	1.81621	0.648432	NA	NA	NA	NA	1.34302	0.742055	NA	NA	NA	NA	NA	NA	NA	1.3713	0.736141	NA	NA	NA	NA
RvY_00382	-1.31723	0.151306	0.31153	2.55955	0.23425	NA	-0.137549	0.944011	NA	-1.72117	0.518611	NA	-2.54792	0.521433	NA	-2.59741	0.494002	NA	-1.8545	0.640745	NA	-2.7847	0.483457	NA	0.361871	0.892778	NA	-0.651927	0.869691	NA
RvY_00383	-0.291098	0.708743	0.818228	1.58074	0.231248	NA	-1.71392	0.445579	NA	-3.18422	0.141322	NA	-0.673336	0.829317	NA	0.811002	0.652069	0.778626	-1.51621	0.554136	NA	-3.99805	0.252378	NA	-3.69061	0.217183	NA	-1.86873	0.603628	NA
RvY_00384	0.616299	0.0127765	0.0707985	0.213516	0.0966196	0.229095	0.0415805	0.793829	0.952971	0.0279523	0.871226	0.939875	-0.832867	0.000364167	0.0035733	-0.522734	0.00889535	0.0292064	-0.398634	0.0390353	0.107066	-0.700341	0.00597922	0.0269727	-0.471145	0.0586434	0.148956	-0.547289	0.0449653	0.131192
RvY_00385	0.109002	0.708009	0.817968	0.214445	0.0745041	0.190369	0.227946	0.133629	0.560078	0.508716	0.00586534	0.0414196	0.576959	0.00287307	0.0182157	0.378139	0.0251991	0.0685139	0.226736	0.199142	0.359252	0.139511	0.505525	0.678328	0.331475	0.0595294	0.150562	0.34418	0.0475916	0.136944
RvY_00386	-0.745579	0.330086	0.506368	-0.298054	0.529548	0.703984	-0.260614	0.609379	0.896474	-0.828921	0.137448	0.334863	-2.6667	0.0416536	0.13633	-1.55697	0.0421706	0.103512	-0.169887	0.81813	0.898308	-1.40324	0.194393	0.363313	-1.50296	0.097773	0.219082	-0.219623	0.817105	0.897172
RvY_00387	-2.3263	0.000404244	0.00850032	-0.449289	0.0163844	0.0613747	0.284682	0.0722114	0.422402	0.472703	0.00822225	0.0525389	0.678323	0.00126165	0.00960452	1.17075	5.21163e-12	3.01968e-10	1.06019	6.32714e-11	3.90422e-09	0.918845	0.000503748	0.00362223	0.775691	4.22246e-05	0.000377977	0.890913	1.00613e-06	2.08339e-05
RvY_00388	-4.26178	0.0101229	0.061926	-0.582789	0.886429	NA	-1.78284	0.593667	NA	-1.06588	0.705572	NA	-2.18229	0.584692	NA	-2.24546	0.573729	NA	-1.49967	0.707174	NA	-0.394016	0.92037	NA	-2.13846	0.592169	NA	-0.289515	0.942192	NA
RvY_00389	-0.845417	0.541258	0.689598	-0.582789	0.886429	NA	-0.364795	0.862322	NA	-0.152089	0.942652	NA	1.31993	0.720283	NA	-1.55392	0.651684	NA	0.198552	0.949306	NA	-0.649369	0.868686	NA	-2.39387	0.54737	NA	-0.544782	0.891098	NA
RvY_00390	-0.652402	0.552645	0.69829	0.318488	0.851886	NA	-0.787697	0.642313	NA	0.519352	0.698125	NA	-0.225954	0.928543	NA	0.341164	0.866122	0.921378	0.518421	0.77048	NA	-3.89377	0.269616	NA	-1.78438	0.487382	NA	2.06584	0.157927	0.320536
RvY_00391	-0.521092	0.434842	0.600528	0.573324	0.0890481	0.215617	-0.696448	0.0116506	0.147855	-1.11439	0.000569804	0.00770268	0.127599	0.754241	0.86692	-0.701666	0.0508819	0.120271	-0.148091	0.691007	0.814447	-1.64355	0.049381	0.136477	0.296324	0.477017	0.648251	-1.11051	0.0429127	0.126629
RvY_00392	-0.238046	0.660805	0.781879	-2.48332	0.193234	NA	0.384577	0.803437	NA	0.235799	0.879634	NA	-0.64631	0.828109	NA	0.724315	0.716638	NA	-1.42395	0.611292	NA	1.4272	0.492813	0.667479	0.285884	0.895648	NA	-0.272404	0.929907	NA
RvY_00393	-0.679192	0.573243	0.713809	-1.07808	0.673164	NA	-1.09072	0.611115	NA	0.234178	0.908839	NA	-2.54792	0.521433	NA	0.00213342	0.999357	NA	-0.940624	0.773926	NA	-1.05411	0.778339	NA	-2.49156	0.530671	NA	-0.651927	0.869691	NA
RvY_00394	-0.702144	0.743859	NA	NA	NA	NA	NA	NA	NA	3.88039	0.101681	NA	NA	NA	NA	NA	NA	NA	NA	NA	NA	NA	NA	NA	2.80774	0.483617	NA	NA	NA	NA
RvY_00395	-1.44056	0.21872	0.391291	-1.82315	0.416803	NA	0.388954	0.897966	NA	1.68124	0.519668	NA	1.78204	0.651563	NA	3.62583	0.0698085	0.155117	0.569985	0.887621	NA	3.40539	0.173398	NA	2.4856	0.347081	NA	1.71754	0.670914	NA
RvY_00396	0.174543	0.528672	0.679616	0.00554622	0.969888	0.985255	0.192216	0.291729	0.724421	0.166214	0.393441	0.618481	-0.0713736	0.787236	0.886901	-0.077433	0.719119	0.824249	-0.212918	0.288611	0.462611	-0.214041	0.371517	0.559133	-0.232851	0.296928	0.47908	-0.701814	0.00493698	0.0244187
RvY_00397	-1.01254	0.398571	0.568014	-0.200925	0.898418	NA	-0.197199	0.949219	NA	1.54459	0.492696	NA	-0.490297	0.902826	NA	-1.38061	0.732032	NA	-0.651465	0.871626	NA	-1.58241	0.694682	NA	-0.394861	0.921765	NA	0.54359	0.892737	NA
RvY_00398-1	1.17005	0.0460529	0.151779	-0.0705132	0.88606	0.93751	0.237022	0.741308	0.939006	-0.638369	0.444845	0.662986	-2.30881	0.146444	0.32369	-4.13551	0.00610643	0.0213834	-4.19885	0.0103071	0.037256	-2.57729	0.0697274	0.175542	-0.441933	0.664468	0.79568	-3.98919	0.0354727	0.109453
RvY_00398-2	1.76767	0.569394	NA	-0.582789	0.886429	NA	1.35288	0.648667	NA	0.78322	0.822637	NA	0.846632	0.833568	NA	0.333186	0.934819	NA	0.101659	0.98009	NA	0.312981	0.938441	NA	1.55676	0.698492	NA	3.5639	0.26756	NA
RvY_00398-3	NA	NA	NA	NA	NA	NA	NA	NA	NA	NA	NA	NA	NA	NA	NA	NA	NA	NA	NA	NA	NA	NA	NA	NA	NA	NA	NA	NA	NA	NA
RvY_00399	1.36959	0.0112489	0.0658714	-0.18018	0.506922	0.68669	-0.348963	0.424785	0.818887	-0.417902	0.340985	0.571703	-2.96165	0.00514504	0.02863	-2.50687	7.88464e-05	0.000514329	-2.11163	0.00241394	0.0115465	-3.54597	9.08558e-05	0.000880519	-1.64773	0.0364486	0.10353	-3.94221	0.00156372	0.00978137
RvY_00400	0.91309	0.0409813	0.141078	-0.577463	0.00360524	0.0183558	-0.295554	0.375631	0.787603	-0.244888	0.401057	0.624769	-0.215812	0.606762	0.775364	-1.70896	2.59669e-06	2.71481e-05	-0.926398	0.0230658	0.0707527	-0.866117	0.0735033	0.182741	-0.401328	0.307765	0.489797	0.174139	0.693105	0.819677
RvY_00401	-0.724856	0.32918	0.50551	-3.28803	0.11279	NA	-0.717103	0.678711	NA	-0.303489	0.831767	NA	-0.506067	0.859128	NA	1.21522	0.388893	0.55407	0.572175	0.723499	0.835519	1.68383	0.237137	0.413842	-0.3033	0.875618	0.929525	0.320415	0.879469	NA
RvY_00402	-1.02902	0.00976902	0.0606114	0.492829	0.000243971	0.00186711	-0.18959	0.258856	0.701027	-0.520163	0.0021195	0.0200893	-0.141018	0.45297	0.657817	-0.264104	0.126444	0.245655	-0.104466	0.554083	0.716008	-0.240751	0.324995	0.512694	-0.474848	0.00681591	0.0273751	-0.0659419	0.75725	0.861419
RvY_00403-1	0.773965	0.0236548	0.102289	0.162772	0.605317	0.759241	-0.230115	0.489815	0.849395	-0.732683	0.129168	0.321797	-3.68922	0.000263167	0.00279266	-3.77014	1.32583e-07	2.07346e-06	-1.86716	0.0130049	0.0448845	-4.76966	3.4426e-07	8.0399e-06	-2.37493	0.000370601	0.00243007	-2.54859	0.0039788	0.020573
RvY_00403-2	-0.0422918	0.970366	0.984507	NA	NA	NA	0.0909414	0.982219	NA	NA	NA	NA	2.57275	0.520888	NA	NA	NA	NA	NA	NA	NA	NA	NA	NA	3.23823	0.416155	NA	NA	NA	NA
RvY_00404	-3.73431	8.51084e-07	0.000149468	-0.73459	3.40302e-06	3.96456e-05	0.161663	0.485752	0.848282	0.161424	0.455029	0.670751	-0.343463	0.150018	0.329239	0.198464	0.375924	0.542145	0.207714	0.297766	0.472006	0.0720525	0.788872	0.878223	0.236649	0.268188	0.447153	-0.122988	0.604979	0.75628
RvY_00405-1	-2.05981	0.0134638	0.0731896	NA	NA	NA	0.0909414	0.982219	NA	1.4477	0.717771	NA	NA	NA	NA	NA	NA	NA	2.59413	0.522684	NA	NA	NA	NA	NA	NA	NA	NA	NA	NA
RvY_00405-2	NA	NA	NA	NA	NA	NA	NA	NA	NA	NA	NA	NA	NA	NA	NA	NA	NA	NA	NA	NA	NA	NA	NA	NA	NA	NA	NA	NA	NA	NA
RvY_00406	0.628855	0.132049	0.286894	0.0602167	0.620769	0.769757	-0.124301	0.355904	0.771784	-0.103171	0.477474	0.689994	-0.148722	0.359544	0.571982	0.0943192	0.522347	0.677507	0.0976571	0.501925	0.67235	-0.0116478	0.950226	0.974863	0.175183	0.253115	0.431555	-0.0940859	0.565906	0.727317
RvY_00407	-0.881021	0.111533	0.258612	-0.232211	0.0603314	0.163473	-0.0770828	0.628314	0.904811	0.0227614	0.891336	0.951899	-0.0641044	0.755629	0.867895	0.268088	0.107847	0.217746	0.0413086	0.808328	0.891226	-0.0236794	0.908416	0.94977	-0.256555	0.119586	0.251646	-0.120628	0.492197	0.669593
RvY_00408	1.20613	0.200857	0.370467	2.37715	6.14388e-72	5.2119e-69	-0.620009	6.91334e-05	0.0030854	-0.787076	1.92016e-05	0.000511387	-0.33966	0.0511634	0.157303	-0.427434	0.0113829	0.0356103	-0.486495	0.00368695	0.016306	-0.661627	0.00643123	0.0285011	-0.236026	0.160128	0.311294	-0.387269	0.0514969	0.144812
RvY_00409	1.701	0.042642	0.144841	2.54228	3.1651e-84	5.81746e-81	-0.286861	0.0697589	0.413272	-0.704036	4.31243e-05	0.00100845	-0.274937	0.118496	0.279889	-0.410535	0.0116455	0.0363493	-0.66415	0.000112857	0.000939606	-0.709761	0.00302677	0.0156585	-0.163512	0.384414	0.565347	-0.324306	0.124094	0.270976
RvY_00410	1.40476	1.07544e-07	3.28997e-05	-0.0609126	0.585715	0.743877	-0.274747	0.23088	0.675267	-0.284862	0.300655	0.53139	-1.23447	1.67925e-05	0.000303431	-1.32039	3.08263e-07	4.32887e-06	-0.973336	2.65234e-05	0.000278032	-1.3379	7.18834e-05	0.000730373	-1.00266	5.22063e-05	0.000449801	-0.604837	0.0331444	0.104117
RvY_00411	0.55163	0.0351221	0.128752	0.294046	0.101581	0.237438	-0.228408	0.176076	0.612968	0.0509184	0.784593	0.895894	-0.435947	0.24367	0.450316	-0.0122094	0.950093	0.973459	-0.447453	0.0312965	0.0899161	-0.504429	0.106645	0.239683	-0.542962	0.0114288	0.0420265	-0.0675542	0.764318	0.864906
RvY_00412-1	0.220066	0.460989	0.623606	0.667761	0.00149414	0.00884453	-0.135716	0.633856	0.905767	0.090785	0.740889	0.872266	0.240224	0.549787	0.735953	-0.262967	0.432394	0.596033	-1.06837	0.00795982	0.0302505	-0.22211	0.582702	0.738356	-0.380821	0.366424	0.547072	-0.686295	0.321155	0.513964
RvY_00412-2	-0.13231	0.974133	NA	NA	NA	NA	NA	NA	NA	NA	NA	NA	NA	NA	NA	NA	NA	NA	NA	NA	NA	NA	NA	NA	NA	NA	NA	NA	NA	NA
RvY_00413	-0.196063	0.507568	0.661971	1.15594	0.00449367	0.0221036	-0.149031	0.815188	0.957782	0.610375	0.310746	0.541774	0.287793	0.830457	0.91292	0.0924746	0.900443	0.943598	-0.224433	0.786582	0.877963	0.0950939	0.915001	0.954086	-0.172753	0.83499	0.905752	-0.408762	0.710132	0.830344
RvY_00414	-0.764456	0.112554	0.2599	-0.153956	0.700194	0.826827	0.309134	0.486871	0.848282	0.877073	0.059973	0.198751	1.36908	0.0423154	0.137808	0.962399	0.0391672	0.0977525	0.539697	0.347678	0.525942	1.49098	0.00751755	0.0321825	1.13894	0.0410391	0.113845	0.847252	0.21583	0.396459
RvY_00415	-0.28884	0.430432	0.596566	-0.425191	0.00821558	0.0356839	0.206539	0.241087	0.684502	0.3073	0.0965627	0.269515	0.0220653	0.936442	0.97038	0.443857	0.0121044	0.0375443	0.335415	0.0544236	0.138219	0.340782	0.107907	0.241735	0.341056	0.0578224	0.147529	0.233953	0.283221	0.473865
RvY_00416	-0.200834	0.492155	0.64901	-0.524739	0.00249966	0.0135328	0.354243	0.0276347	0.250374	0.414327	0.0170385	0.0860727	0.507559	0.011152	0.0518316	0.664116	0.000211467	0.0012083	0.675723	0.000212263	0.00158859	0.767169	0.000171881	0.00148588	0.633967	0.000377331	0.00246603	0.569408	0.00712444	0.0324555
RvY_00417	0.658379	0.0437605	0.147099	-0.0374103	0.844328	0.915574	0.671158	0.000105916	0.00428285	0.974415	1.83255e-05	0.000492261	1.05281	3.85673e-05	0.000599475	0.721556	0.0012304	0.00548745	0.810241	1.0677e-05	0.000126928	0.974843	0.000364998	0.00276373	1.16333	1.44428e-09	5.00472e-08	0.879885	4.45445e-05	0.000510831
RvY_00418	1.63126	0.0688095	0.19398	0.634842	0.000369331	0.00266731	-0.59832	0.0135993	0.163287	-0.515519	0.0597868	0.198398	-1.22955	4.16953e-08	2.31819e-06	-1.79477	8.46928e-10	2.56684e-08	-1.55709	1.79101e-13	1.9474e-11	-1.77527	0.00511406	0.023827	-2.16465	3.71916e-31	5.88536e-28	-1.19413	7.14527e-06	0.000110147
RvY_00419	2.51542	0.0472502	0.154153	0.745977	0.000146322	0.00117784	-0.313462	0.374481	0.785875	-0.0947216	0.74841	0.876685	-2.14289	0.189899	0.384458	-1.93529	8.21941e-07	9.89054e-06	-1.25619	0.000174318	0.00134216	-1.22647	0.010618	0.0423285	-1.57231	2.08074e-05	0.000206989	-1.35004	0.00363663	0.0192406
RvY_00420	0.217088	0.633895	0.762016	0.320304	0.873425	NA	0.0051005	0.996425	NA	-1.10629	0.419093	NA	0.838937	0.682112	0.823141	-4.19466	0.0972087	NA	-0.220513	0.899533	NA	-2.60029	0.335698	NA	-0.870867	0.64559	0.78251	-2.25492	0.476974	NA
RvY_00421	-1.4978	0.471492	0.632089	-0.582789	0.886429	NA	0.0909414	0.982219	NA	NA	NA	NA	NA	NA	NA	NA	NA	NA	NA	NA	NA	NA	NA	NA	1.3713	0.736141	NA	3.28093	0.421364	NA
RvY_00422	-1.20021	0.386014	0.556431	2.76132	0.337129	NA	0.0909414	0.982219	NA	1.43399	0.720394	NA	3.72222	0.348175	NA	3.7896	0.277685	NA	2.96604	0.458253	NA	NA	NA	NA	NA	NA	NA	NA	NA	NA
RvY_00423	0.930782	0.35754	0.531529	0.418485	0.0288062	0.0938689	-0.69437	0.00849997	0.1205	-0.338092	0.0769434	0.232321	-0.439846	0.100924	0.250577	-1.00513	0.000747846	0.00359206	-0.626499	0.00111762	0.00626686	-0.961773	0.00909309	0.0374347	-1.11478	1.80826e-08	4.54074e-07	-0.31162	0.192797	0.368355
RvY_00424	0.663881	0.00994339	0.0612326	0.164962	0.339217	0.536481	-0.116929	0.51815	0.861858	-0.220566	0.263594	0.49279	-0.88463	0.0136724	0.0604206	-0.842007	0.000372424	0.00197756	-0.350903	0.167751	0.318068	-0.253198	0.435457	0.619765	-0.705657	0.00637937	0.0258846	-0.631837	0.0722235	0.185271
RvY_00425	-0.49436	0.34525	0.520072	-0.686936	7.9821e-06	8.6897e-05	0.0121714	0.945346	0.990762	0.218191	0.219768	0.443414	0.0220884	0.897969	0.951583	0.403165	0.0164173	0.0481588	0.374754	0.0125437	0.0435964	0.454431	0.0292815	0.0923019	0.435952	0.00782963	0.0306177	0.166327	0.358009	0.550472
RvY_00426-2	1.79124	0.660677	NA	NA	NA	NA	NA	NA	NA	NA	NA	NA	NA	NA	NA	NA	NA	NA	NA	NA	NA	NA	NA	NA	NA	NA	NA	NA	NA	NA
RvY_00426-1	NA	NA	NA	NA	NA	NA	NA	NA	NA	NA	NA	NA	NA	NA	NA	NA	NA	NA	NA	NA	NA	NA	NA	NA	NA	NA	NA	NA	NA	NA
RvY_00427	1.11904	0.000893101	0.0141398	0.239441	0.107341	0.246565	-0.0268479	0.858724	0.968131	-0.131866	0.446582	0.664859	0.0972726	0.613539	0.779963	-0.0187035	0.911623	0.949639	-0.136001	0.42206	0.601176	-0.364713	0.126382	0.269438	0.0686251	0.69942	0.81976	-0.235582	0.230024	0.414351
RvY_00428	2.41059	2.35792e-08	9.77898e-06	0.458135	0.0080183	0.0349509	-0.0117341	0.949278	0.990762	-0.544048	0.0273259	0.119004	-1.54359	2.54701e-07	1.01335e-05	-1.92516	1.64315e-13	1.39013e-11	-1.63461	1.17276e-09	5.09236e-08	-1.22577	3.46731e-05	0.000397836	-1.34798	2.26917e-08	5.52436e-07	-1.90695	4.87455e-08	1.53694e-06
RvY_00429	-0.157035	0.482045	0.640491	-0.47901	0.0296567	0.0959102	0.0545809	0.795485	0.953064	0.300374	0.199791	0.418254	0.557099	0.0500118	0.154844	0.569357	0.0112243	0.035242	0.423686	0.0722761	0.171296	0.20173	0.589707	0.743689	0.715615	0.00140067	0.00737737	0.624872	0.0183244	0.0672827
RvY_00430-2	NA	NA	NA	NA	NA	NA	NA	NA	NA	NA	NA	NA	NA	NA	NA	NA	NA	NA	NA	NA	NA	NA	NA	NA	NA	NA	NA	NA	NA	NA
RvY_00430-1	NA	NA	NA	NA	NA	NA	NA	NA	NA	NA	NA	NA	NA	NA	NA	NA	NA	NA	NA	NA	NA	NA	NA	NA	NA	NA	NA	NA	NA	NA
RvY_00430-3	-0.986824	0.807098	NA	NA	NA	NA	NA	NA	NA	0.892603	0.825453	NA	NA	NA	NA	NA	NA	NA	NA	NA	NA	NA	NA	NA	NA	NA	NA	NA	NA	NA
RvY_00431-2	-0.13231	0.974133	NA	-1.44567	0.692707	NA	NA	NA	NA	NA	NA	NA	NA	NA	NA	NA	NA	NA	3.10256	0.441551	NA	NA	NA	NA	NA	NA	NA	NA	NA	NA
RvY_00431-1	NA	NA	NA	NA	NA	NA	NA	NA	NA	NA	NA	NA	NA	NA	NA	NA	NA	NA	NA	NA	NA	NA	NA	NA	NA	NA	NA	NA	NA	NA
RvY_00431-3	NA	NA	NA	NA	NA	NA	NA	NA	NA	NA	NA	NA	NA	NA	NA	NA	NA	NA	NA	NA	NA	NA	NA	NA	NA	NA	NA	NA	NA	NA
RvY_00431-4	NA	NA	NA	NA	NA	NA	NA	NA	NA	NA	NA	NA	NA	NA	NA	NA	NA	NA	NA	NA	NA	NA	NA	NA	NA	NA	NA	NA	NA	NA
RvY_00432	0.12077	0.633101	0.761592	-0.455889	0.0406762	0.121731	0.566899	0.00128892	0.0302168	0.495563	0.0122561	0.0689891	0.430616	0.0657467	0.187786	0.528592	0.00666188	0.0230071	0.28489	0.167317	0.317485	0.433331	0.0917923	0.214243	0.476293	0.0215074	0.0690349	0.223087	0.503875	0.678562
RvY_00433	-0.815695	0.216287	0.388312	2.80787	0.153238	NA	0.733038	0.57172	NA	-0.710489	0.688007	NA	-1.39994	0.671974	NA	-1.08973	0.643266	NA	-0.907178	0.711363	NA	-3.7874	0.298758	NA	-1.74668	0.479061	NA	-1.66114	0.654222	NA
RvY_00434	-1.70313	0.0285006	0.114455	0.770772	0.439096	NA	-0.937265	0.319003	NA	-1.05807	0.298285	0.529227	0.415157	0.760387	0.870677	-0.544026	0.66763	0.788846	-1.21213	0.400722	0.579254	-0.729827	0.608762	0.759322	-0.703375	0.620535	0.76259	-0.950501	0.574664	0.734225
RvY_00435	-1.68112	0.0580424	0.1743	0.117202	0.913989	NA	0.992989	0.254358	NA	0.534559	0.602531	NA	-1.07436	0.684854	NA	1.22277	0.244181	0.400589	1.12805	0.336895	0.514257	0.126912	0.944505	0.970648	1.12552	0.356604	0.537947	0.627549	0.693485	0.819833
RvY_00436	-0.027851	0.952892	0.975522	-0.228034	0.82803	NA	0.451537	0.656426	NA	1.76129	0.0430168	0.159467	0.720831	0.706334	0.837042	-0.0369882	0.979287	0.988527	1.77924	0.151455	0.295789	1.62273	0.215019	0.387897	1.40969	0.230182	0.40308	2.54366	0.0195284	0.0707598
RvY_00437	0.534665	0.439677	0.604695	-0.224024	0.835774	NA	1.80992	0.25208	NA	2.17375	0.193677	NA	2.13461	0.459502	NA	2.49032	0.18295	NA	0.518774	0.881612	NA	2.60068	0.229751	NA	3.02502	0.116302	0.247073	2.47929	0.363694	NA
RvY_00438	1.30055	0.0721013	0.199882	1.72126	1.98485e-30	2.45943e-28	-0.31474	0.088772	0.466246	-0.0556407	0.773505	0.890151	-0.942255	0.000119012	0.0014931	-1.73969	5.72991e-09	1.41605e-07	-1.03641	6.24508e-06	7.98486e-05	-1.65712	1.18865e-06	2.28e-05	-1.74568	1.11868e-15	1.67708e-13	-1.34599	1.2419e-05	0.000176417
RvY_00439	2.30479	5.86267e-10	5.85249e-07	0.00425168	0.975328	0.987565	1.57391	2.03142e-16	1.43992e-13	1.00768	1.78407e-08	1.18912e-06	0.337801	0.0685399	0.193512	0.256172	0.159309	0.29241	0.386822	0.0226023	0.0695705	0.132731	0.551422	0.714573	-0.0475236	0.793532	0.880589	-0.19924	0.279945	0.470462
RvY_00440	-1.29999	0.118028	0.267615	-0.674946	0.64293	NA	-1.49212	0.0762621	NA	-0.638297	0.432976	0.652633	-5.18442	0.0246106	NA	-0.403701	0.717692	0.823438	-1.26323	0.335619	0.513272	-1.15167	0.436736	0.620829	-1.21265	0.323709	0.505789	-0.0429006	0.974535	0.987808
RvY_00441	0.859194	0.0397234	0.138575	0.304766	0.0213603	0.0748053	0.0338479	0.837531	0.962497	0.0334457	0.845753	0.928682	-0.168994	0.40372	0.614462	-0.0187636	0.9138	0.950749	-0.265142	0.129471	0.2646	-0.427164	0.0457424	0.129024	-0.149805	0.430509	0.608446	-0.565444	0.00800116	0.03552
RvY_00442	1.66766	0.017535	0.0852106	1.45698	7.04509e-06	7.73837e-05	0.175246	0.578708	0.883607	0.338735	0.206999	0.427977	0.45151	0.243247	0.449714	0.662953	0.0310084	0.080787	0.0281596	0.930706	0.962122	0.389736	0.276309	0.458825	0.337619	0.350468	0.531788	0.949814	0.00602498	0.0285393
RvY_00443	1.18213	0.0110069	0.0650592	1.79733	4.89726e-30	5.87033e-28	-0.460861	0.0398675	0.308941	-1.03684	2.64294e-06	9.9823e-05	-0.669854	0.00213477	0.0145715	-0.87387	3.7335e-06	3.7335e-05	-0.898687	2.94298e-06	4.20057e-05	-1.07494	1.7526e-05	0.000221256	-1.08644	1.49746e-06	2.15423e-05	-1.17381	1.11791e-07	3.13561e-06
RvY_00444	-1.73061	0.12922	0.283048	-0.582789	0.886429	NA	0.859698	0.831818	NA	2.29559	0.557297	NA	NA	NA	NA	NA	NA	NA	NA	NA	NA	2.22146	0.58156	NA	2.56983	0.52326	NA	NA	NA	NA
RvY_00445	-0.84694	0.218948	0.3915	NA	NA	NA	-1.87548	0.341078	NA	-3.59043	0.147722	NA	-0.143961	0.964093	NA	-3.29448	0.29776	NA	-0.611744	0.810724	NA	-3.46715	0.37995	NA	-3.18532	0.344585	NA	-1.33217	0.735862	NA
RvY_00446	-1.13883	0.299886	0.475699	2.22389	0.103681	NA	-1.36167	0.343932	NA	-0.0238318	0.985771	NA	-1.27949	0.60365	NA	0.0905197	0.950314	0.973492	0.0289414	0.986549	0.993532	-0.253521	0.903053	0.947309	-2.41441	0.227301	NA	-0.584391	0.766036	NA
RvY_00447	-2.48891	0.0034345	0.0318699	0.378997	0.915025	NA	1.58648	0.691274	NA	0.861402	0.831537	NA	NA	NA	NA	2.88021	0.471021	NA	3.42012	0.383777	NA	NA	NA	NA	4.78892	0.0609653	NA	NA	NA	NA
RvY_00448	-0.78742	0.195161	0.363835	0.0974644	0.951525	NA	0.0722652	0.938475	NA	0.365468	0.709596	NA	0.909456	0.513496	0.706604	0.587032	0.594737	0.733973	1.1265	0.317138	0.493359	1.53692	0.172633	0.335166	0.699219	0.612648	0.756816	2.44475	0.0232891	0.0804163
RvY_00449-1	-1.90442	1.30327e-07	3.74533e-05	-0.37583	0.558901	0.724188	-0.502223	0.325516	0.75256	-0.517398	0.321446	0.552163	0.876472	0.172057	0.36081	-0.369239	0.523879	0.678572	-0.288259	0.634932	0.775629	-0.154806	0.811708	0.892688	0.24164	0.67574	0.802355	0.853508	0.199598	0.37713
RvY_00449-2	0.00980661	0.986503	0.992942	1.08869	0.0158894	0.059948	0.726026	0.163532	0.59932	0.0238263	0.966515	0.985411	0.200221	0.798853	0.894529	-0.532608	0.463741	0.624632	-0.567403	0.482069	0.655469	-1.02879	0.21739	0.390789	0.324503	0.674208	0.801174	0.189377	0.854881	0.920143
RvY_00450-1	0.306288	0.804425	0.883112	-1.79515	0.437726	NA	-3.60952	0.0681949	NA	-4.54255	0.0356533	NA	-4.31373	0.222037	NA	-4.32117	0.0893509	NA	-3.59519	0.170056	NA	-4.53499	0.137339	NA	-3.31799	0.174284	NA	-2.40621	0.446928	NA
RvY_00450-2	0.829478	0.815621	NA	-0.582789	0.886429	NA	-2.86721	0.4759	NA	0.131549	0.963695	NA	-1.57111	0.696037	NA	-1.62827	0.685502	NA	-0.886234	0.825557	NA	-0.934298	0.815677	NA	-1.52369	0.704731	NA	0.323499	0.935884	NA
RvY_00451	0.0336324	0.975047	0.9873	-0.549438	0.843462	NA	0.45634	0.849796	NA	0.893083	0.669625	NA	-1.02339	0.795755	NA	-2.31623	0.561328	NA	-1.58612	0.690787	NA	1.56307	0.623164	NA	-2.21931	0.577816	NA	-0.377266	0.924625	NA
RvY_00452	-1.40872	0.0797009	0.211696	-0.582789	0.886429	NA	-0.453009	0.855749	NA	1.17761	0.510246	NA	-2.48917	0.531364	NA	-2.50629	0.528648	NA	0.85515	0.738021	NA	-1.8323	0.643911	NA	-2.41181	0.544284	NA	-0.587837	0.88249	NA
RvY_00453	1.85025	NA	NA	0.65939	3.52574e-08	5.46861e-07	-0.126406	0.635886	0.905985	-0.0299116	0.883455	0.946998	-0.397236	0.273178	0.484599	-0.889716	7.29246e-05	0.000480933	-1.1651	1.81542e-08	5.37155e-07	-0.779403	0.000725981	0.0048759	-0.760025	0.000250067	0.00172718	-0.594537	0.0119535	0.0487251
RvY_00454-1	2.02713	0.0220587	0.0979372	1.63139	8.55521e-10	1.60771e-08	0.668509	0.207838	0.651012	0.0956562	0.871745	0.940323	-3.37342	0.00956027	0.0463237	-1.33888	0.118372	0.233694	-1.21994	0.117385	0.24657	-2.73604	0.0312506	0.0969944	-1.10928	0.158315	0.308765	-3.92305	0.0107924	0.0448922
RvY_00454-2	2.16915	0.0774427	0.20847	-1.07789	0.677001	NA	-0.380612	0.918626	NA	-2.61707	0.516289	NA	-1.35741	0.73632	NA	-1.38061	0.732032	NA	0.826451	0.836678	NA	-1.58241	0.694682	NA	-1.28534	0.749867	NA	0.54359	0.892737	NA
RvY_00455	1.90684	0.0166682	0.0829127	1.01245	0.00900749	0.0383679	0.330321	0.685746	0.925232	1.35505	0.0637256	0.20652	1.51988	0.12588	0.292029	1.301	0.0986923	0.203342	1.31892	0.119798	0.250301	1.31369	0.153372	0.308256	1.73992	0.0243789	0.0761366	1.76961	0.0621263	0.166009
RvY_00456	0.93788	0.254832	0.429597	0.790016	3.86491e-09	6.80867e-08	-0.386273	0.0261418	0.241875	-0.519222	0.00439557	0.0338188	-0.464454	0.0213	0.0830922	-0.703292	0.00030533	0.00166885	-0.654991	0.000282792	0.00202527	-1.07232	0.000277986	0.00220747	-0.741298	0.000138902	0.00104393	-0.981479	3.82369e-05	0.000450622
RvY_00457	1.73852	2.3249e-05	0.00141865	1.60136	1.59021e-05	0.000162378	-1.04823	0.0174509	0.191206	-1.68919	0.000745075	0.0094482	-3.07473	0.00367263	0.0219682	-3.38031	4.23853e-05	0.000300975	-2.62775	0.161549	0.309491	-4.95605	1.26885e-06	2.40778e-05	-4.48334	2.15418e-06	2.94999e-05	-5.72144	4.52702e-05	0.000517357
RvY_00458	1.20972	0.0493001	0.158112	1.96638	3.50919e-05	0.000331332	-1.19744	0.0183472	0.19565	-1.9556	0.000364307	0.00556805	-3.48213	0.00210509	0.0144295	-3.84175	5.39638e-06	5.15347e-05	-3.89623	9.85614e-05	0.000840663	-3.8769	0.000390374	0.00292548	-2.3227	0.00345724	0.0157764	-3.45737	0.00708388	0.0322818
RvY_00459-1	-1.69946	0.010821	0.0643996	0.386911	0.383237	0.580061	0.683659	0.0907521	0.470082	0.301838	0.344773	0.574192	0.0875682	0.869368	0.936494	-0.36064	0.358282	0.52572	-0.565754	0.142431	0.283295	-0.453503	0.36586	0.553688	-0.453439	0.257781	0.436439	-0.183681	0.71118	0.830889
RvY_00459-2	NA	NA	NA	NA	NA	NA	NA	NA	NA	NA	NA	NA	NA	NA	NA	NA	NA	NA	NA	NA	NA	NA	NA	NA	NA	NA	NA	NA	NA	NA
RvY_00460	-3.00743	0.0102064	0.0621861	0.0266807	0.977637	NA	0.922236	0.302568	0.733574	-0.26851	0.742089	0.872778	2.95185	0.0100538	0.0478245	0.805677	0.34522	0.511946	-3.33296	0.0261344	0.0782628	-0.724302	0.63745	0.779794	-0.0254552	0.979798	0.988544	0.420292	0.721729	0.837779
RvY_00461	0.594489	NA	NA	2.10538	6.66857e-22	4.22649e-20	-1.14214	0.0934752	0.4762	-0.888159	0.000280864	0.00458205	-2.19268	0.0149446	0.0643594	-3.06882	1.75013e-38	3.01679e-35	-3.56231	4.34897e-31	6.46256e-28	-2.87351	0.000341064	0.00261975	-3.24433	2.88969e-44	2.05775e-40	-2.17553	2.45277e-10	1.72359e-08
RvY_00462	0.0546668	NA	NA	2.3406	1.85157e-25	1.6737e-23	-0.347245	0.479678	0.844985	-0.179752	0.580283	0.768807	-0.839298	0.615223	0.780654	-1.76676	2.06753e-06	2.23268e-05	-2.00931	1.59e-05	0.000179752	-2.04992	0.0070577	0.030669	-2.51395	7.11109e-08	1.51158e-06	-1.65204	0.00173816	0.0106754
RvY_00463	1.27521	0.0229225	0.100363	1.34964	1.00753e-05	0.000108189	0.746597	0.0387146	0.303851	0.212658	0.598111	0.782252	-0.402817	0.516634	0.709533	-0.784469	0.106545	0.215718	0.166056	0.718464	0.832429	-0.139359	0.825047	0.900897	-0.851166	0.148211	0.29452	-1.27284	0.0851187	0.208434
RvY_00464	-2.18991	0.0121387	0.0687473	2.29439	0.478627	NA	1.12726	0.538637	NA	1.2931	0.421403	NA	-2.65401	0.503739	NA	-1.76704	0.613818	NA	2.31765	0.14988	0.293655	-2.89981	0.464996	NA	2.57983	0.0900707	0.205608	-0.761389	0.847877	NA
RvY_00465	-1.45633	0.018078	0.0869385	-0.437094	0.0653196	0.172718	-0.104285	0.579572	0.883811	0.0576532	0.790303	0.898803	0.431056	0.0863112	0.226942	0.368499	0.0891751	0.187641	0.314879	0.144922	0.287053	0.510695	0.0352145	0.106042	0.319754	0.149406	0.296522	0.285427	0.238049	0.423741
RvY_00467	-2.83431	NA	NA	-1.16591	0.144338	0.303159	0.270788	0.564031	0.878433	-2.10421	0.0699802	0.218277	-1.19131	0.023141	0.0882627	-0.151212	0.683209	0.798563	0.0601142	0.865326	0.925361	-0.631267	0.152245	0.306593	-1.22271	0.0865355	0.200104	-1.27503	0.174187	0.34284
RvY_00468	-2.81084	NA	NA	-1.14649	0.0875861	0.213082	0.516683	0.208524	0.651394	-2.02072	0.0183622	0.090892	-0.86494	0.076431	0.209208	0.619715	0.307334	0.471794	0.880513	0.133645	0.270527	-0.076845	0.855828	0.918716	-0.457949	0.191975	0.354204	-0.585823	0.199834	0.377414
RvY_00469	-0.980433	0.0890634	0.226903	NA	NA	NA	NA	NA	NA	1.4477	0.717771	NA	NA	NA	NA	NA	NA	NA	NA	NA	NA	NA	NA	NA	NA	NA	NA	NA	NA	NA
RvY_00470-1	-0.355548	0.448859	0.612306	0.0514258	0.908922	0.949654	-0.549803	0.743516	NA	-0.130098	0.92353	NA	-0.611913	0.8305	NA	0.207362	0.899926	0.94343	-0.0599495	0.976451	NA	-4.10574	0.217474	NA	0.956078	0.545376	0.703618	-0.246409	0.921267	NA
RvY_00470-2	-0.910393	0.1131	0.260629	-0.347158	0.696717	NA	1.20066	0.697807	NA	2.52001	0.256201	NA	-0.598867	0.883099	NA	1.45085	0.71787	NA	0.101659	0.98009	NA	-0.826979	0.839121	NA	2.91449	0.303954	NA	4.75129	0.0364888	NA
RvY_00471	1.55004	0.0600025	0.177642	0.531066	0.00651458	0.0297855	-0.38875	0.164495	0.600112	0.0932439	0.622775	0.799739	-0.138536	0.612812	0.779344	-0.790967	0.0116295	0.0363077	-0.220738	0.369296	0.548075	-0.551266	0.0673534	0.171152	-0.702886	0.00611283	0.0250529	0.123699	0.602093	0.754394
RvY_00472	1.32843	0.0486762	0.156941	1.04113	0.163093	NA	0.318362	0.783881	NA	0.105055	0.931567	NA	-1.08901	0.711232	NA	-0.158073	0.936204	NA	-1.67461	0.483116	NA	2.3862	0.126119	0.269084	0.971944	0.544229	0.702806	-0.251406	0.918715	NA
RvY_00473	-1.09376	0.0897594	0.227846	0.378997	0.914329	NA	-0.702885	0.70593	NA	-1.75226	0.384852	NA	-1.81499	0.617147	NA	-1.6796	0.519645	NA	0.233258	0.907949	NA	2.41873	0.229285	0.404867	-0.112003	0.958529	NA	-1.3647	0.729602	NA
RvY_00474	-2.11638	0.037052	0.132923	-2.04415	0.511801	NA	NA	NA	NA	NA	NA	NA	NA	NA	NA	1.34302	0.742055	NA	NA	NA	NA	4.82877	0.097499	NA	NA	NA	NA	NA	NA	NA
RvY_00475	-1.51675	0.0131911	0.0722482	0.378998	0.912327	NA	-1.50571	0.488546	NA	-2.94672	0.292978	NA	-1.73329	0.661294	NA	1.11192	0.622046	NA	-0.987459	0.760362	NA	-2.83315	0.475639	NA	-0.768874	0.805472	NA	-0.702952	0.859514	NA
RvY_00476	0.635066	0.0717008	0.199249	1.06454	0.0263556	0.0878095	-1.51947	0.122557	NA	-0.892648	0.310322	NA	-1.35148	0.429271	0.63678	0.000719027	0.99938	0.999499	-1.04178	0.420132	0.599599	0.211677	0.887497	0.938037	-1.19025	0.420464	0.599425	-3.31711	0.114017	NA
RvY_00477	0.295181	0.64809	0.773245	0.0599188	0.961219	NA	-0.766831	0.278143	0.717057	-0.965581	0.155033	0.359292	-2.04657	0.0868328	0.227991	-1.41504	0.105683	0.214318	-0.80451	0.399031	0.577416	-1.09945	0.270354	0.452245	-2.69113	0.013194	0.0472369	-1.91963	0.155625	0.317083
RvY_00478-1	-0.653764	0.382772	0.553652	-1.44704	0.285668	NA	1.47632	0.484788	NA	0.861009	0.703372	NA	-1.30593	0.742688	NA	1.06018	0.709906	NA	2.69473	0.118201	NA	-1.51634	0.703266	NA	-0.336079	0.921081	NA	-0.271746	0.945749	NA
RvY_00478-2	-1.49096	0.106468	0.251918	-0.556198	0.799218	NA	1.87362	0.444455	NA	0.199454	0.948741	NA	-1.35741	0.73632	NA	-0.41883	0.917265	NA	1.32989	0.704732	NA	-0.703371	0.86105	NA	-0.394861	0.921765	NA	0.54359	0.892737	NA
RvY_00479	-0.815341	0.0377551	0.134732	0.201597	0.46939	0.656159	0.43409	0.205161	0.649329	0.596331	0.0560407	0.190273	1.09027	0.0086376	0.0429077	0.669711	0.0302451	0.0792929	0.342295	0.266026	0.439075	0.764704	0.0360302	0.108028	0.796848	0.00727424	0.0288498	0.891708	0.0157947	0.0602589
RvY_00480	-0.576376	0.563077	0.706622	-0.582789	0.886429	NA	0.845954	0.8345	NA	0.116007	0.977319	NA	NA	NA	NA	NA	NA	NA	3.42012	0.383777	NA	NA	NA	NA	NA	NA	NA	NA	NA	NA
RvY_00481	-1.17815	0.108633	0.254748	-2.67071	0.148131	NA	1.92143	0.120812	NA	1.19491	0.395437	NA	-1.03221	0.78637	NA	0.081879	0.973127	NA	0.0231457	0.992762	NA	0.450001	0.874479	NA	-2.81837	0.448939	NA	-0.0384701	0.990192	NA
RvY_00482	-1.55638	NA	NA	-0.527613	0.298071	0.494958	0.261947	0.615042	0.898994	-1.90868	0.0297333	0.125715	-0.979473	0.120083	0.282841	-0.645691	0.203401	0.351183	0.00763197	0.986673	0.993582	-0.708099	0.177843	0.342124	-1.43274	0.00317213	0.0146585	-0.942791	0.15352	0.314005
RvY_00483	-1.08144	0.0336191	0.125596	-1.0599	0.372105	NA	1.40774	0.245493	NA	-0.412337	0.804138	NA	0.904256	0.715391	NA	1.31962	0.448127	0.610218	-0.859503	0.756833	NA	1.4138	0.488341	0.664302	0.728652	0.695306	NA	-1.14829	0.771541	NA
RvY_00484	-0.80519	0.317258	0.493272	-0.514716	0.856385	NA	1.37801	0.69713	NA	-0.893978	0.826312	NA	0.655435	0.871108	NA	-0.628591	0.877379	NA	0.101659	0.98009	NA	-0.826979	0.839121	NA	-0.53225	0.896046	NA	1.30154	0.749309	NA
RvY_00485	-2.64033	NA	NA	-1.02361	0.180972	0.355401	0.613545	0.352345	0.771784	-1.42857	0.185806	0.399218	-1.34468	0.00616135	0.0328521	-0.210727	0.747749	0.845964	0.156494	0.635649	0.776079	-0.597942	0.164596	0.323515	-1.22184	0.0655498	0.162104	-0.878444	0.265245	0.453508
RvY_00486	-1.55116	0.0483242	0.156251	-0.986045	0.615586	NA	3.91655	0.0678414	NA	3.24939	0.289064	NA	3.0975	0.437902	NA	NA	NA	NA	2.1399	0.599251	NA	NA	NA	NA	2.87697	0.472386	NA	NA	NA	NA
RvY_00487	-0.928373	0.627812	0.757488	-1.15071	0.267906	0.460886	1.1084	0.0318919	0.273262	-1.09878	0.0720442	0.222322	-0.891603	0.229858	0.435545	-0.138707	0.827267	0.896394	0.214795	0.702909	0.823251	0.325687	0.645001	0.784649	-1.71144	0.0161227	0.0551705	-1.59097	0.0933043	0.222529
RvY_00488	-0.874491	0.212068	0.383975	-1.07239	0.419884	NA	-0.329049	0.590618	0.887953	0.527223	0.219944	0.443446	1.4383	0.0364838	0.124028	0.156876	0.783927	0.869629	-0.282869	0.646617	0.783955	-1.69669	0.0948257	0.219496	0.490462	0.380838	0.561945	0.203816	0.770546	0.868277
RvY_00489	0.804204	0.340581	0.515643	0.0117078	0.991921	NA	-0.607744	0.413159	0.812457	-0.318999	0.559738	0.754766	-3.38129	0.0123306	0.0559349	-2.39072	0.0168542	0.0491334	-0.557833	0.50975	0.678863	-5.30342	0.000368478	0.00278855	-2.00591	0.0273142	0.0834882	-1.88188	0.115509	0.25838
RvY_00490	-2.45248	0.000105345	0.00362628	-0.319854	0.849716	NA	-1.78263	0.233051	NA	-2.47469	0.11276	NA	-0.859393	0.68317	NA	-0.878435	0.597398	0.736072	-2.66778	0.218694	NA	-1.04111	0.631555	0.775252	-0.76942	0.654595	0.789188	-2.42156	0.367988	NA
RvY_00491	-0.3148	0.761382	0.854252	0.952466	0.513626	NA	-0.476128	0.824693	NA	-1.37629	0.559756	NA	-0.569662	0.882764	NA	-1.44145	0.634721	NA	-2.44693	0.525192	NA	-1.33952	0.714938	NA	2.2108	0.206898	0.374164	0.425605	0.893989	NA
RvY_00492	0.4081	0.284809	0.460467	0.047527	0.937008	0.96439	-0.0147082	0.983544	0.996744	-0.0600802	0.932005	0.967639	-1.58364	0.272567	0.483885	-2.10393	0.0395531	0.0984366	-2.42462	0.0530168	0.135755	-1.15967	0.275662	0.458136	-2.2836	0.0412116	0.114212	-1.86866	0.188248	0.362691
RvY_00493-2	-1.78873	0.151692	0.311919	-2.07164	0.551548	NA	0.777938	0.758892	NA	1.15808	0.599122	NA	0.280569	0.943496	NA	0.421653	0.897203	NA	2.25892	0.360032	NA	0.519035	0.895425	NA	0.787765	0.828711	NA	3.27342	0.223853	NA
RvY_00494	-0.13231	0.974133	NA	NA	NA	NA	NA	NA	NA	NA	NA	NA	NA	NA	NA	NA	NA	NA	NA	NA	NA	NA	NA	NA	NA	NA	NA	NA	NA	NA
RvY_00493-1	-1.39805	0.0138214	0.0742215	-1.08262	0.123994	0.272555	0.121423	0.863943	0.96878	0.676981	0.314379	0.545281	-0.849017	0.591457	0.765394	0.689453	0.388458	0.553671	0.111727	0.909405	0.951038	-0.23847	0.856324	0.919035	0.107942	0.914765	0.951998	-0.479318	0.734626	0.846354
RvY_00495	-0.0234982	0.985394	0.99231	0.971337	0.357128	0.555328	-1.9701	7.7237e-07	6.33133e-05	-3.8273	2.25567e-21	1.56192e-18	-0.537234	0.120902	0.283924	-2.28605	0.0603152	0.138241	-0.26168	0.410059	0.588628	-1.4439	2.1999e-05	0.000267954	0.27434	0.210888	0.379082	-0.588115	0.0358718	0.110312
RvY_00496	-1.27134	NA	NA	0.0927571	0.848719	0.918245	-1.56604	1.03501e-06	8.15153e-05	-2.16511	3.76485e-20	2.34625e-17	-0.923738	3.7861e-05	0.000590614	-1.53521	3.07061e-08	5.90567e-07	-0.484137	0.0297799	0.0863939	-1.14619	4.05119e-06	6.39014e-05	-0.624437	0.00660943	0.0266888	-0.784511	0.00119888	0.00792313
RvY_00497	-0.795687	0.108393	0.254473	0.318091	0.268735	0.461622	-0.0942484	0.699595	0.927057	-0.26545	0.328585	0.558958	-0.186057	0.795849	0.892817	0.11904	0.692823	0.806161	0.172114	0.607847	0.756273	0.265668	0.471336	0.650336	0.527101	0.130662	0.268527	0.419345	0.229132	0.413251
RvY_00498	-2.91749	0.00104333	0.0155459	0.352309	0.797466	NA	1.54494	0.119804	NA	0.787159	0.52333	NA	1.32777	0.530475	NA	1.18766	0.417998	0.582712	2.54425	0.0192864	0.0614719	1.32944	0.441074	0.625095	2.50599	0.0252709	0.0783091	0.63317	0.791134	NA
RvY_00499	0.186503	0.473069	0.633352	-0.351196	0.15903	0.324355	-0.264794	0.497526	0.851633	-0.596826	0.0503646	0.176967	-1.21601	0.238565	0.444993	-1.01132	0.019916	0.0563945	-0.592334	0.137064	0.275405	-0.964481	0.254268	0.433124	-0.779057	0.0672703	0.165383	-1.3804	0.0210807	0.0747041
RvY_00500	-1.76117	0.014763	0.0770739	-0.582789	0.886429	NA	-0.331144	0.92051	NA	0.126994	0.96765	NA	-1.80403	0.652994	NA	-0.864455	0.829446	NA	-1.09729	0.784507	NA	-1.14951	0.7738	NA	0.394345	0.906787	NA	0.0970752	0.980699	NA
RvY_00501	-1.12049	0.0257515	0.107839	-0.50039	0.778428	NA	0.0682522	0.985106	NA	1.41526	0.647303	NA	-0.598867	0.883099	NA	1.53821	0.667481	NA	1.12535	0.781917	NA	0.901864	0.823303	NA	0.57783	0.886707	NA	1.30154	0.749309	NA
RvY_00502	0.989241	0.10732	0.252798	0.312791	0.593045	0.749496	-0.0523862	0.928697	0.989192	-0.0229097	0.968944	0.986595	-1.93191	0.212408	0.413625	-0.918829	0.234113	0.388438	-0.428966	0.563339	0.723598	-4.32528	0.00245285	0.013192	-1.25701	0.190206	0.352231	-0.881694	0.425208	0.611321
RvY_00503	-0.656086	0.17381	0.338327	-0.310389	0.728422	NA	0.508421	0.62082	NA	-0.174047	0.900144	NA	-4.3342	0.202186	NA	0.673566	0.578465	0.722689	0.256739	0.86579	0.925602	-1.50331	0.487166	NA	-0.359217	0.835458	0.906008	-0.706657	0.762432	NA
RvY_00504-1	0.371485	0.163547	0.326213	-0.0983742	0.605679	0.759457	-0.0440478	0.810813	0.956962	-0.176854	0.452566	0.66886	-0.594286	0.114131	0.273246	-0.260649	0.267261	0.427209	-0.146252	0.539881	0.70401	-0.715457	0.01229	0.0473316	-0.25764	0.336952	0.518144	-0.48437	0.127398	0.276591
RvY_00504-2	0.687634	0.155426	0.316952	0.456751	0.601095	NA	0.666455	0.540015	NA	0.896229	0.345682	0.574784	-2.96783	0.296317	NA	-0.927311	0.569547	0.716414	-0.109165	0.95144	0.973794	-1.02796	0.617196	0.765634	0.566481	0.687458	0.81103	1.57497	0.31035	0.502825
RvY_00505	-1.38634	0.531441	NA	-0.582789	0.886429	NA	NA	NA	NA	2.24749	0.570006	NA	2.57275	0.520888	NA	NA	NA	NA	NA	NA	NA	NA	NA	NA	NA	NA	NA	NA	NA	NA
RvY_00506	-0.186043	0.580667	0.720402	-0.248901	0.120461	0.267717	0.267847	0.0518398	0.358398	0.674418	4.89274e-05	0.00112101	0.923837	4.81254e-06	0.000110816	0.738509	2.50005e-05	0.000190684	0.52108	0.00165015	0.00857052	0.866842	6.6646e-06	9.70537e-05	0.877663	2.21705e-07	4.02745e-06	0.825172	2.83494e-05	0.00035035
RvY_00507	-1.10528	0.0645342	0.186082	-0.192162	0.879743	NA	1.37316	0.545879	NA	1.38299	0.544041	NA	-1.80403	0.652994	NA	-1.82624	0.649054	NA	-1.09729	0.784507	NA	0.555271	0.887468	NA	-1.73115	0.666176	NA	1.05427	0.773047	NA
RvY_00508	-0.60726	0.261848	0.436959	-0.36287	0.243347	0.432943	0.318115	0.278	0.717057	-0.111342	0.661174	0.824747	0.178259	0.598987	0.770314	0.0129689	0.962318	0.979941	0.441704	0.119388	0.249756	-0.0140244	0.967196	0.98405	-0.330011	0.355661	0.536752	0.265959	0.39123	0.581882
RvY_00509	0.495396	0.526764	0.678054	-0.0748793	0.688576	0.81766	0.894996	7.36552e-05	0.00323921	0.509175	0.0297754	0.125722	0.519929	0.0395149	0.131313	0.477254	0.0152369	0.0454527	0.854404	2.35142e-05	0.000252391	0.50886	0.0666279	0.169901	0.245262	0.237727	0.412439	0.349496	0.139307	0.293523
RvY_00510	-1.85094	0.0673094	0.191031	0.306983	0.902904	NA	-0.104357	0.967832	NA	-1.03011	0.722058	NA	-2.02914	0.612151	NA	-2.06733	0.605473	NA	-1.33091	0.739493	NA	-2.26193	0.571954	NA	0.157244	0.960953	NA	-0.13167	0.973754	NA
RvY_00511	-2.3787	1.33526e-06	0.000209305	-3.60989	0.0922941	NA	0.0117788	0.994632	NA	0.274003	0.883319	NA	-2.6997	0.496216	NA	-0.349074	0.885864	NA	-2.00152	0.56038	NA	2.49083	0.118863	0.258474	-0.506227	0.851205	NA	0.167361	0.952833	NA
RvY_00512	-1.91698	0.051315	0.162053	1.34076	0.742473	NA	-0.842615	0.836239	NA	0.413018	0.917934	NA	1.88027	0.637946	NA	-0.55471	0.891768	NA	0.182655	0.96426	NA	0.642319	0.87396	NA	-0.453501	0.91142	NA	1.38713	0.733627	NA
RvY_00513-1	0.426491	0.390029	0.559952	1.36923	0.0328021	0.103325	1.11641	0.00711445	0.105568	0.974801	0.0770826	0.23246	1.63178	0.013617	0.0602366	0.12821	0.814816	0.889002	0.980426	0.051026	0.131767	0.124883	0.855406	0.918673	0.732041	0.185767	0.346432	1.11096	0.0896927	0.216307
RvY_00513-2	NA	NA	NA	NA	NA	NA	NA	NA	NA	NA	NA	NA	NA	NA	NA	NA	NA	NA	NA	NA	NA	NA	NA	NA	NA	NA	NA	NA	NA	NA
RvY_00514	-4.73615	0.0136554	0.07379	-0.582789	0.886429	NA	3.19956	0.212643	NA	3.5769	0.142238	NA	NA	NA	NA	NA	NA	NA	NA	NA	NA	3.96201	0.315244	NA	1.89053	0.64102	NA	NA	NA	NA
RvY_00515	-0.649355	0.268825	0.443857	1.58335	0.327824	NA	0.287567	0.798772	NA	-0.779245	0.545481	NA	-1.46689	0.551924	NA	-2.15427	0.313295	NA	-0.549231	0.743023	NA	-1.60635	0.519414	NA	-3.13176	0.184923	NA	-2.32855	0.455935	NA
RvY_00516	-2.39078	2.3411e-05	0.00141865	-1.12335	0.221596	NA	0.261468	0.72751	NA	0.446118	0.568875	0.761677	0.689537	0.660726	0.809649	0.540062	0.579714	0.723366	-1.37952	0.331253	0.508048	0.921683	0.501561	0.674511	0.387715	0.750629	0.853189	0.0737065	0.964311	0.982153
RvY_00517	-2.14896	0.0119478	0.0682159	0.378998	0.91168	NA	2.40573	0.54321	NA	2.61652	0.507818	NA	NA	NA	NA	NA	NA	NA	NA	NA	NA	NA	NA	NA	NA	NA	NA	NA	NA	NA
RvY_00518	-2.91703	2.23736e-05	0.00140252	0.378996	0.915949	NA	-0.705287	0.829993	NA	-0.909898	0.820072	NA	-1.35741	0.73632	NA	-1.38061	0.732032	NA	-0.651465	0.871626	NA	-0.703371	0.86105	NA	-0.394861	0.921765	NA	0.54359	0.892737	NA
RvY_00519	-1.57774	0.00165604	0.0203829	-0.749515	0.450364	NA	2.62772	0.142281	NA	2.24402	0.329379	NA	5.50252	0.0120329	0.0549098	3.74353	0.0438613	0.10692	2.14985	0.494581	NA	3.5141	0.152461	0.306866	1.30897	0.731317	NA	0.755756	0.851689	NA
RvY_00520-1	-0.982316	0.431105	0.597106	-0.582789	0.886429	NA	-0.249426	0.94896	NA	-1.45481	0.718931	NA	-1.13917	0.778093	NA	-0.233327	0.953961	NA	-0.453709	0.910619	NA	-0.501709	0.900896	NA	-1.09096	0.787215	NA	3.61627	0.188235	NA
RvY_00520-2	-1.6428	0.371803	NA	2.11536	0.580102	NA	1.31681	0.742791	NA	NA	NA	NA	NA	NA	NA	NA	NA	NA	NA	NA	NA	NA	NA	NA	NA	NA	NA	NA	NA	NA
RvY_00521	-0.0774793	0.93498	0.964945	-1.8578	0.414074	NA	1.36507	0.601696	NA	1.30976	0.587457	NA	-1.13917	0.778093	NA	0.802356	0.81626	NA	-0.453709	0.910619	NA	-1.38075	0.732646	NA	-1.09096	0.787215	NA	1.71754	0.670914	NA
RvY_00522	-0.774355	0.410604	0.57877	0.251874	0.805704	NA	-1.27295	0.277979	NA	-0.176461	0.875148	NA	-0.0636328	0.973129	0.987474	-2.94946	0.0961928	0.199264	-0.378527	0.79808	0.884741	-1.0423	0.551546	0.714667	-0.392074	0.798598	0.883615	0.759143	0.6115	0.761766
RvY_00523	0.65829	0.535935	0.685297	1.49073	0.038914	0.117574	-0.317196	0.569312	0.879966	0.781902	0.154532	0.359045	1.18493	0.34033	0.554018	0.0671266	0.928979	0.959237	0.133297	0.857518	0.92136	-0.0513497	0.952555	0.976194	1.44094	0.0160662	0.0550036	-0.00838174	0.993547	0.996985
RvY_00524	-2.16192	0.122928	0.27463	-0.582789	0.886429	NA	0.0909414	0.982219	NA	1.63034	0.683116	NA	NA	NA	NA	3.18046	0.377357	NA	NA	NA	NA	NA	NA	NA	NA	NA	NA	NA	NA	NA
RvY_00525	0.97892	0.00940656	0.0593527	2.10914	1.06789e-54	4.71067e-52	-0.115426	0.665065	0.917357	-0.370987	0.154652	0.359154	-0.00733156	0.982167	0.991723	-0.228336	0.37791	0.544079	-0.470058	0.0714485	0.169665	-1.09525	0.00458068	0.0217925	-0.308316	0.214944	0.384555	-0.729482	0.0139351	0.0547744
RvY_00526	1.56449	0.10859	0.254715	1.66295	2.23622e-07	3.11771e-06	0.364642	0.404999	0.806573	0.204852	0.650633	0.817242	0.800036	0.177581	0.368708	0.789795	0.0810365	0.174309	-0.430049	0.503597	0.673437	0.201269	0.735341	0.843793	0.870017	0.114834	0.244684	-0.225711	0.74464	0.852834
RvY_00527	-1.04629	0.795459	NA	-2.09166	0.496482	NA	1.58247	0.580576	NA	-1.85576	0.648742	NA	-0.598867	0.883099	NA	-0.628591	0.877379	NA	1.03067	0.800021	NA	-0.826979	0.839121	NA	1.86424	0.640222	NA	1.30154	0.749309	NA
RvY_00528	-3.15836	0.0237593	0.102585	-3.31629	0.114736	NA	-2.30558	0.153801	NA	-0.134774	0.910973	NA	-0.729989	0.754977	NA	-2.475	0.25703	NA	-3.48374	0.179902	NA	-1.44494	0.565053	NA	1.08775	0.430422	0.608383	-2.27445	0.468008	NA
RvY_00529	1.4107	0.0696537	0.195434	0.30908	0.904569	NA	1.92664	0.329385	NA	-1.45481	0.718931	NA	-1.13917	0.778093	NA	-0.233327	0.953961	NA	0.475301	0.906273	NA	-1.38075	0.732646	NA	-1.09096	0.787215	NA	0.755756	0.851689	NA
RvY_00530	-0.834897	0.0829836	0.217499	-0.146399	0.45815	0.647256	0.291802	0.132429	0.558548	0.450966	0.0201106	0.0963288	0.807407	0.000570055	0.00512538	0.902504	6.55512e-06	6.06679e-05	0.27702	0.202132	0.36308	0.846854	0.000651431	0.00445955	0.524831	0.0132155	0.0473022	0.658082	0.0024858	0.0141918
RvY_00531-2	-1.08256	0.193119	0.36148	0.863967	0.442869	NA	-0.273296	0.657259	0.914229	0.016779	0.98207	0.992625	-0.26458	0.852875	0.926634	-0.837461	0.362808	0.529935	-2.41417	0.0758075	0.17765	-0.186635	0.884826	0.936346	0.657249	0.410829	0.589881	-0.351692	0.784766	0.876525
RvY_00531-1	0.156061	0.76303	0.855143	1.17653	0.000369073	0.00266719	-0.497961	0.129456	0.552057	-0.892364	0.0133371	0.0728777	-0.471153	0.287441	0.500376	-0.973617	0.00645171	0.0223934	-0.479514	0.195074	0.354281	-2.30374	0.000859995	0.00559947	-0.68965	0.0878854	0.202207	-1.73266	0.00104105	0.00705794
RvY_00532	-0.961054	0.0418274	0.142694	-0.0504971	0.962909	NA	-0.417908	0.590536	0.887941	-1.17269	0.123756	0.314614	-1.5541	0.280496	0.493342	-0.873974	0.346175	0.512866	-0.116126	0.892807	0.941349	-0.0900327	0.929893	0.962455	-0.686969	0.481047	0.651552	-2.22136	0.13859	0.292445
RvY_00533-2	-0.376926	0.698066	0.81084	NA	NA	NA	0.302232	0.939854	NA	-1.85576	0.648742	NA	-0.598867	0.883099	NA	-0.628591	0.877379	NA	2.71598	0.351561	NA	-0.826979	0.839121	NA	-0.53225	0.896046	NA	1.30154	0.749309	NA
RvY_00533-1	-0.699922	0.543489	0.69114	0.641467	0.653211	NA	0.537161	0.642076	NA	-0.776262	0.58748	NA	-1.90107	0.551086	NA	-0.368364	0.842788	NA	-3.08042	0.283471	NA	0.913293	0.641649	0.782488	-0.782658	0.72754	NA	1.07141	0.559185	0.722483
RvY_00533-4	NA	NA	NA	NA	NA	NA	NA	NA	NA	NA	NA	NA	NA	NA	NA	NA	NA	NA	NA	NA	NA	NA	NA	NA	NA	NA	NA	NA	NA	NA
RvY_00533-3	NA	NA	NA	1.34076	0.742473	NA	-3.5485	0.373616	NA	-3.5226	0.376085	NA	-2.27772	0.567856	NA	-2.31623	0.561328	NA	-1.58612	0.690787	NA	-2.50978	0.529084	NA	-2.21931	0.577816	NA	-0.377266	0.924625	NA
RvY_00534	-0.132497	0.841229	0.906671	0.729993	0.0819003	0.203377	-0.782651	0.0408398	0.313252	-1.06404	0.000430864	0.00635537	-0.0151427	0.969432	0.985799	-0.50022	0.0800029	0.172484	0.320429	0.263708	0.436272	-0.187751	0.590686	0.744215	0.519149	0.0640958	0.159324	0.524251	0.0751129	0.190683
RvY_00535	1.46873	0.133582	0.288532	-0.12235	0.889422	NA	1.07695	0.314364	NA	-0.267017	0.845159	NA	0.730791	0.736635	NA	0.438713	0.772473	0.862022	-3.08042	0.283471	NA	0.0884223	0.966522	0.983711	-1.89048	0.448276	NA	-0.920282	0.736761	NA
RvY_00536	-1.37458	0.534611	NA	-1.47657	0.683702	NA	-0.849875	0.659759	NA	-0.430867	0.825816	NA	-2.92723	0.459649	NA	-2.98789	0.382399	NA	-0.757323	0.789489	NA	-2.28978	0.539192	NA	-2.87917	0.431548	NA	-1.03211	0.794306	NA
RvY_00537	0.906786	0.142175	0.29956	0.205908	0.803682	NA	1.24056	0.184126	NA	0.543184	0.659849	NA	-1.59708	0.610432	NA	0.189282	0.899828	0.943406	0.951625	0.510332	0.679325	0.58548	0.7392	0.846468	1.27226	0.401799	0.581724	0.568254	0.777219	NA
RvY_00538	-0.167982	0.757789	0.852035	-1.00207	0.252315	NA	-1.02029	0.179416	0.616296	-0.421124	0.557438	0.753332	1.14382	0.227359	0.432437	-0.699176	0.433039	0.596684	0.0842544	0.920101	0.956876	-0.211941	0.849387	0.915827	0.0664217	0.938755	0.965534	-0.0688417	0.953535	0.976069
RvY_00539	0.757519	0.731614	0.834026	-2.11514	0.292584	NA	2.66511	0.183567	NA	2.94001	0.156396	NA	3.29091	0.396535	NA	2.2918	0.453859	NA	4.74215	0.00897897	0.0333252	-0.826979	0.839121	NA	3.37396	0.197237	NA	2.26478	0.560292	NA
RvY_00540-2	-0.666287	0.343319	0.517996	-0.169459	0.91335	NA	0.966788	0.506592	NA	2.17272	0.099825	NA	3.70551	0.0151088	0.0647449	2.33199	0.12022	0.236091	0.940679	0.678488	NA	1.64567	0.470179	NA	2.79568	0.0616553	0.154829	1.97243	0.362726	NA
RvY_00540-1	-1.59176	0.00607452	0.0453063	-0.638264	0.103923	0.24082	0.466723	0.0803996	0.444433	0.0936787	0.714474	0.856929	1.04775	0.000986145	0.00784694	0.764328	0.00260748	0.0104163	1.02081	1.30952e-05	0.000152028	0.881447	0.00239871	0.0129613	0.879698	0.000387226	0.00252166	0.91999	0.000655737	0.00480474
RvY_00541	-0.0213014	0.967324	0.983104	0.205489	0.79295	NA	-0.409509	0.707155	NA	-0.187787	0.851753	NA	0.210333	0.913598	0.957923	-2.30481	0.216825	0.367144	-0.240155	0.858008	0.921465	-1.73012	0.382688	0.570399	0.861332	0.44047	0.616346	-0.0762659	0.965804	0.982916
RvY_00542	-0.699819	0.28124	0.456585	1.62494	0.287766	NA	-1.28145	0.339462	NA	-0.852692	0.457198	NA	-0.564983	0.784015	NA	-0.906129	0.54993	0.700816	-0.872742	0.597199	NA	-2.05451	0.360979	NA	-0.273758	0.858532	0.919339	-0.618254	0.764266	NA
RvY_00543	1.21355	0.000274591	0.0066346	0.166322	0.254597	0.445977	-0.35161	0.0434517	0.325011	-0.391724	0.0355132	0.141111	-0.506892	0.131553	0.300422	-0.729569	0.0023375	0.0094667	-0.568179	0.0246856	0.0749138	-1.09712	0.000682025	0.00463008	-0.671987	0.00601956	0.0247487	-0.736063	0.00694872	0.0317933
RvY_00544	0.137243	0.743382	0.841825	-0.00308106	0.988484	0.994254	0.239496	0.232391	0.676241	0.524701	0.00994378	0.0596436	0.432328	0.0730622	0.202501	0.548914	0.00803139	0.0268036	0.530481	0.00888477	0.0330528	0.6367	0.011901	0.0461154	0.384079	0.0664742	0.163878	0.602787	0.0123378	0.0498455
RvY_00545	-0.544543	0.387571	0.558075	-0.183423	0.326069	0.523986	-0.0218974	0.924323	0.98777	0.271136	0.211544	0.433165	0.234772	0.452011	0.657097	0.801704	0.000437021	0.00227073	0.676682	0.00188563	0.00953799	0.643251	0.0179977	0.063763	0.524252	0.0267786	0.0820349	0.225282	0.399978	0.589584
RvY_00546	-2.07703	0.253867	NA	NA	NA	NA	0.0909414	0.982219	NA	0.116007	0.977319	NA	NA	NA	NA	NA	NA	NA	NA	NA	NA	NA	NA	NA	NA	NA	NA	NA	NA	NA
RvY_00547	-2.6134	0.198333	NA	1.34076	0.742473	NA	NA	NA	NA	NA	NA	NA	1.67536	0.678922	NA	4.04562	0.160457	NA	NA	NA	NA	2.60558	0.515149	NA	NA	NA	NA	NA	NA	NA
RvY_00548	-0.457388	0.491283	0.648265	0.339718	0.839235	NA	0.326705	0.754122	NA	-3.30254	0.0853119	NA	0.603612	0.760261	NA	0.484826	0.746646	0.844855	0.582804	0.708541	0.826518	-4.0766	0.168159	NA	-0.792154	0.696309	NA	-1.94386	0.502272	NA
RvY_00549	-0.24951	0.492055	0.648923	0.142348	0.450804	0.640819	0.157385	0.354545	0.771784	0.439332	0.0189107	0.0925885	0.322003	0.39043	0.602263	0.681614	0.00119053	0.00532686	0.674289	0.00124728	0.00684186	0.548174	0.0285218	0.0904095	0.828184	0.000137345	0.00103386	0.656416	0.00299476	0.016474
RvY_00550	-3.30035	0.00283526	0.0285893	-0.689644	0.000970313	0.0061604	0.133345	0.535903	0.869717	0.389974	0.024883	0.111522	0.359946	0.0964658	0.243326	0.895203	4.83668e-08	8.74721e-07	0.573338	0.000380206	0.00259036	0.544015	0.061725	0.160592	0.638884	0.000300874	0.00202603	0.400292	0.0390634	0.117797
RvY_00551	-1.28258	0.037645	0.134593	-2.09034	0.299734	NA	-1.36787	0.540433	NA	0.227461	0.874709	NA	-3.19274	0.418948	NA	-0.402036	0.850261	NA	-1.58092	0.581425	NA	-1.36738	0.667838	NA	-2.24924	0.455231	NA	0.891526	0.716806	NA
RvY_00552-2	NA	NA	NA	NA	NA	NA	NA	NA	NA	NA	NA	NA	NA	NA	NA	NA	NA	NA	NA	NA	NA	NA	NA	NA	NA	NA	NA	NA	NA	NA
RvY_00552-3	NA	NA	NA	NA	NA	NA	NA	NA	NA	NA	NA	NA	NA	NA	NA	NA	NA	NA	NA	NA	NA	NA	NA	NA	NA	NA	NA	NA	NA	NA
RvY_00552-1	-1.13998	0.0874879	0.224302	0.378998	0.912688	NA	-0.891563	0.744241	NA	2.00361	0.208734	NA	-0.727538	0.853826	NA	2.15528	0.236315	NA	1.77595	0.442273	NA	0.188494	0.961499	NA	2.27731	0.229565	0.402395	-0.271746	0.945749	NA
RvY_00553-1	-3.59972	0.00473937	0.0391107	-0.593842	0.00642475	0.0294849	0.171285	0.520852	0.86344	-0.0298153	0.923436	0.96477	-1.01236	0.0180992	0.0739517	-0.472965	0.134162	0.256495	-0.661241	0.0605255	0.149486	-0.601021	0.215221	0.388048	-0.138652	0.676194	0.802489	0.285836	0.438266	0.622975
RvY_00553-2	-3.78996	0.0313336	0.120579	-0.350998	0.525547	0.700475	-0.6331	0.291047	0.723564	0.0134197	0.98005	0.991908	0.209248	0.845466	0.922421	-0.0978254	0.885948	0.934039	-0.31459	0.677516	0.805091	0.18105	0.837157	0.908702	-0.198935	0.784122	0.875056	-0.875629	0.37867	0.570879
RvY_00554	-3.37871	3.33607e-06	0.000383486	-0.649362	0.000464463	0.00323774	0.012614	0.944203	0.990762	0.391346	0.0238718	0.108496	0.433594	0.0130825	0.0584291	0.88109	8.47682e-08	1.41178e-06	0.556797	0.000927812	0.00538332	0.689668	0.00111341	0.00692702	0.58346	0.000392874	0.00255144	0.575793	0.000272134	0.00232847
RvY_00555	-1.1844	0.014333	0.07562	-0.484222	0.194361	0.373364	0.0292406	0.921816	0.986578	1.38741	0.00115602	0.0129807	1.5421	0.000719398	0.00617373	1.3093	3.91229e-06	3.88973e-05	1.43172	6.62359e-06	8.41248e-05	1.60884	6.26982e-07	1.33586e-05	1.74909	4.63583e-08	1.02362e-06	1.346	0.000101567	0.00103355
RvY_00556	0.306128	0.306239	0.482098	-0.0382941	0.824415	0.904806	0.00498792	0.981971	0.996689	0.103781	0.63915	0.809426	0.46702	0.0898191	0.232964	0.350672	0.13573	0.258918	0.566434	0.0177677	0.0575502	0.578719	0.0346019	0.104538	0.267815	0.325304	0.507278	0.284511	0.293689	0.485111
RvY_00557	-0.234467	0.496406	0.652879	-0.631185	0.651193	NA	2.42344	0.118661	NA	2.35914	0.132833	NA	2.78277	0.193266	NA	2.19137	0.249816	NA	3.19056	0.0896641	NA	4.14017	0.0125642	0.0480934	3.10049	0.0998582	0.222111	1.96262	0.519883	NA
RvY_00558	-0.274398	0.624595	0.755072	1.02893	0.65631	NA	0.76971	0.671721	NA	-2.81837	0.324924	NA	-1.28725	0.741245	NA	-2.56403	0.503931	NA	-1.83613	0.644126	NA	-1.03086	0.785057	NA	-0.320662	0.91616	NA	-0.638484	0.872374	NA
RvY_00559	-0.158586	0.652776	0.776787	0.384158	0.622227	NA	0.290747	0.667411	0.918407	0.777542	0.22951	0.455293	2.57741	0.000653963	0.00571011	1.2371	0.123286	0.240638	1.09741	0.175538	0.328986	0.844576	0.349331	0.538081	0.786048	0.349361	0.530958	1.7895	0.0258887	0.0869826
RvY_00560	0.214357	0.537806	0.686537	-0.308768	0.544937	0.715765	0.643965	0.285375	0.719923	0.740567	0.245761	0.473076	-0.752636	0.616225	0.781469	-0.026434	0.975732	0.987113	0.377542	0.660578	0.793691	0.735297	0.412922	0.598794	0.148645	0.864836	0.922799	-0.639872	0.631485	0.776412
RvY_00561-1	-0.158328	0.78263	0.868774	-0.0915667	0.938981	NA	0.491954	0.720875	NA	0.576914	0.671512	NA	-3.35594	0.395021	NA	-0.725427	0.735561	NA	-0.482675	0.841207	NA	-2.72358	0.418903	NA	-0.402583	0.856654	NA	-1.46223	0.706998	NA
RvY_00561-2	NA	NA	NA	NA	NA	NA	NA	NA	NA	NA	NA	NA	NA	NA	NA	NA	NA	NA	NA	NA	NA	NA	NA	NA	NA	NA	NA	NA	NA	NA
RvY_00562	-0.898858	0.0755331	0.205588	-0.27862	0.706615	NA	-0.0346686	0.948697	0.990762	0.235829	0.663788	0.826271	0.349191	0.791097	0.88948	0.42622	0.510818	0.668328	0.763488	0.222965	0.387717	-0.525851	0.640219	0.781296	0.561876	0.436203	0.612966	0.00667966	0.995003	0.997646
RvY_00563	-0.302209	0.341387	0.516273	-0.45014	0.00801164	0.0349357	0.0920639	0.547041	0.873882	0.217087	0.186128	0.399363	0.271349	0.167667	0.354864	0.603944	0.000396637	0.00208446	0.570772	0.000749316	0.00450803	0.637344	0.00118012	0.00727703	0.525877	0.0044052	0.0192398	0.261578	0.14996	0.309164
RvY_00564	1.32075	5.1432e-06	0.000517153	1.10029	3.87774e-21	2.31155e-19	-0.0817402	0.577004	0.883032	-0.438923	0.016493	0.0842237	-1.03719	2.09266e-07	8.53463e-06	-0.826666	1.18374e-06	1.35579e-05	-0.891609	1.96969e-07	4.19149e-06	-1.11228	1.23924e-08	5.03293e-07	-0.74883	7.3378e-06	8.51025e-05	-1.21173	1.213e-11	1.19589e-09
RvY_00565	0.678359	0.197792	0.366962	0.725323	0.000395629	0.00282761	-0.135033	0.431965	0.820299	0.0272822	0.895702	0.95304	-0.456194	0.085771	0.22575	-0.141303	0.506313	0.664199	-0.17815	0.410276	0.588863	-0.432318	0.194716	0.363667	0.221789	0.329813	0.511065	0.111398	0.683941	0.813427
RvY_00566	-0.271729	0.587251	0.725655	-0.554516	0.000520979	0.00357298	0.129376	0.535432	0.869717	0.248857	0.198069	0.416141	-0.427427	0.0821958	0.219308	0.0593535	0.762976	0.855698	0.126209	0.515958	0.683955	-0.103503	0.719405	0.834055	0.00664753	0.973715	0.985619	-0.297632	0.180892	0.352265
RvY_00567	1.57489	0.206872	0.377391	-0.328533	0.786801	NA	1.13968	0.709561	NA	1.73236	0.508903	NA	-0.598867	0.883099	NA	-0.628591	0.877379	NA	1.57957	0.696612	NA	-0.826979	0.839121	NA	1.55676	0.698492	NA	2.26332	0.578428	NA
RvY_00568	-3.36808	0.0011037	0.0160782	-0.387727	0.0510238	0.144293	0.0169198	0.9294	0.989328	0.165409	0.414762	0.637414	0.232576	0.336839	0.550444	0.682343	0.000615204	0.00303205	0.770995	0.000149171	0.00118399	0.576084	0.0162421	0.0587149	0.450735	0.0319277	0.0937555	0.673582	0.00332552	0.0178882
RvY_00569-2	-1.55765	0.358329	0.531926	-0.582789	0.886429	NA	0.482558	0.86636	NA	2.09701	0.369602	NA	0.744338	0.850868	NA	1.41274	0.633318	NA	4.51529	0.00374449	0.0165113	1.21517	0.757245	NA	2.23618	0.450329	NA	0.54359	0.892737	NA
RvY_00569-1	-0.736926	0.493127	0.649839	0.291056	0.721983	NA	-0.112047	0.870199	0.970324	-0.0732961	0.918268	0.962947	-1.87585	0.342283	0.555457	0.181148	0.837605	0.903517	-3.75648	0.0261167	0.0782553	-0.0446125	0.973445	0.987011	-0.909363	0.446992	0.622598	0.491372	0.663928	0.799318
RvY_00570-1	0.0279075	0.965261	0.982047	1.42983	0.291791	NA	-0.0753712	0.922612	NA	-0.0931874	0.926737	0.965971	-0.900289	0.584843	0.760425	0.0376227	0.975255	0.986862	-0.834144	0.49167	0.66397	-3.06589	0.10716	0.240567	0.327854	0.739094	0.845747	0.480924	0.709202	0.830094
RvY_00570-2	NA	NA	NA	NA	NA	NA	NA	NA	NA	NA	NA	NA	NA	NA	NA	NA	NA	NA	NA	NA	NA	NA	NA	NA	NA	NA	NA	NA	NA	NA
RvY_00571-1	0.712181	0.00258414	0.0269898	-0.234889	0.136238	0.290437	0.000475831	0.998074	0.999825	-0.0636014	0.757863	0.882013	-0.788714	0.00591512	0.031813	-0.313634	0.191656	0.33591	-0.304306	0.17325	0.325987	-0.176632	0.519924	0.690264	-0.193609	0.469435	0.641806	-0.248327	0.390227	0.581008
RvY_00571-2	-0.265536	0.518415	0.670996	-0.077484	0.837814	0.91093	0.80452	0.0887996	0.466246	0.941955	0.0488896	0.173394	0.506241	0.436635	0.64326	0.84883	0.0668537	0.150002	1.44232	0.0015799	0.00827204	0.998676	0.0701944	0.176493	1.29044	0.00556248	0.0232592	1.37975	0.0106346	0.0444178
RvY_00572	-1.59363	0.0606536	0.178807	-0.434229	0.0461523	0.134151	0.325958	0.106543	0.505846	0.127944	0.422892	0.644073	0.769646	6.40101e-05	0.000915134	0.70428	4.17997e-05	0.000297583	0.738592	1.78407e-06	2.73313e-05	0.776889	0.000117043	0.00108569	0.390357	0.0298659	0.0889853	0.349606	0.0325771	0.102936
RvY_00573	-0.940207	0.365353	0.538392	-0.299395	0.190336	0.367705	0.0402382	0.890301	0.97804	-0.332668	0.172715	0.382095	-1.39381	0.000125628	0.00154774	-1.00257	0.000354695	0.00189878	-0.958703	0.00250409	0.0118548	-0.815104	0.069191	0.174509	-0.696089	0.0273635	0.0835752	-0.72363	0.0671152	0.17575
RvY_00574	-1.98755	0.10355	0.248079	-0.371643	0.12889	0.280023	0.114757	0.587126	0.886575	-0.0761032	0.719537	0.859445	0.113584	0.63192	0.791649	0.476925	0.0285315	0.0757071	0.722819	0.000247164	0.00180731	0.266608	0.297734	0.482654	0.312347	0.138256	0.279878	0.428361	0.0543241	0.150646
RvY_00575	0.798254	0.0106732	0.0638408	0.236082	0.105475	0.243699	-0.155624	0.437744	0.821779	-0.488803	0.0351629	0.140157	-0.960615	0.00286401	0.0181671	-0.995838	5.15042e-05	0.00035619	-1.07307	2.5754e-05	0.00027185	-0.919038	0.00451895	0.0215655	-0.811379	0.00283608	0.0133525	-1.3739	1.20431e-05	0.000172002
RvY_00576	0.0813104	0.733518	0.835321	-0.145285	0.453875	0.643441	0.335563	0.186803	0.627362	0.29567	0.256245	0.48493	0.0821092	0.83351	0.914948	0.0710546	0.797878	0.877602	0.0352605	0.899286	0.944751	0.031467	0.922271	0.957504	0.237525	0.398061	0.578193	0.137122	0.698713	0.823471
RvY_00577	0.151928	0.627218	0.75682	-0.182113	0.312197	0.509652	0.259461	0.220923	0.665424	0.326944	0.117043	0.304806	0.280978	0.426254	0.63414	0.472537	0.0363273	0.0918385	0.395517	0.0713376	0.169462	0.105092	0.74244	0.848915	0.108628	0.635563	0.775039	-0.136237	0.630307	0.775325
RvY_00578	-0.630984	0.120328	0.270987	0.67835	0.301614	0.499188	-0.855423	0.293583	0.725529	-1.56357	0.0496517	0.175264	-1.95438	0.225152	0.429947	-1.92775	0.0478399	0.114509	-1.50973	0.121403	0.252781	-1.25125	0.221399	0.395735	-0.315323	0.709815	0.826859	-0.358849	0.725703	0.840251
RvY_00579	1.04481	0.00289108	0.0288047	0.863712	4.49506e-10	8.83361e-09	0.111559	0.401583	0.805993	0.0146497	0.923153	0.964762	-0.00884971	0.956378	0.980032	-0.102246	0.494942	0.653822	-0.292355	0.0336399	0.095036	-0.408035	0.0398378	0.116175	-0.141978	0.334797	0.516059	-0.223943	0.113703	0.255292
RvY_00580	-0.856524	0.115662	0.264148	-0.265601	0.0783729	0.197103	-0.0907975	0.626337	0.904566	0.015471	0.931378	0.967553	0.156054	0.422405	0.630445	0.589887	0.00129889	0.00573727	0.624009	0.000373351	0.00254755	0.538802	0.0192007	0.0668958	0.475273	0.00756582	0.0297576	0.427476	0.0221138	0.0773971
RvY_00581	-1.79139	0.00252184	0.026631	-0.652799	0.000353068	0.00256836	0.108827	0.546204	0.873028	0.356073	0.0750483	0.228649	0.279986	0.200434	0.397562	0.66139	0.000340495	0.00183343	0.693934	0.000168172	0.00129932	0.895995	3.70369e-05	0.000419741	0.551925	0.00724422	0.0287673	0.660741	0.000410805	0.0032615
RvY_00582	-0.862881	0.255441	0.430127	-0.997406	0.397453	NA	-0.467383	0.901136	NA	1.05983	0.692822	NA	3.45721	0.200787	NA	2.53274	0.346912	NA	2.33156	0.415686	NA	1.00141	0.799523	NA	0.803868	0.839591	NA	0.54359	0.892737	NA
RvY_00583	-0.332391	0.639737	0.766464	-0.215016	0.921989	NA	-1.01677	0.679272	NA	-2.29761	0.481056	NA	-1.95217	0.626146	NA	2.08758	0.310451	NA	-1.26128	0.752937	NA	-2.19092	0.584519	NA	0.807713	0.785399	NA	-0.056861	0.988678	NA
RvY_00584	2.05798	0.0333645	0.125085	-0.983108	0.0274661	0.090606	-0.692152	0.47046	0.83823	-2.49704	0.0154054	0.0803449	0.421521	0.78101	0.88404	-2.90339	0.0394156	0.0982362	-2.23808	0.0851738	0.194156	-2.91534	0.071649	0.179271	-4.68848	0.0046825	0.0202392	-3.77624	0.0470107	0.135899
RvY_00585	-2.3777	0.0695769	0.195387	0.426314	0.855445	NA	-0.539418	0.824159	NA	0.352947	0.874492	NA	-2.48917	0.531364	NA	-1.54929	0.674135	NA	-1.77776	0.654914	NA	-2.71134	0.495423	NA	-1.00146	0.788355	NA	-0.587837	0.88249	NA
RvY_00586	-0.0967797	0.903818	0.946327	-1.43167	0.408214	NA	1.95557	0.622761	NA	2.16097	0.585962	NA	NA	NA	NA	NA	NA	NA	NA	NA	NA	1.06674	0.793123	NA	3.70227	0.318042	NA	5.22272	0.0958654	NA
RvY_00587	-4.11478	0.00307789	0.0298717	-1.44567	0.692707	NA	-2.43429	0.547091	NA	-1.45481	0.718931	NA	-1.13917	0.778093	NA	-1.19511	0.767449	NA	-0.453709	0.910619	NA	-1.38075	0.732646	NA	-1.09096	0.787215	NA	0.755756	0.851689	NA
RvY_00588	-2.54086	0.150541	0.31046	NA	NA	NA	-4.29506	0.14662	NA	-4.26952	0.146079	NA	-3.0604	0.438964	NA	-3.08257	0.357909	NA	-2.35646	0.500731	NA	-3.29402	0.404827	NA	-2.99178	0.398318	NA	-1.1608	0.7691	NA
RvY_00589	-5.55302	6.2403e-05	0.00261605	-0.582789	0.886429	NA	-1.33917	0.681778	NA	0.338089	0.888744	NA	-2.18229	0.584692	NA	-0.171371	0.959358	NA	-1.49967	0.707174	NA	0.555938	0.882764	NA	1.21858	0.66821	NA	-0.289515	0.942192	NA
RvY_00590	-2.21633	0.0552305	0.169589	0.378996	0.915949	NA	0.0909414	0.982219	NA	1.40624	0.725709	NA	NA	NA	NA	NA	NA	NA	NA	NA	NA	NA	NA	NA	NA	NA	NA	NA	NA	NA
RvY_00591	-2.20262	0.00544479	0.0424461	1.34076	0.742473	NA	2.49128	0.496433	NA	0.892603	0.825453	NA	NA	NA	NA	NA	NA	NA	NA	NA	NA	2.52009	0.529621	NA	2.87697	0.472386	NA	NA	NA	NA
RvY_00592	-1.37295	0.00864763	0.0565585	-0.625954	0.00515031	0.0248702	0.0272785	0.869713	0.970324	0.250057	0.174238	0.38444	0.192763	0.367211	0.578519	0.478052	0.0159397	0.0470582	0.587893	0.00063021	0.0039111	0.628196	0.00471918	0.0223668	0.5556	0.00207318	0.0103311	0.452249	0.0435088	0.127817
RvY_00593	-0.44502	0.365787	0.538822	1.09773	0.0493677	0.140715	0.456023	0.577448	0.883113	1.13335	0.170504	0.379086	0.733346	0.665766	0.812227	1.62835	0.0383985	0.0961531	1.46612	0.0877219	0.198443	0.713082	0.554356	0.716298	1.63305	0.0507079	0.133614	0.593514	0.655322	0.793098
RvY_00594	-4.4594	0.0160372	0.081071	-1.48662	0.712699	NA	0.030387	0.993193	NA	3.15335	0.0741892	NA	2.61917	0.482399	NA	1.23293	0.719657	NA	1.25092	0.729505	NA	3.00932	0.246197	NA	2.99446	0.186043	NA	0.54359	0.892737	NA
RvY_00595	-0.116186	0.812296	0.888308	-0.169919	0.531238	0.704667	-0.408495	0.194619	0.636901	-0.693778	0.0653163	0.209496	-1.59779	0.130515	0.298628	-0.633304	0.153461	0.28421	-0.618104	0.204753	0.366336	-1.01605	0.0763384	0.187882	-0.186732	0.716255	0.831234	-1.24447	0.122421	0.268477
RvY_00596	-3.8316	0.00078099	0.0130282	-0.562623	1.17392e-05	0.000124004	-0.0196655	0.911077	0.982856	0.296104	0.106871	0.28795	0.608332	0.00183232	0.0128927	0.929621	1.13517e-07	1.8127e-06	0.759653	7.24376e-06	9.12222e-05	0.745941	0.000605751	0.00420714	0.460272	0.00700257	0.0280221	0.379788	0.0398115	0.119534
RvY_00597	-1.29819	0.000698633	0.0121058	-0.628647	0.110081	0.251705	-0.234367	0.532794	0.867895	0.112027	0.7736	0.890151	-1.64294	0.155098	0.337178	-0.256739	0.60308	0.741266	-0.30297	0.575933	0.732516	-1.62293	0.0633339	0.163701	-0.622251	0.26357	0.4424	-0.775435	0.368817	0.561342
RvY_00598	-1.26576	0.00129688	0.0176963	-0.69786	0.756054	NA	-0.93171	0.546996	NA	0.166085	0.907868	NA	-1.16886	0.730686	NA	-3.37773	0.270827	NA	1.52677	0.337771	0.515208	-2.68365	0.426256	NA	-0.567678	0.817964	NA	-1.42837	0.713534	NA
RvY_00599	-0.982447	0.303555	0.479482	-0.582789	0.886429	NA	-3.00232	0.0548014	NA	-3.09209	0.0689724	NA	-4.92956	0.110621	NA	-2.78216	0.168197	0.304268	-4.21638	0.0693254	NA	-3.71145	0.128454	0.272595	-1.69421	0.346436	0.527525	-2.04969	0.39552	0.585589
RvY_00600	-0.0280486	0.993299	NA	-3.04388	0.210905	NA	-1.02471	0.76479	NA	-1.0017	0.769203	NA	-1.88699	0.637909	NA	-1.94486	0.627577	NA	0.273681	0.941358	NA	-1.25056	0.754318	NA	-1.84004	0.646253	NA	0.00743625	0.99852	NA
RvY_00601	-2.85315	0.163725	0.326331	-0.988385	0.641736	NA	-0.324687	0.768265	NA	0.258598	0.808727	0.909166	-3.97379	0.103623	NA	-1.94507	0.233731	0.387956	-0.273651	0.854988	0.92081	0.501361	0.750339	0.853812	1.47402	0.590766	0.740641	-0.294654	0.867635	0.927823
RvY_00602	-0.179562	0.743465	0.841868	-0.269233	0.160511	0.326361	0.129053	0.49491	0.851338	0.445664	0.0445191	0.163154	0.982741	1.31625e-05	0.000248901	1.07668	5.15029e-08	9.21174e-07	1.16791	6.53723e-10	3.17924e-08	1.23592	2.68695e-08	9.71582e-07	1.06321	2.27595e-07	4.12393e-06	0.993037	4.50028e-06	7.37633e-05
RvY_00603	0.777448	0.0380365	0.135253	0.202043	0.13124	0.283233	-0.145531	0.498311	0.851746	-0.278589	0.217876	0.441347	-0.804655	0.00903482	0.0443726	-0.352283	0.129546	0.250343	-0.583218	0.0166603	0.0545446	-0.948626	0.00728615	0.0314465	-0.728755	0.00286376	0.0134494	-0.558938	0.0448633	0.130923
RvY_00604	-1.43681	0.00992754	0.0611747	-0.622044	0.204646	0.385784	0.100705	0.747457	0.941942	0.798769	0.0433859	0.160555	0.580457	0.210966	0.412297	0.718193	0.0255762	0.069292	0.975783	0.0034468	0.0154275	1.04868	0.0116221	0.0452756	1.01548	0.00473469	0.0204115	1.03715	0.00589125	0.0280163
RvY_00605	-0.54678	0.161712	0.324025	-0.295232	0.0629041	0.168247	0.265561	0.0755326	0.432178	0.309359	0.0494861	0.174829	0.279684	0.140788	0.315258	0.477786	0.00251664	0.0100885	0.412386	0.0110545	0.0394669	0.608718	0.00143908	0.00856143	0.317567	0.0594771	0.150457	0.277853	0.0942666	0.224025
RvY_00606	0.990358	0.000667429	0.0117541	0.181689	0.210764	0.39415	-0.0947157	0.62028	0.901831	-0.448339	0.0376496	0.146007	-1.43291	2.05583e-05	0.000356039	-0.731864	0.00183113	0.00769635	-0.77874	0.000425259	0.00281974	-1.0459	0.00615457	0.0275662	-0.822317	0.00202721	0.0101329	-1.68883	2.78483e-08	9.60583e-07
RvY_00607	-0.564732	0.678304	0.79583	-0.582789	0.886429	NA	0.0909414	0.982219	NA	3.15609	0.31265	NA	2.81113	0.482224	NA	NA	NA	NA	NA	NA	NA	NA	NA	NA	NA	NA	NA	NA	NA	NA
RvY_00608	-0.00220962	0.990512	0.994517	0.266121	0.0124674	0.0497972	0.50713	0.000143616	0.00543305	0.214336	0.174373	0.384533	0.209552	0.189856	0.384458	-0.063679	0.664581	0.787629	-0.00102662	0.993972	0.996954	-0.266163	0.127079	0.270632	-0.328775	0.0228134	0.072411	-0.260587	0.0744145	0.189493
RvY_00609	-1.75632	0.0414129	0.141895	-2.28481	0.128823	NA	0.404338	0.669757	NA	-0.971304	0.420864	NA	-0.450092	0.787789	0.887352	-1.12902	0.458257	0.619549	-3.27169	0.0789866	NA	-2.64963	0.173572	0.336525	-1.10115	0.48446	0.654742	0.882131	0.519051	0.691792
RvY_00610	2.45426	0.182411	0.348911	-0.524057	0.866224	NA	0.75215	0.655087	NA	0.776844	0.689263	NA	-2.31214	0.561839	NA	1.42073	0.434067	NA	-1.61672	0.685015	NA	-2.54726	0.522739	NA	1.92297	0.385099	NA	2.15857	0.315728	NA
RvY_00611-2	0.696677	0.021001	0.09525	0.197439	0.112137	0.255255	-0.207495	0.289493	0.722734	-0.60399	0.00310006	0.0266109	-1.50629	1.37923e-07	6.06209e-06	-0.900376	2.0184e-06	2.18819e-05	-0.870647	7.71381e-06	9.64154e-05	-1.14264	1.11547e-05	0.000150274	-0.520177	0.0399691	0.111441	-0.946616	2.0256e-05	0.000263647
RvY_00611-1	0.292056	0.329075	0.50539	0.157689	0.210038	0.392925	-0.280125	0.0970256	0.484525	-0.469987	0.0103258	0.0613444	-0.581338	0.0360178	0.123119	-0.365456	0.0642236	0.14545	-0.44758	0.0194458	0.0619062	-0.547742	0.00902785	0.0371882	-0.498402	0.00780296	0.0305594	-0.543723	0.0310887	0.0993428
RvY_00612	-0.310861	0.422119	0.589869	-0.18109	0.382836	0.579707	0.127901	0.462814	0.83437	0.151345	0.446878	0.665061	0.31335	0.17702	0.367897	0.683058	0.000366596	0.00195263	0.0609736	0.777815	0.872993	0.467823	0.0688702	0.173985	0.407848	0.062584	0.156564	0.205026	0.379197	0.571486
RvY_00613	-0.205014	0.549741	0.696168	0.309669	0.0498177	0.141668	-0.107098	0.483112	0.846889	-0.0267526	0.890057	0.951266	-0.139823	0.470185	0.671967	0.108208	0.551157	0.701719	0.0995495	0.589474	0.742525	0.1881	0.358742	0.547277	0.0687256	0.693645	0.815763	0.0344586	0.852159	0.918635
RvY_00614	0.397062	0.555304	0.700435	-0.494335	0.000696238	0.00465058	-0.0686882	0.726665	0.936188	-0.0470353	0.775266	0.891115	-0.340014	0.147539	0.325336	-0.100028	0.540477	0.693495	-0.0335372	0.838759	0.910254	-0.105825	0.626231	0.771267	0.0407966	0.817187	0.894572	-0.256356	0.239016	0.424703
RvY_00615	0.361757	0.307679	0.483291	-0.112448	0.45152	0.641306	-0.0468654	0.809554	0.956962	-0.126538	0.494588	0.703154	-0.204012	0.3597	0.57216	-0.163554	0.401355	0.566399	-0.0262311	0.888665	0.939081	0.141221	0.548418	0.712464	-0.159892	0.484256	0.654592	-0.278089	0.2357	0.4213
RvY_00616	0.196749	0.74743	0.844694	-0.238541	0.387213	0.583996	0.498208	0.0576254	0.374332	1.00069	1.04171e-06	4.38644e-05	1.41147	1.58598e-05	0.000290205	0.993222	6.35607e-05	0.0004259	0.929713	2.05815e-05	0.000225017	1.0347	8.97359e-05	0.000873947	1.34313	2.43345e-10	9.93045e-09	1.23436	5.90596e-08	1.79778e-06
RvY_t0003	-1.22355	0.141195	0.29849	1.34076	0.742473	NA	NA	NA	NA	2.49554	0.445966	NA	NA	NA	NA	NA	NA	NA	NA	NA	NA	2.52009	0.529621	NA	NA	NA	NA	NA	NA	NA
RvY_00617	-0.0811173	0.880046	0.932609	-0.608419	0.133127	0.28585	-0.0161989	0.979276	0.996067	0.233223	0.669935	0.830853	-1.14292	0.267821	0.478756	-0.226153	0.781433	0.868189	-0.468654	0.551093	0.713625	-0.35554	0.731657	0.841238	0.277313	0.685718	0.809582	-1.10783	0.403615	0.59259
RvY_00618	0.106042	0.811039	0.887292	0.168819	0.25813	0.449851	0.250341	0.0696471	0.413272	0.638207	0.00073112	0.00932721	0.919701	1.01767e-07	4.76257e-06	0.832907	2.72347e-07	3.86784e-06	0.882914	1.11306e-09	4.92918e-08	0.846126	4.3442e-06	6.7751e-05	0.906323	9.03662e-09	2.47499e-07	0.851565	2.91689e-08	9.98318e-07
RvY_00619	-0.433488	0.593339	0.730344	0.147761	0.802363	0.890573	0.0231866	0.968177	0.994759	-0.816078	0.304003	0.534653	-3.70584	0.0267437	0.0983979	-1.3481	0.173032	0.310489	-1.13247	0.305308	0.480196	-0.619818	0.51522	0.686745	-0.661333	0.456331	0.630366	-0.78409	0.500665	0.676331
RvY_00620-2	NA	NA	NA	NA	NA	NA	NA	NA	NA	NA	NA	NA	NA	NA	NA	NA	NA	NA	NA	NA	NA	NA	NA	NA	NA	NA	NA	NA	NA	NA
RvY_00620-1	0.00630392	0.996757	NA	NA	NA	NA	NA	NA	NA	1.79619	0.652137	NA	NA	NA	NA	NA	NA	NA	NA	NA	NA	NA	NA	NA	NA	NA	NA	NA	NA	NA
RvY_00621	-0.758982	0.212977	0.384791	-0.0164779	0.982378	NA	0.635003	0.691364	NA	0.853505	0.499418	NA	-1.05623	0.754608	NA	1.79101	0.150317	0.280362	0.639344	0.708307	NA	1.61427	0.380621	0.568326	1.18191	0.442264	0.617886	1.17365	0.559459	NA
RvY_00622	NA	NA	NA	NA	NA	NA	0.852842	0.833156	NA	0.116007	0.977319	NA	NA	NA	NA	NA	NA	NA	NA	NA	NA	NA	NA	NA	1.59089	0.69536	NA	NA	NA	NA
RvY_00624	-1.68036	0.059447	0.176767	-0.769187	0.000772303	0.00508172	-0.000924944	0.997118	0.999607	0.0505127	0.836833	0.923606	-0.686499	0.0870417	0.228171	0.146897	0.591706	0.731445	-0.218258	0.440907	0.618944	-0.459806	0.295206	0.479751	-0.0399361	0.885617	0.935263	-0.103219	0.776718	0.871738
RvY_00625	0.196074	0.522123	0.674048	-0.604476	0.00142968	0.0085363	-0.0651597	0.683105	0.924081	0.143222	0.394224	0.618843	-0.483675	0.116797	0.277135	0.349336	0.0464318	0.111783	0.444474	0.0111924	0.0398635	0.497349	0.018279	0.0644794	0.332506	0.0927158	0.210063	0.101481	0.608545	0.759015
RvY_00626	-0.506937	0.313882	0.489912	-0.0470679	0.780585	0.876698	0.138697	0.35554	0.771784	0.172312	0.306428	0.537563	0.534661	0.010832	0.0507652	0.45428	0.00790768	0.0264847	0.461312	0.0102937	0.0372278	0.690094	0.00482934	0.0228187	0.391881	0.0702376	0.170937	0.505092	0.0128965	0.0516135
RvY_00627	-0.485887	0.352859	0.526902	-1.08413	0.674944	NA	-2.86721	0.4759	NA	1.58605	0.43495	NA	-0.704002	0.860505	NA	-1.62827	0.685502	NA	0.132713	0.972421	NA	-0.0844923	0.983089	NA	-0.113982	0.977236	NA	0.323499	0.935884	NA
RvY_00628	-0.336642	0.466469	0.627528	0.38955	0.600836	NA	1.13354	0.222685	NA	0.740464	0.494941	NA	-1.0414	0.705719	NA	-0.682463	0.685537	0.800471	0.742297	0.614261	0.760551	-0.337055	0.865909	0.924878	1.05162	0.431833	0.609591	-0.0466563	0.981582	NA
RvY_00629	0.210284	0.46739	0.628333	-0.163171	0.415401	0.611009	0.0167596	0.917842	0.984894	0.00574051	0.974949	0.989557	0.00957458	0.967026	0.984814	0.174574	0.357115	0.525106	0.0474569	0.805142	0.889016	-0.00835962	0.971741	0.986348	-0.0364198	0.855637	0.91744	-0.204718	0.40731	0.59553
RvY_00630	0.508869	0.0271549	0.110858	-0.230111	0.163013	0.330157	0.111033	0.557352	0.877577	0.0950337	0.625798	0.801214	-0.196382	0.433218	0.64011	0.359222	0.066985	0.150199	0.0850248	0.682211	0.808026	0.0505131	0.85218	0.916736	0.0983073	0.63981	0.778352	0.181001	0.57098	0.731641
RvY_00631	1.79959	NA	NA	0.184947	0.327638	0.525326	-0.57614	0.0551919	0.368037	-0.443606	0.109628	0.292654	-1.09875	0.0276631	0.100896	-0.870646	0.00708416	0.024186	-0.402432	0.259648	0.431509	-0.953328	0.0978104	0.224714	-0.469043	0.153442	0.302424	-0.673387	0.133861	0.285462
RvY_00632-2	NA	NA	NA	NA	NA	NA	NA	NA	NA	NA	NA	NA	NA	NA	NA	NA	NA	NA	NA	NA	NA	NA	NA	NA	NA	NA	NA	NA	NA	NA
RvY_00632-1	-1.1663	0.17659	0.341685	-0.582789	0.886429	NA	-0.204339	0.862013	NA	0.201267	0.870838	NA	0.63525	0.752823	NA	-3.77577	0.126236	NA	1.09592	0.454794	0.631087	-2.5525	0.340876	NA	-0.0543936	0.97582	0.986944	-0.0772829	0.972202	NA
RvY_00633	0.0438015	0.930254	0.9619	1.3606	0.00616591	0.0286065	0.152169	0.66111	0.915659	0.159181	0.608836	0.790078	0.984788	0.0158064	0.0669406	0.192216	0.61874	0.752618	-0.00887544	0.982952	0.992076	0.45775	0.389432	0.576843	0.311121	0.401569	0.581628	0.815061	0.165488	0.331051
RvY_00634	-0.0600836	0.915391	0.953078	-0.142601	0.833579	NA	-0.192094	0.794929	0.952971	-0.767991	0.330831	0.561246	-1.67591	0.381567	0.593447	-0.343263	0.713996	0.821441	-0.903054	0.429448	0.60835	-1.20453	0.368085	0.555962	-2.03801	0.097279	0.218181	-1.47433	0.312206	0.50441
RvY_00635	-0.944727	0.20844	0.379245	0.237107	0.797056	NA	-0.457238	0.532375	0.867895	-0.391043	0.610134	0.790675	-2.86544	0.0762946	0.208967	-0.796814	0.413964	0.578668	0.0561091	0.953212	0.974935	-1.23715	0.358858	0.547277	-0.326448	0.72174	0.834404	-1.09044	0.422282	0.608903
RvY_00636	-0.263168	0.576702	0.71689	0.448277	0.739752	NA	-0.407531	0.657747	0.914229	-1.84763	0.0615949	0.202031	-1.9204	0.283459	0.496406	-3.42747	0.0298945	0.0785529	-1.002	0.42169	0.601117	-0.854112	0.489903	0.665401	-1.95783	0.182014	0.34115	-2.69348	0.152825	0.31297
RvY_00637	0.994481	0.00025684	0.00636062	0.162126	0.251871	0.442439	-0.100943	0.490041	0.849395	-0.0878939	0.585888	0.77288	-0.175642	0.32439	0.537568	0.0490331	0.749707	0.847207	-0.302584	0.0844648	0.193001	-0.464682	0.0363131	0.108688	-0.44572	0.0121996	0.0444593	-0.374251	0.0333997	0.104734
RvY_00638	0.341747	0.339496	0.514599	0.0131813	0.935235	0.963634	-0.328462	0.0865837	0.462266	-0.468622	0.0296561	0.125555	-0.323148	0.24814	0.455653	-0.434297	0.0516146	0.121648	0.0572013	0.785891	0.877411	-0.431509	0.203001	0.372356	-0.256723	0.238117	0.412965	0.0269644	0.929125	0.96355
RvY_00639	1.36222	0.00150966	0.0193079	0.80316	8.70567e-12	2.02973e-10	-0.298305	0.0302293	0.26608	-0.584404	0.000178257	0.00318725	-1.09503	8.91745e-12	1.65737e-09	-0.811867	9.22834e-08	1.52406e-06	-0.780756	9.98871e-07	1.67195e-05	-0.946779	2.89979e-07	6.86483e-06	-0.755574	3.81126e-06	4.81632e-05	-1.11914	1.72488e-12	2.03403e-10
RvY_00640	0.980029	0.000142772	0.00441755	0.343782	0.0387193	0.11717	0.039476	0.870155	0.970324	0.00944515	0.965719	0.985002	-0.700372	0.0232001	0.0883585	-0.251176	0.344842	0.511648	-0.411591	0.10733	0.231869	-0.255969	0.405332	0.591803	-0.136959	0.58424	0.734984	-0.295655	0.329854	0.522945
RvY_00641	-0.977941	0.144709	0.302795	-0.548644	0.00174497	0.0100488	-0.028693	0.878619	0.972733	0.33019	0.128714	0.321477	0.584007	0.00852123	0.0425081	0.66093	0.000211825	0.00120955	0.588706	0.00103373	0.00588031	0.8089	0.00240827	0.0130078	0.83506	0.000123999	0.000946912	0.507618	0.0177833	0.0657531
RvY_00642	-0.578535	0.231008	0.404422	-0.111223	0.828966	0.907593	0.353082	0.639995	0.908277	-0.067519	0.930317	0.967243	-1.95782	0.248304	0.455866	-0.0161147	0.98538	0.991807	0.0166394	0.98618	0.99331	-0.783456	0.567795	0.727284	-0.12925	0.894326	0.940208	-0.640312	0.642086	0.784338
RvY_00643	-0.10965	0.800869	0.881453	0.0169711	0.97031	0.985411	-0.389835	0.436723	0.821747	-0.446001	0.367286	0.594835	-0.937637	0.436616	0.64326	-0.745978	0.293573	0.457185	-0.634359	0.345941	0.524144	-0.426858	0.672998	0.80398	-2.20329	0.00904802	0.0346683	-2.15401	0.0557511	0.153443
RvY_00644	0.433206	0.163236	0.325848	-0.320126	0.034284	0.106894	-0.273432	0.0882414	0.465644	-0.158393	0.346089	0.575182	0.13352	0.462575	0.666382	0.290513	0.100789	0.206796	0.140013	0.432672	0.611769	0.157701	0.479666	0.657452	0.0945059	0.595091	0.743903	0.0570057	0.803098	0.887992
RvY_00645-1	-0.0650294	0.877353	0.930483	0.248359	0.774202	NA	-0.898565	0.257297	0.700346	-1.67674	0.0584179	0.195643	-1.55985	0.262887	0.473181	-1.87326	0.0708871	0.156932	-2.78014	0.047704	0.125023	-1.67091	0.219363	0.393467	-3.02338	0.0296785	0.0885939	-3.1214	0.0751858	0.190768
RvY_00645-2	-0.595489	0.569099	0.710745	-1.54872	0.698252	NA	0.0909414	0.982219	NA	NA	NA	NA	5.71105	0.0873703	NA	NA	NA	NA	NA	NA	NA	1.91654	0.635716	NA	1.59089	0.69536	NA	NA	NA	NA
RvY_00646	0.32226	0.314737	0.49068	0.239112	0.0975077	0.230507	0.126667	0.458066	0.831919	0.0520742	0.77498	0.891115	-0.0444056	0.867484	0.935391	-0.0509063	0.784444	0.870031	-0.281804	0.140966	0.281134	-0.366658	0.174906	0.338211	-0.298615	0.133948	0.273739	-0.0691294	0.792161	0.880993
RvY_00647-2	-0.161595	0.792376	0.875739	1.53101	0.338713	NA	-0.866545	0.597212	NA	0.681325	0.614704	NA	-0.979554	0.733078	NA	-0.200216	0.929951	NA	-0.389763	0.860902	NA	-2.27613	0.486958	NA	1.49284	0.356483	0.537821	0.178879	0.947224	NA
RvY_00647-1	2.22962	6.05816e-06	0.000574525	0.685418	0.185901	0.3617	-0.395803	0.380545	0.791434	-0.997915	0.114682	0.300971	-2.54807	0.0750053	0.20661	-1.70979	0.0164257	0.0481733	-1.54409	0.0545299	0.138326	-4.31097	0.000798817	0.00527806	-2.32348	0.010604	0.0395552	-1.08669	0.256977	0.444478
RvY_00648	1.56133	0.0233943	0.101514	1.24348	1.88649e-16	7.59276e-15	-0.569875	0.00757778	0.111356	-0.948772	3.41409e-05	0.000816761	-0.614699	0.028907	0.104005	-0.537215	0.0188006	0.0538331	-0.653431	0.00406353	0.0176389	-1.05108	0.000258463	0.00208108	-0.235068	0.303951	0.485953	-0.481124	0.101786	0.236576
RvY_00649	1.82628	0.0852913	0.22113	2.43376	8.24415e-54	3.36728e-51	-0.434754	0.0291585	0.25951	-0.478803	0.0532479	0.18403	0.107397	0.676747	0.819702	0.12282	0.515563	0.67224	0.0585285	0.765043	0.86409	-0.176984	0.490031	0.665401	0.487039	0.0137347	0.04884	0.100103	0.65798	0.795002
RvY_00650	1.49989	0.027679	0.112106	2.64803	1.35278e-72	1.24321e-69	-0.124316	0.464071	0.835039	-0.41231	0.0331229	0.134696	-0.244246	0.282467	0.495271	-0.142404	0.393928	0.559099	-0.450832	0.00951156	0.0348855	-0.526642	0.0208815	0.0713693	-0.24512	0.159033	0.309673	-0.518598	0.00748123	0.0338359
RvY_00651	1.4419	0.0118882	0.0680544	0.622596	3.52411e-08	5.46861e-07	-0.218412	0.171755	0.609043	-0.424571	0.0146823	0.0779719	-0.693651	0.00165374	0.0118934	-0.625944	0.000112396	0.000698174	-0.622578	0.00014114	0.00113098	-0.935594	2.987e-05	0.000349281	-0.568348	0.000609919	0.00368071	-0.479062	0.00504942	0.0248354
RvY_00652	0.656323	0.477153	0.636567	-0.14968	0.87144	NA	-1.16444	0.0492885	0.348223	-0.770077	0.319591	0.550425	-1.09871	0.396445	0.606965	-0.580983	0.410222	0.57481	-1.00492	0.219493	0.383818	-2.12235	0.0444339	0.126206	-0.837064	0.403965	0.583733	-0.804074	0.458038	0.640061
RvY_00653	0.67931	0.278273	0.454256	0.209961	0.686882	0.817145	0.37255	0.639229	0.907854	0.487992	0.531191	0.733561	0.446512	0.783527	0.885208	-0.611168	0.600042	0.738722	0.0690633	0.945746	0.970925	-1.40342	0.380112	0.567932	-0.115449	0.913149	0.950872	-0.670646	0.662219	0.798013
RvY_00654	1.18345	0.0763922	0.206783	-0.0384206	0.963561	NA	0.831749	0.356864	NA	-0.183243	0.875088	NA	-0.0180176	0.993276	NA	0.0442829	0.977402	0.98793	-0.961662	0.606093	NA	-1.62848	0.507453	NA	0.00193756	0.999068	0.999349	-0.624102	0.791179	NA
RvY_00655	-0.216812	0.665083	0.785322	0.307587	0.472826	0.658291	-0.289658	0.330828	0.756879	-0.525812	0.137538	0.334867	-1.10355	0.120215	0.282923	-2.14864	1.70364e-05	0.000137952	-1.8141	0.00120256	0.00664041	-2.01835	0.00112454	0.00697748	-1.70496	0.000603146	0.00365066	-1.76683	0.0210545	0.0746636
RvY_00656-1	0.211269	0.830407	0.900533	-2.01643	0.520681	NA	-3.21587	0.0364865	NA	-3.60451	0.0405444	NA	-2.22677	0.356562	NA	-2.76027	0.154519	NA	-3.7273	0.0967146	NA	-2.19304	0.28181	NA	-0.747813	0.678969	0.804616	-2.5324	0.324456	NA
RvY_00656-2	-2.60436	0.217418	NA	1.34076	0.742473	NA	-2.54602	0.52824	NA	-2.52029	0.532417	NA	0.193109	0.961421	NA	-1.29083	0.74912	NA	-0.555962	0.890445	NA	-1.48509	0.712928	NA	-0.300928	0.940406	NA	0.645791	0.872888	NA
RvY_00657	-1.73606	0.0114378	0.0664851	-0.741497	0.0138472	0.0539412	-0.218445	0.35181	0.771766	0.233071	0.380145	0.605976	0.547741	0.0898883	0.23305	0.99643	1.51236e-05	0.000125108	0.763015	0.00209047	0.0103166	0.913637	0.000822626	0.0053942	0.716376	0.0141975	0.0500372	0.821475	0.00303052	0.0166056
RvY_00658	-0.0505934	0.962958	0.981045	-0.755716	0.264496	0.457636	0.771021	0.0765048	0.434645	-1.02707	0.0586254	0.195953	-0.275402	0.551341	0.737199	-0.101592	0.772645	0.862107	-0.113248	0.736151	0.844436	-0.0665157	0.910243	0.950675	-0.423453	0.347552	0.528659	-0.798654	0.0911703	0.218713
RvY_00659-1	NA	NA	NA	NA	NA	NA	NA	NA	NA	NA	NA	NA	NA	NA	NA	NA	NA	NA	NA	NA	NA	NA	NA	NA	NA	NA	NA	NA	NA	NA
RvY_00659-2	1.2759	0.0164698	0.0823795	0.064748	0.952816	NA	0.233147	0.893983	NA	1.01979	0.436839	NA	2.31387	0.251828	0.459958	1.21786	0.477954	NA	1.20642	0.521715	NA	2.01876	0.304954	0.490511	1.01549	0.567376	0.722929	1.09241	0.655544	NA
RvY_00660	1.09013	0.00778974	0.053185	-0.721551	0.0456781	0.133122	0.155327	0.801188	0.953515	-0.483249	0.446876	0.665061	-0.171424	0.839223	0.917967	-1.11945	0.104105	0.211804	-0.964504	0.171543	0.323311	-1.11087	0.179195	0.34398	-0.828149	0.228359	0.400875	-0.943028	0.329806	0.522945
RvY_00661-1	1.71819	0.00100526	0.0152901	1.42939	0.00016467	0.00130835	-0.00676666	0.992765	0.998066	-0.4114	0.625598	0.801214	-0.724494	0.6999	0.833398	-1.65859	0.130523	0.2517	-1.82982	0.144256	0.286074	-2.98867	0.0570575	0.151713	-5.71722	0.00140823	0.00740893	-2.91216	0.117139	0.260525
RvY_00661-2	0.0448688	0.945577	0.971231	0.958505	0.308772	NA	-0.53579	0.736427	NA	-0.687999	0.696158	NA	-2.14594	0.502119	NA	-1.54659	0.468549	NA	-3.30222	0.242003	NA	-3.34911	0.262552	NA	-2.08479	0.403313	NA	-2.11377	0.535995	NA
RvY_00661-3	-0.405371	0.6554	0.778493	1.69598	0.2007	NA	-0.452989	0.85727	NA	0.975432	0.659701	NA	-1.73067	0.666444	NA	1.66633	0.467837	NA	-1.03046	0.797458	NA	0.90384	0.778907	NA	2.53911	0.181444	NA	0.168499	0.966527	NA
RvY_00662	-0.769587	0.151196	0.311339	-0.259458	0.845657	NA	2.81839	0.474921	NA	3.72065	0.1712	NA	3.00913	0.451324	NA	3.7896	0.277685	NA	4.00818	0.233459	NA	2.77151	0.48764	NA	2.64352	0.510811	NA	4.00173	0.322686	NA
RvY_00663-2	-0.709989	0.233841	0.407466	-0.0471616	0.90241	0.945771	0.286106	0.548057	0.874696	-0.449654	0.405607	0.628756	-1.48503	0.266805	0.477657	-0.868981	0.364153	0.531148	-0.565717	0.456652	0.632746	0.350866	0.625311	0.770865	-0.755021	0.295451	0.477401	-0.996665	0.354264	0.547262
RvY_00663-1	-2.19645	0.00228677	0.0249702	-0.410007	0.124399	0.273226	-0.139969	0.597524	0.891883	0.324615	0.206884	0.427913	0.879851	0.027574	0.100656	1.00517	9.49774e-05	0.000603566	0.823241	0.00200707	0.0100009	0.837183	0.00617211	0.0276269	0.581655	0.0388588	0.108942	0.923805	0.00242969	0.0139742
RvY_00664	-0.18404	0.692676	0.806511	0.198756	0.519997	0.69594	-0.00867989	0.982466	0.996744	-0.716318	0.100701	0.277011	-0.15219	0.837714	0.917164	-0.366162	0.433936	0.597542	-0.619002	0.303891	0.478766	-0.232542	0.726798	0.837855	0.422546	0.449954	0.625073	-0.0699606	0.90686	0.95095
RvY_00665-1	-0.723759	0.343101	0.517832	0.421404	0.868955	NA	1.96704	0.246539	NA	1.46962	0.438098	NA	2.07663	0.53483	NA	1.74933	0.497655	NA	1.52846	0.552088	NA	-0.500729	0.900143	NA	1.10159	0.695678	NA	0.243844	0.95161	NA
RvY_00665-2	NA	NA	NA	NA	NA	NA	NA	NA	NA	NA	NA	NA	NA	NA	NA	NA	NA	NA	NA	NA	NA	NA	NA	NA	NA	NA	NA	NA	NA	NA
RvY_00666	0.744856	0.366664	0.53965	0.00558198	0.986632	0.993206	-0.55951	0.134751	0.56149	-1.25818	0.00134708	0.0145746	-1.05291	0.332827	0.546589	-0.852536	0.153977	0.284959	-0.735778	0.203442	0.364675	-1.14858	0.191803	0.360233	-0.97034	0.0573395	0.146402	-0.479859	0.477384	0.656723
RvY_00667	5.83276	1.47708e-05	0.00106853	1.01639	0.144953	0.304101	2.86902	3.92327e-12	1.21219e-09	2.04831	5.66229e-09	4.25149e-07	1.36984	0.0259186	0.0960141	0.660592	NA	NA	1.99266	0.00830401	0.0312487	1.94421	0.0163747	0.0591018	1.06252	0.242975	0.419042	1.7293	0.00100058	0.00683135
RvY_00668	0.844085	0.0416772	0.142431	-0.147882	0.69901	0.825959	-0.295733	0.41705	0.814233	-0.601063	0.143715	0.343944	-0.385015	0.51925	0.711698	-0.216639	0.627442	0.759918	-0.0527782	0.913083	0.953308	-0.463879	0.4839	0.660461	-0.595111	0.28049	0.460808	0.433173	0.472274	0.652501
RvY_00669	-0.0955156	0.835127	0.9031	0.532392	0.618884	NA	0.0558687	0.932737	0.989328	-0.0532253	0.935803	0.970208	0.391071	0.781536	0.884078	0.200765	0.810632	0.886067	0.495349	0.578597	0.734291	-0.397878	0.702731	0.823392	-0.153903	0.885724	0.935307	0.377601	0.709501	0.83013
RvY_00670	-0.2703	0.40593	0.574632	-0.285198	0.206382	0.388326	-0.021364	0.945099	0.990762	0.183673	0.535718	0.736365	0.0665212	0.8893	0.946134	0.335058	0.273954	0.43468	0.119837	0.707318	0.826028	0.199177	0.647013	0.786283	0.440984	0.159984	0.311057	-0.264336	0.516748	0.68985
RvY_r0001	-0.828647	0.560521	0.704486	2.29439	0.478627	NA	-0.413684	0.835572	NA	0.552386	0.724753	NA	3.19743	0.160145	0.343776	1.02751	0.588971	NA	1.62681	0.333047	NA	0.876738	0.718938	NA	1.61713	0.377045	0.557731	-1.02602	0.795505	NA
RvY_00671	1.4061	0.0134381	0.0730947	1.11923	5.41028e-06	6.07582e-05	-0.881956	0.0241247	0.229987	-1.30109	0.00160837	0.0163914	-0.552646	0.371528	0.583021	-1.53443	0.0018305	0.00769635	-0.56031	0.225868	0.391337	-0.440888	0.392201	0.579289	-0.855082	0.120338	0.252968	-0.747673	0.250022	0.436082
RvY_00672	-2.31506	0.0213512	0.0960552	-1.5164	0.672062	NA	-3.09713	0.440227	NA	1.4046	0.484465	NA	2.38245	0.502346	NA	-1.82624	0.649054	NA	-1.09729	0.784507	NA	-1.14951	0.7738	NA	0.0246134	0.995056	NA	1.05886	0.79187	NA
RvY_00673	-3.0028	0.0241015	0.103565	NA	NA	NA	-0.249426	0.94896	NA	-1.45481	0.718931	NA	-1.13917	0.778093	NA	1.58745	0.637988	NA	-0.453709	0.910619	NA	0.348097	0.930774	NA	2.15618	0.448516	NA	0.755756	0.851689	NA
RvY_00674	-0.807773	0.0690043	0.194218	0.862062	0.41876	NA	0.169948	0.734931	0.937035	0.722413	0.174143	0.384366	0.900275	0.249472	0.457255	0.799398	0.176908	0.315598	0.663715	0.354991	0.533863	-2.01318	0.0992009	0.227084	0.140879	0.845532	0.911312	0.52349	0.613102	0.763042
RvY_00675	-2.34148	2.46456e-05	0.00145624	0.373444	0.880774	NA	2.10975	0.0777333	NA	2.04922	0.170325	NA	3.74414	0.00953133	0.0462179	1.21625	0.513407	NA	1.71601	0.354349	NA	-0.337917	0.917733	NA	2.83764	0.0511732	0.134491	2.63466	0.181807	NA
RvY_00676	0.601503	0.0174545	0.0850103	0.0317896	0.852058	0.92003	0.269145	0.362112	0.774202	0.128266	0.648417	0.816118	-0.408269	0.276825	0.489002	0.130733	0.647229	0.774429	0.00379793	0.988911	0.994937	-0.129856	0.71342	0.830091	-0.271832	0.338028	0.519162	-0.578993	0.0789198	0.197968
RvY_00677	1.04932	0.000147272	0.00451991	1.11287	2.51394e-19	1.30772e-17	-0.0809735	0.61709	0.900344	-0.393842	0.0477384	0.170978	-0.68673	0.00809501	0.0407412	-0.750419	1.58214e-05	0.000129867	-0.840947	2.63387e-07	5.36972e-06	-0.959827	2.42049e-05	0.000291237	-0.73873	4.52943e-05	0.000400175	-1.08217	6.33026e-09	2.7863e-07
RvY_00678	-0.27065	0.70393	0.815007	0.378996	0.915949	NA	0.575223	0.865008	NA	1.15483	0.721872	NA	-0.598867	0.883099	NA	1.98598	0.584926	NA	1.03067	0.800021	NA	0.56114	0.889701	NA	1.55676	0.698492	NA	1.30154	0.749309	NA
RvY_00679	0.018226	0.962666	0.981045	0.0110374	0.957398	0.976999	0.100729	0.588825	0.887251	-0.187754	0.28321	0.51322	0.353385	0.0970426	0.244148	0.126652	0.499816	0.658432	0.393691	0.0297004	0.0862569	-0.0143253	0.954936	0.977523	-0.133112	0.531883	0.693498	-0.105852	0.651308	0.79085
RvY_00680	-0.728962	0.173168	0.337492	-0.346472	0.238063	0.427235	0.505711	0.260589	0.702173	0.497219	0.231402	0.457156	0.322512	0.588151	0.763429	0.60498	0.166948	0.302723	0.614364	0.169593	0.320722	0.909448	0.0598208	0.156875	0.597604	0.186088	0.346793	0.617587	0.259943	0.447556
RvY_00681	1.20913	0.0208437	0.0948773	0.271463	0.611722	0.764157	0.24633	0.626679	0.904566	0.0712964	0.909346	0.958323	-2.09029	0.128012	0.295312	-0.743917	0.305912	0.470404	-1.67079	0.121166	0.252488	-1.25542	0.280502	0.463731	-4.54792	0.000918475	0.00521776	-2.69241	0.0680806	0.177749
RvY_00682	-0.232688	0.559341	0.703563	-0.269639	0.104079	0.241131	0.125397	0.520306	0.863066	0.534455	0.0104957	0.061989	1.05599	1.94068e-07	8.01532e-06	0.975985	2.20127e-07	3.23275e-06	0.487432	0.0102234	0.0370133	0.895104	2.97454e-05	0.00034822	0.676899	0.00511749	0.0217109	0.681215	0.00667601	0.0308274
RvY_00683	-0.615264	0.224796	0.39789	-0.28593	0.0846096	0.208043	0.274584	0.102744	0.49608	0.592132	0.000758727	0.00958133	0.547844	0.0074728	0.038111	0.595506	0.000577718	0.0028844	0.312319	0.149624	0.293369	0.664091	0.00377305	0.0186644	0.31421	0.0896481	0.20484	0.408906	0.0357427	0.110018
RvY_00684	0.443377	0.245999	0.420083	-0.367354	0.050848	0.144041	0.0854316	0.601422	0.893164	0.262337	0.14366	0.343923	0.0678775	0.791613	0.889753	0.598907	0.00121113	0.00540851	0.701901	3.4051e-05	0.000340378	0.873629	6.79979e-05	0.000696526	0.875904	1.2531e-06	1.83608e-05	0.296542	0.228824	0.412922
RvY_00685	0.871607	0.0169715	0.0838236	0.315979	0.00966546	0.0405442	-0.225214	0.197995	0.640731	-0.386357	0.0334373	0.135444	-0.651861	0.0224992	0.0866021	-0.902008	6.79334e-06	6.24535e-05	-0.798718	3.27388e-05	0.000332712	-0.770937	0.000974391	0.00621286	-0.732806	0.000291486	0.00196953	-0.838749	0.00044846	0.00349534
RvY_00686	-1.26518	0.0103394	0.0626543	-0.487013	0.550059	NA	1.09971	0.0414616	0.31601	1.90074	0.000419496	0.00623194	3.07715	1.53512e-07	6.6352e-06	1.77664	0.0142903	0.043121	1.34535	0.0389381	0.106888	1.88226	0.0273225	0.0876511	2.02779	0.000588004	0.00357573	2.21027	0.0030539	0.0167041
RvY_00687	2.46406	8.56237e-05	0.00317192	0.110522	0.875752	NA	0.869754	0.280158	0.717615	0.18724	0.83244	0.921368	-2.45124	0.309194	NA	-1.48499	0.378612	0.544542	-0.886822	0.546885	0.710124	0.0605541	0.971747	0.986348	-2.05037	0.247944	0.425242	1.04458	0.416127	0.603662
RvY_00688	1.1291	0.0248268	0.105517	0.0372027	0.88967	0.939688	0.231416	0.218044	0.662655	0.547673	0.0155825	0.0808579	0.542141	0.0373692	0.126279	0.609735	0.00203782	0.00842372	0.454998	0.0220729	0.0684706	0.60538	0.0112349	0.0441146	0.468283	0.0260528	0.0802257	0.535121	0.0182773	0.0671659
RvY_00689	-0.242499	0.61267	0.745319	-0.264211	0.0760346	0.192894	0.0867067	0.583196	0.884732	0.244199	0.106138	0.287214	0.0446018	0.80704	0.899708	0.143543	0.345722	0.512525	0.150794	0.32097	0.49695	0.00762627	0.969196	0.984892	0.19372	0.246054	0.422867	0.107597	0.525803	0.696939
RvY_00690-1	0.795269	0.0365615	0.131637	0.257217	0.116116	0.261438	0.0368845	0.836942	0.962497	-0.226651	0.366378	0.593674	-0.509262	0.0628264	0.182144	-0.6462	0.00420463	0.0155489	-0.530004	0.0215903	0.0674058	-0.803844	0.00989484	0.0400098	-0.955377	4.82711e-05	0.000422249	-1.27268	1.54525e-05	0.00021111
RvY_00690-2	NA	NA	NA	NA	NA	NA	NA	NA	NA	NA	NA	NA	NA	NA	NA	NA	NA	NA	NA	NA	NA	NA	NA	NA	NA	NA	NA	NA	NA	NA
RvY_00691-1	0.632339	0.131898	0.286722	0.271763	0.0609202	0.164603	-0.244054	0.159198	0.594647	-0.106662	0.523492	0.726977	0.237041	0.242978	0.449472	0.196448	0.294129	0.457688	0.128681	0.483157	0.656747	0.0791581	0.712465	0.829658	0.226962	0.2362	0.410289	0.166379	0.421985	0.608608
RvY_00691-2	NA	NA	NA	NA	NA	NA	NA	NA	NA	NA	NA	NA	NA	NA	NA	NA	NA	NA	NA	NA	NA	NA	NA	NA	NA	NA	NA	NA	NA	NA
RvY_00692	1.36298	0.000415809	0.00860987	0.930442	5.82369e-15	1.98835e-13	-0.266021	0.061537	0.388022	-0.597616	0.00327366	0.0276255	-1.08328	2.04807e-06	5.6214e-05	-1.11542	5.57877e-13	3.94602e-11	-1.18466	7.76516e-16	1.33143e-13	-1.37446	1.31253e-13	2.52462e-11	-1.07966	8.22453e-12	4.86032e-10	-1.23054	5.78528e-16	2.12304e-13
RvY_00693	-0.423752	0.323646	0.499763	-0.2966	0.113874	0.258118	-0.00846481	0.965138	0.994305	0.137976	0.486542	0.696411	0.0364082	0.876527	0.93942	0.550789	0.00650416	0.0225364	0.311549	0.133176	0.269987	0.326061	0.220962	0.395106	0.291441	0.1761	0.333104	0.281023	0.239749	0.42543
RvY_00694	-0.918175	0.0302956	0.118258	1.2977	0.27316	NA	-0.566489	0.342031	0.766309	0.39589	0.480696	0.691767	-0.383917	0.781308	0.88404	-0.672652	0.394359	0.559487	-2.80171	0.0280477	0.0824963	-0.92813	0.463591	0.643636	-0.504385	0.591355	0.741184	-3.17332	0.0573088	0.156589
RvY_00695	-1.06061	0.0130014	0.0716437	0.488684	0.44191	0.632742	0.15671	0.761606	0.945778	-0.149479	0.774834	0.89108	-0.415316	0.737902	0.85679	0.202358	0.749246	0.847077	0.634204	0.273813	0.446706	0.210056	0.762909	0.861051	0.331603	0.630592	0.77109	0.721657	0.333998	0.526973
RvY_00696	-1.32591	0.156708	0.318289	NA	NA	NA	-0.168607	0.966725	NA	0.396248	0.921121	NA	-0.598867	0.883099	NA	-0.628591	0.877379	NA	1.94937	0.571035	NA	0.56114	0.889701	NA	1.63044	0.684541	NA	1.30154	0.749309	NA
RvY_00697	-1.18963	0.235039	0.408726	1.34076	0.742473	NA	2.81839	0.474921	NA	1.34891	0.736723	NA	NA	NA	NA	1.34302	0.742055	NA	NA	NA	NA	NA	NA	NA	NA	NA	NA	3.28093	0.421364	NA
RvY_00698	-3.11409	0.0114618	0.066584	-1.03623	0.477387	NA	-1.20218	0.336978	NA	-0.171579	0.889964	NA	-0.233847	0.907448	NA	-1.66059	0.376661	NA	-0.24283	0.890146	0.939958	-2.098	0.358513	NA	0.310461	0.826293	0.900457	-2.42304	0.362517	NA
RvY_00699	-2.62245	0.214685	NA	2.30967	0.521434	NA	0.381612	0.923994	NA	-0.117384	0.976826	NA	-0.598867	0.883099	NA	-0.628591	0.877379	NA	0.101659	0.98009	NA	0.0520607	0.98977	NA	0.358231	0.929736	NA	1.30154	0.749309	NA
RvY_00700	-2.15175	0.196726	0.365778	0.378997	0.915025	NA	0.628595	0.819711	NA	1.05983	0.692822	NA	-1.35741	0.73632	NA	0.359004	0.92829	NA	1.64788	0.620161	NA	-1.58241	0.694682	NA	0.470315	0.906345	NA	0.54359	0.892737	NA
RvY_00701	-0.684198	0.207826	0.378583	-0.86835	0.272268	NA	0.0824762	0.903181	0.981148	-0.443007	0.588198	0.774897	0.689492	0.633364	0.79249	0.220582	0.802273	0.880209	0.510135	0.576866	0.732851	-1.65189	0.339228	0.527637	1.09689	0.191855	0.354122	0.351472	0.786488	0.877336
RvY_00702	0.548129	0.618732	0.750303	0.161824	0.910645	NA	1.20592	0.49466	NA	1.10396	0.61095	NA	1.35754	0.714888	NA	1.47223	0.534747	NA	-1.03046	0.797458	NA	-1.08144	0.786994	NA	1.06164	0.727832	NA	3.32378	0.149777	NA
RvY_00703	1.40839	0.134694	0.290047	0.33547	0.825617	NA	-1.38243	0.454959	NA	-2.06428	0.282824	NA	0.329811	0.906621	NA	-1.09174	0.601613	NA	0.211267	0.919512	NA	-1.41561	0.609718	NA	1.03049	0.541969	0.701057	-1.93786	0.578837	NA
RvY_00704	-1.28057	0.0162389	0.0816337	-0.490984	0.0083349	0.0360885	0.039648	0.794997	0.952971	0.0195895	0.901625	0.955168	-0.213349	0.252889	0.461468	0.326147	0.064372	0.145738	0.350032	0.0212081	0.0664478	0.303293	0.157773	0.313936	0.202022	0.227845	0.400317	-0.0649749	0.739731	0.85016
RvY_00705	1.48649	0.00274179	0.0279628	1.21894	5.99066e-17	2.55077e-15	-0.781982	4.47216e-06	0.00030867	-1.11171	2.17878e-08	1.44448e-06	-0.624105	0.0309743	0.109802	-1.43164	3.44773e-12	2.12251e-10	-1.43259	1.84223e-11	1.29674e-09	-1.29111	2.99185e-07	7.07068e-06	-1.19899	1.02383e-07	2.07063e-06	-1.91212	2.59775e-09	1.28055e-07
RvY_00706	-2.28558	0.00788607	0.0534579	1.34076	0.742473	NA	1.49928	0.545726	NA	-0.426925	0.910391	NA	0.494273	0.900876	NA	-1.38061	0.732032	NA	1.32989	0.704732	NA	2.35234	0.435053	NA	-0.394861	0.921765	NA	4.70856	0.0155598	0.0596344
RvY_00707	-0.327976	0.281939	0.457407	-0.277353	0.175948	0.348623	-0.135465	0.576008	0.882277	0.142854	0.537811	0.73784	-0.361044	0.333567	0.547326	0.386043	0.130718	0.251935	0.116899	0.665188	0.796796	0.358506	0.236683	0.413353	0.301902	0.32004	0.502373	0.15082	0.653727	0.792204
RvY_00708	-2.43248	0.00243534	0.0261854	-0.285278	0.548555	0.7181	-0.300208	0.538834	0.87094	-0.643098	0.176095	0.38662	-0.839255	0.301019	0.514282	-0.28595	0.594396	0.73382	-0.490069	0.393837	0.572208	-0.6947	0.469739	0.64873	-1.31004	0.0399612	0.111441	-0.111503	0.874774	0.932243
RvY_00709	-1.99751	0.0120005	0.0683267	-1.98805	0.218919	NA	-2.29977	0.147928	NA	-0.672898	0.632514	NA	-3.84972	0.316471	NA	-1.09054	0.60988	NA	-3.17259	0.258554	NA	-2.68555	0.357167	NA	-0.690241	0.751025	NA	-1.95895	0.563445	NA
RvY_00710	1.2957	0.350417	0.524491	1.88569	1.01303e-47	3.10325e-45	-0.851981	0.000128023	0.00499249	-1.51729	1.86586e-10	1.9877e-08	-1.26398	1.57255e-06	4.57694e-05	-0.997943	3.53966e-06	3.56031e-05	-1.42923	1.29363e-08	4.01416e-07	-1.52545	1.29479e-08	5.24313e-07	-0.946923	5.27818e-05	0.00045416	-1.58422	6.5556e-09	2.85828e-07
RvY_00711	0.923328	0.213393	0.385176	1.73423	1.848e-05	0.000186287	-0.72991	0.0525022	0.359832	-0.767315	0.0374859	0.145507	0.0515683	0.929571	0.967418	-0.0379554	0.925684	0.957269	-0.621621	0.15547	0.301254	-0.564736	0.234259	0.410665	-0.186761	0.635058	0.774622	-0.140876	0.780048	0.873619
RvY_00712	NA	NA	NA	NA	NA	NA	NA	NA	NA	NA	NA	NA	NA	NA	NA	NA	NA	NA	NA	NA	NA	NA	NA	NA	NA	NA	NA	NA	NA	NA
RvY_00713	-0.239329	0.690502	0.805196	0.268657	0.92331	NA	-0.0151376	0.992902	NA	-1.32811	0.560417	NA	0.0837328	0.977903	NA	-2.7648	0.450843	NA	-0.108288	0.96896	NA	-1.55665	0.682698	NA	1.65103	0.381273	0.562237	0.85774	0.764739	NA
RvY_00714-1	NA	NA	NA	-0.582789	0.886429	NA	NA	NA	NA	NA	NA	NA	NA	NA	NA	NA	NA	NA	NA	NA	NA	NA	NA	NA	NA	NA	NA	NA	NA	NA
RvY_00714-2	NA	NA	NA	NA	NA	NA	NA	NA	NA	NA	NA	NA	NA	NA	NA	NA	NA	NA	NA	NA	NA	NA	NA	NA	NA	NA	NA	NA	NA	NA
RvY_00714-4	NA	NA	NA	NA	NA	NA	NA	NA	NA	NA	NA	NA	NA	NA	NA	NA	NA	NA	NA	NA	NA	NA	NA	NA	NA	NA	NA	NA	NA	NA
RvY_00714-3	NA	NA	NA	NA	NA	NA	NA	NA	NA	NA	NA	NA	NA	NA	NA	NA	NA	NA	NA	NA	NA	NA	NA	NA	NA	NA	NA	NA	NA	NA
RvY_00715	0.817661	NA	NA	0.708008	0.0014113	0.00843568	-0.311332	0.204642	0.649329	-0.101825	0.624979	0.801214	-1.19269	0.370709	0.582058	-1.37192	6.69142e-07	8.30555e-06	-0.74169	0.0115331	0.0407836	-0.874645	0.0155685	0.0568287	-1.36607	5.32873e-06	6.46989e-05	-0.597406	0.0316994	0.100765
RvY_00716	-0.363334	0.361856	0.535361	-0.27349	0.481824	0.666302	-0.328718	0.536331	0.869941	0.289384	0.544331	0.742698	-0.396295	0.746294	0.861651	0.0211797	0.972928	0.985773	-1.21832	0.0943921	0.209597	-0.67081	0.487894	0.663995	0.0907968	0.882114	0.932878	-0.463642	0.588907	0.74493
RvY_00717	-4.84835	3.67807e-05	0.0018706	-0.775032	4.54709e-10	8.89101e-09	-0.105102	0.49615	0.851633	0.113365	0.493784	0.702892	0.0565769	0.71562	0.842401	0.492837	0.00162155	0.00691869	0.322516	0.0218491	0.0679535	0.292094	0.122456	0.263911	0.194513	0.19027	0.352231	0.122839	0.408446	0.596571
RvY_00718	-7.06675	0.000425419	0.00874349	-0.543575	0.0227985	0.0784714	0.0886826	0.771365	0.945858	-0.440223	0.195639	0.412876	-3.38674	1.47206e-05	0.000272814	-2.91782	4.54271e-14	4.3807e-12	-2.11189	3.59907e-05	0.000355955	-1.85319	0.241965	0.419868	-1.81401	1.37855e-06	1.99932e-05	-2.33937	0.000230885	0.00204081
RvY_00719	-1.01705	0.78656	NA	NA	NA	NA	NA	NA	NA	NA	NA	NA	NA	NA	NA	NA	NA	NA	NA	NA	NA	NA	NA	NA	NA	NA	NA	NA	NA	NA
RvY_00720	-0.83167	0.325314	0.501522	-0.620304	0.774986	NA	-3.69167	0.0748215	NA	-6.29492	0.108219	NA	-3.83836	0.225975	NA	-5.06426	0.0439653	0.107079	-4.33563	0.0887073	NA	-3.47458	0.191952	0.360404	-4.96721	0.047675	0.127677	-3.14249	0.327014	NA
RvY_00721-1	-0.13231	0.974133	NA	NA	NA	NA	NA	NA	NA	NA	NA	NA	NA	NA	NA	NA	NA	NA	NA	NA	NA	NA	NA	NA	NA	NA	NA	NA	NA	NA
RvY_00721-2	NA	NA	NA	NA	NA	NA	NA	NA	NA	NA	NA	NA	NA	NA	NA	NA	NA	NA	NA	NA	NA	NA	NA	NA	NA	NA	NA	NA	NA	NA
RvY_00722	0.0548024	0.860793	0.919915	0.119959	0.473914	0.659141	0.355953	0.100652	0.492631	-0.106403	0.651369	0.817837	-0.218088	0.508226	0.702584	-0.754075	0.00491174	0.017801	-0.674891	0.0168928	0.0551976	-0.937054	0.00779446	0.0331528	-0.924131	0.0052199	0.0220861	-0.278129	0.3784	0.570873
RvY_00723-1	-1.89327	0.376131	NA	-0.582789	0.886429	NA	0.845954	0.8345	NA	NA	NA	NA	NA	NA	NA	NA	NA	NA	NA	NA	NA	NA	NA	NA	NA	NA	NA	NA	NA	NA
RvY_00723-3	1.79124	0.660677	NA	NA	NA	NA	NA	NA	NA	NA	NA	NA	NA	NA	NA	NA	NA	NA	NA	NA	NA	NA	NA	NA	NA	NA	NA	NA	NA	NA
RvY_00723-2	-0.264268	0.723285	0.827765	-0.607029	0.680467	NA	0.00667375	0.994601	NA	0.616227	0.5106	NA	-1.93759	0.359304	NA	-1.48471	0.400392	NA	1.13699	0.380668	0.559087	-3.48483	0.139146	NA	0.477672	0.730811	0.840077	-2.43541	0.342432	NA
RvY_00724	0.133449	0.694009	0.8075	-0.45955	0.628432	NA	-0.386898	0.563864	0.878433	-0.499745	0.507702	0.714472	-0.156591	0.909515	0.955765	-0.901287	0.305535	0.470027	-0.155369	0.857903	0.921426	-0.656275	0.586211	0.740909	-0.517272	0.555219	0.711881	-1.13016	0.428695	0.614528
RvY_00725	-0.48681	0.184475	0.351112	-0.365291	0.760219	NA	0.299774	0.622335	0.902564	0.347051	0.572171	0.763893	-0.501252	0.721909	0.846663	-1.10555	0.277995	0.439175	-0.623805	0.5202	0.687126	-2.23029	0.108525	0.242726	-0.858528	0.394312	0.574682	-2.18266	0.176119	0.345348
RvY_00726	1.1734	0.060311	0.17818	0.931641	1.36525e-06	1.70056e-05	0.130874	0.780773	0.948383	0.539758	0.212478	0.434365	-0.544865	0.631094	0.791072	-0.296206	0.587981	0.728596	-0.285518	0.594762	0.745557	0.0699512	0.90394	0.947521	-0.535657	0.366092	0.546872	0.203137	0.752453	0.857989
RvY_00727	-0.332093	0.110347	0.257361	0.363264	0.0229864	0.0789945	-0.467584	0.0747377	0.43035	-0.673212	0.00624948	0.0432022	-0.535855	0.0724291	0.201132	-0.969493	4.54237e-05	0.000319262	-0.884638	0.00027423	0.00197286	-0.732269	0.0346251	0.104585	-1.22856	1.87302e-06	2.60011e-05	-0.76441	0.0232622	0.0803532
RvY_00728	1.03352	0.207073	0.377504	1.78467	0.387287	NA	-2.02596	0.152342	NA	-4.62701	0.0120956	NA	-4.37334	0.126186	NA	-4.38955	0.0419303	NA	-1.61106	0.401775	NA	-4.59968	0.0774444	NA	-4.29778	0.0610445	NA	-2.46813	0.337533	NA
RvY_00729-2	-1.82125	0.0714528	0.19887	-0.582789	0.886429	NA	-1.8044	0.658021	NA	-0.819866	0.840613	NA	-0.509801	0.900464	NA	-0.55471	0.891768	NA	0.182655	0.96426	NA	-0.745807	0.85483	NA	-0.453501	0.91142	NA	1.38713	0.733627	NA
RvY_00729-1	-2.28854	0.00760137	0.0522539	-0.523971	0.863476	NA	0.0909414	0.982219	NA	0.892603	0.825453	NA	NA	NA	NA	NA	NA	NA	NA	NA	NA	1.06674	0.793123	NA	1.89053	0.64102	NA	NA	NA	NA
RvY_00730-1	-2.37422	0.0053442	0.0420246	-0.582789	0.886429	NA	-0.923616	0.820625	NA	0.621747	0.862604	NA	-0.598867	0.883099	NA	-0.628591	0.877379	NA	0.101659	0.98009	NA	-0.826979	0.839121	NA	4.41896	0.0594011	0.150413	3.54227	0.21428	NA
RvY_00730-2	NA	NA	NA	NA	NA	NA	NA	NA	NA	NA	NA	NA	NA	NA	NA	NA	NA	NA	NA	NA	NA	NA	NA	NA	NA	NA	NA	NA	NA	NA
RvY_00730-3	-3.92729	0.0172753	0.0846665	NA	NA	NA	NA	NA	NA	NA	NA	NA	NA	NA	NA	NA	NA	NA	NA	NA	NA	NA	NA	NA	NA	NA	NA	NA	NA	NA
RvY_00731	-0.621306	0.0104359	0.0630166	-0.508607	0.000134529	0.00109732	0.220676	0.0898166	0.468536	0.441857	0.0125312	0.0699457	0.635266	0.000203141	0.00226343	0.836376	2.27617e-08	4.58894e-07	0.901992	9.99372e-10	4.4851e-08	0.828468	1.34547e-05	0.000177292	0.728556	1.59546e-06	2.27681e-05	0.528248	0.00396646	0.0205531
RvY_00732	0.643839	0.238113	0.412333	0.0871739	0.585014	0.743183	-0.0708738	0.681154	0.924081	0.167413	0.401352	0.625071	0.351145	0.120162	0.2829	0.300028	0.107061	0.216571	0.23275	0.236752	0.405264	0.187848	0.45835	0.639464	0.453257	0.0179696	0.0600616	0.205663	0.361005	0.553468
RvY_00733	-0.476271	0.19263	0.360887	-0.604216	0.600563	NA	1.21692	0.0164201	0.183887	1.94735	0.000533519	0.00737226	2.45499	0.00319445	0.0197715	2.06175	0.00112524	0.00508423	2.47733	5.76223e-06	7.4965e-05	2.5659	7.96779e-05	0.000792715	3.02118	1.48883e-10	6.42545e-09	2.55466	1.93007e-05	0.000253789
RvY_00734	0.313749	0.309333	0.485246	0.559944	0.0112144	0.0457368	0.179778	0.351797	0.771766	0.2671	0.24459	0.471493	0.754897	0.00939044	0.0457393	0.562485	0.00786959	0.0263979	0.534241	0.00632405	0.0250453	0.480477	0.0338487	0.102908	0.778485	0.000298817	0.00201313	0.682293	0.000932902	0.00643245
RvY_00735	0.853688	0.205458	0.375969	1.24641	0.0314704	0.100301	-0.91314	0.115199	0.526507	-2.04062	0.00174165	0.0173376	-3.39922	0.0199829	0.0792613	-2.45899	0.0250894	0.0683087	-2.74894	0.0139392	0.0474843	-2.34112	0.0349629	0.105399	-2.24987	0.0197578	0.064643	-1.59836	0.201502	0.37937
RvY_00736	-0.17339	0.625319	0.755489	0.120287	0.659139	0.796624	0.376359	0.129987	0.55348	0.63489	0.00813766	0.0520944	1.02394	9.49411e-05	0.00125654	0.57082	0.0397259	0.0987597	0.414335	0.0838536	0.191894	0.495966	0.078875	0.192231	0.44915	0.060772	0.152918	0.754399	0.00495016	0.0244656
RvY_00737	1.26164	0.00132921	0.0180208	0.599684	0.0301331	0.0970809	0.885741	0.00155531	0.0348841	0.614149	0.0184223	0.0911175	0.377936	0.450742	0.656304	-0.199961	0.56196	0.70946	-0.563777	0.0792063	0.183492	-0.701508	0.0666985	0.170027	-0.246574	0.448462	0.623835	-0.365778	0.386281	0.57708
RvY_00738	0.851469	0.596654	0.732772	0.298108	0.420311	0.615073	2.0953	4.71092e-05	0.00224374	0.639849	0.145461	0.346763	0.414604	0.620376	0.784362	0.424314	0.388008	0.553271	0.937109	0.0578205	0.144541	0.391095	0.486077	0.662501	-0.113287	0.849955	0.914553	1.24453	0.0423789	0.125475
RvY_00739	0.13683	0.886838	0.936493	-0.64905	0.262494	0.455513	1.87019	0.0213729	0.213926	1.061	0.349553	0.578896	-0.0513612	0.979237	0.990163	0.947782	0.478082	0.638252	0.438287	0.765373	0.864316	0.905503	0.463768	0.643688	0.0603493	0.964932	0.980473	1.52724	0.208593	0.387639
RvY_00740	-2.1146	8.93299e-06	0.000780793	0.167908	0.894221	NA	-0.464353	0.663701	NA	-0.903764	0.457986	NA	-0.873174	0.661015	NA	-0.845709	0.533082	0.687285	-0.953585	0.554742	0.716627	0.597712	0.697317	0.820628	-0.770327	0.615717	0.758896	-1.0284	0.617356	NA
RvY_00741	-0.829236	0.481333	0.639935	0.407306	0.870229	NA	3.58139	0.0437265	NA	2.47133	0.281521	NA	-0.509801	0.900464	NA	1.52475	0.704354	NA	0.182655	0.96426	NA	-0.745807	0.85483	NA	-0.453501	0.91142	NA	3.57868	0.275029	NA
RvY_00742	-2.34872	0.0488872	0.157427	-0.113351	0.853704	0.920771	1.27872	0.0950435	0.479797	-0.677512	0.490187	NA	-2.10721	0.257793	0.46705	0.130791	0.911883	0.949764	1.45163	0.0732417	0.173032	-2.59805	0.157875	0.314049	-0.830394	0.573619	0.727728	-0.204312	0.883159	0.937217
RvY_00743	-2.18937	0.00603963	0.045171	-0.44691	0.185381	0.361327	0.3018	0.0830443	0.450962	0.843692	3.85562e-05	0.000911887	0.891257	0.0081276	0.0408578	1.47407	3.12372e-15	3.81205e-13	1.32138	6.35118e-14	8.05579e-12	1.50674	7.78506e-12	9.37525e-10	1.44453	8.79175e-15	1.07942e-12	1.32636	5.24436e-12	5.45537e-10
RvY_00744	1.29994	0.553333	0.698879	0.765405	0.561551	NA	1.65273	0.0542571	0.364233	1.6923	0.0392778	0.15031	-1.02337	0.709772	NA	1.3757	0.212255	0.362163	-0.850363	0.648957	NA	-1.18973	0.626773	NA	1.09696	0.374431	0.554791	1.2807	0.431816	0.61746
RvY_00745	-1.21293	0.0158572	0.0806984	-0.524436	0.0426686	0.126288	0.626162	0.00581175	0.0925119	1.12417	1.60839e-05	0.000446482	1.92306	2.65296e-10	3.19583e-08	1.78963	5.21132e-13	3.74292e-11	1.28538	3.25338e-07	6.4365e-06	1.99184	1.77784e-13	3.3272e-11	1.82736	3.1809e-15	4.31452e-13	1.94701	2.48453e-14	5.29405e-12
RvY_00746	-0.431887	0.465055	0.626634	0.381145	0.551831	0.720103	-1.17246	0.371936	NA	0.00132495	0.999154	NA	1.49137	0.382739	0.594336	1.14628	0.361017	0.528254	0.41398	0.77339	0.870192	1.38863	0.382359	0.570183	1.30153	0.280807	0.460922	-2.3851	0.379958	NA
RvY_00747	-0.661504	0.055591	0.170283	-0.00322278	0.990552	0.995181	0.0936141	0.76641	0.945778	-0.305725	0.338277	0.569	0.659134	0.117133	0.277678	0.387243	0.230739	0.383962	0.476763	0.148501	0.291881	0.383445	0.332982	0.521374	0.530921	0.107526	0.233301	0.695663	0.0784633	0.197068
RvY_00748	-0.893155	0.0755915	0.205673	-0.296256	0.162969	0.330157	0.413109	0.0197163	0.203583	0.963331	2.7611e-05	0.000677129	1.43566	3.72084e-11	5.69507e-09	1.53648	6.80946e-15	7.8236e-13	1.17307	5.19588e-09	1.80963e-07	1.48956	3.17434e-11	3.01105e-09	1.28965	2.35142e-10	9.65098e-09	1.34427	6.13223e-10	3.65541e-08
RvY_00749	2.53926	0.0561702	0.171531	0.717486	1.44705e-05	0.00014956	-0.482488	0.206498	0.650305	-0.0934907	0.719213	0.859445	-0.468307	0.0406246	0.134042	-0.89583	9.05635e-05	0.000579253	-1.04488	8.73718e-06	0.000107039	-0.857833	0.011183	0.0440072	-1.20723	3.78899e-07	6.38613e-06	-0.600935	0.0107838	0.0448922
RvY_00750	-0.490884	0.0793431	0.211125	-0.647684	0.00541347	0.0257943	-0.00783518	0.971513	0.994886	0.535408	0.013925	0.0752076	0.671259	0.00328173	0.0202068	1.02457	3.08832e-07	4.33245e-06	0.684541	0.000497363	0.00321495	1.197	1.58253e-07	4.20661e-06	0.842687	4.71141e-05	0.000413686	1.05922	1.5379e-06	2.94879e-05
RvY_00751	-0.775869	0.649051	0.774005	-0.211228	0.814741	NA	1.31701	0.0126155	0.155755	-1.04651	0.0727967	0.224034	0.133593	0.849889	0.925044	-0.983296	0.111014	0.222837	0.00543438	0.992581	0.996381	-0.260336	0.70485	0.824514	-1.90165	0.0299818	0.089256	-0.839338	0.293858	0.48527
RvY_00752	-1.09247	0.404056	0.572946	0.0652975	0.925278	NA	-0.0878385	0.900023	0.980335	-0.718468	0.377795	0.603698	1.35159	0.109482	0.26564	1.27599	0.061812	0.140984	1.13528	0.199614	0.35979	0.33219	0.737559	0.845147	0.810869	0.313738	0.495647	0.684984	0.518849	0.691728
RvY_00753	-1.61339	0.526616	NA	-0.582789	0.886429	NA	-3.96185	0.29699	NA	-3.95164	0.276007	NA	-1.39968	0.722092	NA	1.06074	0.67443	NA	-1.97167	0.619343	NA	-2.89981	0.464996	NA	-0.86251	0.782947	NA	-0.761389	0.847877	NA
RvY_00754	0.248906	0.774474	0.862433	-1.04012	8.94221e-07	1.14936e-05	-0.901124	0.0368179	0.294788	-0.904909	0.0091775	0.056656	-1.12468	0.0248775	0.0930312	-1.58632	1.61266e-05	0.000131979	-1.61722	4.49989e-05	0.000431718	-1.20592	0.00341364	0.0172475	-1.24074	0.00149957	0.00780301	-1.06135	0.0642575	0.170087
RvY_00755	0.625307	0.306258	0.482098	-0.114066	0.598309	0.753643	0.0189027	0.913061	0.982856	-0.071269	0.731665	0.867612	0.323224	0.412954	0.62247	0.230974	0.299851	0.463767	0.295432	0.202907	0.364154	0.171156	0.55103	0.714266	0.194362	0.444835	0.620929	0.117715	0.690439	0.81785
RvY_00756	1.66737	0.0167502	0.083255	0.225403	0.585017	0.743183	-2.6581	0.000216035	0.00756749	-1.94687	0.000719318	0.00920851	-3.58921	0.00606544	0.0324338	-1.56466	0.0198902	0.0563446	-3.59734	0.000234935	0.00173114	-0.916247	0.235183	0.411739	-2.40798	0.00226244	0.0110575	-2.49579	0.0257803	0.0866845
RvY_00757	1.14626	0.000593835	0.0108929	0.332744	0.00412471	0.020536	-0.211346	0.106909	0.506685	-0.484296	0.00320124	0.0272915	-0.546651	0.00628174	0.0333437	-0.395517	0.0252152	0.0685367	-0.342376	0.0408814	0.11097	-0.438147	0.0208568	0.0713377	-0.481482	0.00256662	0.0123077	-0.648751	0.000136979	0.00133061
RvY_00758	0.337427	0.304405	0.480217	0.15713	0.587295	0.744961	-0.252783	0.350854	0.770951	0.334283	0.356859	0.585711	0.392959	0.301602	0.514872	0.73281	0.0151476	0.0452526	0.735532	0.0106861	0.0383975	0.503675	0.198566	0.367907	0.650076	0.0637362	0.158694	0.822693	0.0131592	0.0524106
RvY_00759	0.920939	0.0580651	0.1743	0.141912	0.522964	0.698187	0.00211417	0.991649	0.997768	-0.0491944	0.819396	0.91555	-0.360048	0.26725	0.478191	0.0886767	0.671173	0.790898	0.244478	0.233043	0.400397	0.05542	0.842035	0.91147	0.313109	0.191195	0.353315	0.0849194	0.727815	0.841516
RvY_00760	0.986664	0.000252316	0.00628867	-0.055111	0.714133	0.835677	0.0666834	0.723321	0.934569	-0.0458722	0.8172	0.913997	-0.453024	0.0826807	0.2202	-0.0559755	0.824818	0.894905	0.246451	0.248332	0.418745	-0.1239	0.63894	0.780569	-0.04657	0.83209	0.904283	-0.29417	0.271771	0.460599
RvY_00761	-0.0962386	0.893002	0.939567	-1.00646	0.260871	NA	-0.873155	0.348005	0.769227	-0.776769	0.257069	0.485705	-2.43104	0.181297	0.373919	-2.17818	0.0505948	0.119675	-4.24096	0.00676141	0.0264794	-4.63702	0.00562719	0.0256774	-1.83288	0.134588	0.27488	-4.02138	0.0251399	0.0850072
RvY_00762	-1.27198	0.19672	0.365778	-1.8756	0.27244	NA	0.329469	0.790529	NA	0.742858	0.534775	NA	1.04284	0.631888	NA	-0.254805	0.891935	NA	-2.01229	0.446386	NA	-3.85448	0.278933	NA	-1.43259	0.53513	NA	-0.0380887	0.988212	NA
RvY_00763-1	-1.08127	0.328563	0.504768	-0.167094	0.935049	NA	2.0097	0.303209	NA	1.10517	0.731545	NA	-1.13917	0.778093	NA	-1.19511	0.767449	NA	-0.453709	0.910619	NA	-0.501709	0.900896	NA	-1.09096	0.787215	NA	0.755756	0.851689	NA
RvY_00763-2	NA	NA	NA	NA	NA	NA	NA	NA	NA	NA	NA	NA	NA	NA	NA	NA	NA	NA	NA	NA	NA	NA	NA	NA	NA	NA	NA	NA	NA	NA
RvY_00764	-2.28115	0.170624	0.334589	-0.599352	0.55903	NA	-1.37363	0.117501	NA	-2.42132	0.0195328	NA	-1.3785	0.461965	0.665724	-5.46303	0.00181788	0.00765921	-3.7465	0.0293854	0.0855837	-5.67186	0.00537441	0.0247908	-1.54129	0.264632	0.443503	-3.53998	0.0813792	0.202125
RvY_00765-1	NA	NA	NA	NA	NA	NA	NA	NA	NA	NA	NA	NA	NA	NA	NA	NA	NA	NA	NA	NA	NA	NA	NA	NA	NA	NA	NA	NA	NA	NA
RvY_00765-2	NA	NA	NA	NA	NA	NA	NA	NA	NA	NA	NA	NA	NA	NA	NA	NA	NA	NA	NA	NA	NA	NA	NA	NA	NA	NA	NA	NA	NA	NA
RvY_00766	-1.08431	0.0257493	0.107839	0.00354757	0.997882	NA	-1.27468	0.12491	NA	-1.09629	0.175082	0.385348	2.46921	0.00739636	0.0378641	-0.863144	0.449624	0.611666	0.117491	0.902003	0.946148	-2.3972	0.149351	0.302731	-2.01783	0.123479	0.257405	-0.298613	0.822438	0.901025
RvY_00767	-0.548303	0.747683	0.844829	-0.248048	0.909675	NA	0.0909414	0.982219	NA	2.36961	0.549504	NA	3.61254	0.36312	NA	3.28369	0.352221	NA	3.42012	0.383777	NA	1.06674	0.793123	NA	2.25464	0.577399	NA	4.50063	0.234551	NA
RvY_00769	0.781479	0.083605	0.218421	0.176198	0.241579	0.430671	0.104406	0.58381	0.884732	0.0734876	0.682561	0.838832	0.265209	0.18071	0.373121	0.12305	0.493803	0.652881	-0.0666495	0.717861	0.832092	0.128266	0.562285	0.72194	0.124391	0.499666	0.668254	0.269364	0.15661	0.318844
RvY_00770	1.24196	0.0710335	0.197957	0.303288	0.0138801	0.0540311	-0.261306	0.175943	0.612968	-0.273971	0.245867	0.473207	-1.08079	3.15213e-08	1.87256e-06	-1.41044	3.00772e-15	3.73662e-13	-1.14349	1.07412e-11	8.20874e-10	-1.18133	3.22787e-06	5.30085e-05	-1.46852	1.76322e-13	1.59948e-11	-1.02335	4.28877e-07	9.99276e-06
RvY_00771	0.82127	0.164767	0.32756	0.12951	0.581102	0.740298	-0.401295	0.114733	0.526507	0.501603	0.138839	0.336671	-0.0373736	0.934243	0.969622	0.253262	0.378342	0.54421	0.161869	0.612314	0.759212	0.0387454	0.913256	0.952816	0.0822969	0.791226	0.879263	0.136969	0.724002	0.839127
RvY_00772	-1.07976	0.234495	0.408192	-0.42407	0.0230149	0.0790502	-0.134079	0.469765	0.838149	-0.197276	0.317764	0.549094	-0.135797	0.694492	0.830606	-0.0969798	0.654987	0.780942	-0.287589	0.244192	0.414308	-0.60078	0.0913117	0.213768	-0.328372	0.18717	0.34828	-0.251047	0.371342	0.563819
RvY_00773-4	-2.04751	0.606209	NA	NA	NA	NA	-0.7175	0.858029	NA	-0.151507	0.964965	NA	0.115146	0.977086	NA	1.31286	0.679959	NA	1.44348	0.695272	NA	1.03717	0.793599	NA	1.30897	0.731317	NA	3.65695	0.183937	NA
RvY_00773-1	NA	NA	NA	NA	NA	NA	NA	NA	NA	NA	NA	NA	NA	NA	NA	NA	NA	NA	NA	NA	NA	NA	NA	NA	NA	NA	NA	NA	NA	NA
RvY_00773-2	-0.13231	0.974133	NA	1.34076	0.742473	NA	0.0909414	0.982219	NA	NA	NA	NA	NA	NA	NA	NA	NA	NA	NA	NA	NA	NA	NA	NA	NA	NA	NA	NA	NA	NA
RvY_00773-3	NA	NA	NA	NA	NA	NA	NA	NA	NA	NA	NA	NA	NA	NA	NA	NA	NA	NA	NA	NA	NA	NA	NA	NA	NA	NA	NA	NA	NA	NA
RvY_00774	1.92447	0.0267454	0.110063	1.33329	1.043e-13	2.99537e-12	1.61835	4.49303e-28	6.01567e-25	1.51089	4.53951e-15	1.04779e-12	1.52664	2.48556e-11	3.99224e-09	0.934661	3.09464e-06	3.15878e-05	0.956191	2.34939e-08	6.75714e-07	0.469323	0.0536411	0.144838	0.286219	0.214923	0.384555	-0.0723391	0.718962	0.835962
RvY_00775	2.41868	3.08631e-05	0.00168213	0.924561	0.0191278	0.0688676	0.0101679	0.970347	0.994886	-0.565571	0.0725208	0.223461	-0.557776	0.240884	0.447316	-1.17816	0.00297851	0.0116159	-0.824258	0.06639	0.160474	-2.92507	7.1624e-05	0.000728818	-1.51166	0.00276424	0.0130966	-1.08211	0.0367012	0.112425
RvY_00776	-0.525196	0.294119	0.469812	-1.49941	0.285631	NA	-0.465939	0.608577	NA	0.692526	0.367917	0.594971	1.51474	0.316286	0.529381	0.583588	0.553181	0.702983	0.998744	0.299324	0.473803	-0.734776	0.62856	0.773342	0.429937	0.699461	0.81976	0.46357	0.76679	0.865837
RvY_00777	-3.36696	0.00110203	0.0160663	1.37632	0.169711	NA	1.2085	0.25217	NA	1.93979	0.0443068	0.162642	1.02772	0.67991	NA	1.2601	0.335953	0.502873	2.2496	0.0513086	0.132293	0.433678	0.851937	0.916736	2.03658	0.0790594	0.18682	2.50576	0.0722675	0.185322
RvY_00778	0.0320738	0.962472	0.980988	-0.622424	0.58574	NA	0.0389522	0.96764	NA	0.379381	0.719965	NA	-0.0907431	0.962589	NA	0.14494	0.910159	0.949234	-0.232302	0.894604	NA	0.460347	0.7818	0.873269	1.83411	0.159347	0.310031	0.598264	0.743557	0.852185
RvY_00779	-1.47367	0.0140107	0.0745836	0.378996	0.915949	NA	-0.427377	0.872214	NA	2.17782	0.128186	NA	2.18736	0.385498	NA	1.86591	0.416609	NA	1.66839	0.495253	NA	0.00589398	0.998747	NA	0.151833	0.958571	NA	0.746079	0.829335	NA
RvY_00780	-0.446795	0.387236	0.557808	0.140392	0.881252	NA	0.157951	0.881583	NA	-0.526347	0.642452	NA	0.474642	0.757663	0.869164	-1.17478	0.406434	0.571153	0.174057	0.890543	0.94021	-0.778806	0.68024	0.808916	1.78845	0.0636143	0.158502	-0.684462	0.746645	0.854242
RvY_00781	-1.2852	0.00582336	0.0441214	0.993058	0.474609	NA	3.43897	0.0584982	NA	2.52825	0.258166	NA	-0.598867	0.883099	NA	4.7349	0.0168144	0.0490627	1.03067	0.800021	NA	2.95096	0.415826	NA	0.358231	0.929736	NA	1.30154	0.749309	NA
RvY_00782	-0.717317	0.202051	0.371914	-0.3787	0.0326232	0.102909	0.0982543	0.607678	0.895398	0.206641	0.270168	0.500129	0.616094	0.0141731	0.0619413	0.532502	0.00408838	0.0152416	0.351475	0.0588477	0.146397	0.433096	0.0531028	0.14395	0.488418	0.0161647	0.0552877	0.383656	0.0690643	0.179467
RvY_00783	0.0889421	0.781629	0.868116	-0.0895888	0.679014	0.811635	0.191213	0.404295	0.806573	0.000621581	0.997839	0.999499	-1.39375	0.0669818	0.190311	-0.154141	0.580882	0.724133	-0.184692	0.535283	0.699929	-0.191704	0.65444	0.792042	-0.0595635	0.826939	0.900885	-0.469102	0.167981	0.334216
RvY_00784	-0.191049	0.584732	0.723788	0.0255531	0.881192	0.934762	0.0790462	0.618804	0.901094	0.187358	0.265565	0.495213	-0.327248	0.154241	0.335901	0.315069	0.0842778	0.179822	0.0340182	0.848161	0.916705	0.0362964	0.892144	0.940985	0.0357562	0.867615	0.924661	-0.0591341	0.772304	0.869072
RvY_00785	-2.14371	0.0265612	0.109781	NA	NA	NA	NA	NA	NA	NA	NA	NA	NA	NA	NA	NA	NA	NA	NA	NA	NA	NA	NA	NA	NA	NA	NA	NA	NA	NA
RvY_00786	-2.74323	0.0278939	0.112783	NA	NA	NA	-1.88539	0.643471	NA	-1.85576	0.648742	NA	-0.598867	0.883099	NA	-0.628591	0.877379	NA	0.101659	0.98009	NA	-0.826979	0.839121	NA	0.358231	0.929736	NA	1.30154	0.749309	NA
RvY_00787	0.386042	0.0941222	0.234449	0.316216	0.012127	0.0487022	0.0176331	0.916458	0.98399	-0.204231	0.250487	0.477969	-0.966923	0.000735964	0.0062745	-0.330021	0.0677304	0.151425	-0.507054	0.00597077	0.023851	-0.421272	0.110926	0.246583	-0.314109	0.0936268	0.211757	-0.796829	7.99058e-05	0.000843159
RvY_00788	-0.0892356	0.844795	0.90845	-0.254812	0.501801	0.682497	0.468559	0.215787	0.659454	0.277603	0.463469	0.678241	-0.0602562	0.924783	0.964366	0.145423	0.756944	0.851877	0.209621	0.691306	0.814512	0.721515	0.187365	0.354167	0.0419048	0.943054	0.96789	-0.089702	0.900011	0.946944
RvY_00789	0.607651	0.0963501	0.237573	-0.0625349	0.786004	0.879916	0.0699382	0.730809	0.937035	0.216475	0.288854	0.519446	-0.235012	0.412953	0.62247	0.11651	0.600084	0.738722	0.0469724	0.857485	0.92136	0.22466	0.39734	0.584095	0.0297566	0.901535	0.943815	0.213585	0.483415	0.662214
RvY_00790	-0.137852	0.813984	0.889641	-0.400659	0.0680008	0.177396	-0.103088	0.677917	0.922206	-0.280848	0.270537	0.500516	-0.740114	0.152284	0.332641	-0.0332863	0.906545	0.947352	-0.0831606	0.769103	0.866918	-0.0641339	0.842748	0.911956	-0.221913	0.418192	0.597261	-0.560068	0.093171	0.22237
RvY_00791	-0.788315	0.233991	0.407615	-0.0705054	0.846591	0.917039	0.122208	0.719579	0.933416	0.675934	0.0389626	0.149516	1.05003	0.0291356	0.104624	1.04305	0.00413793	0.0153558	1.37824	0.000103757	0.000877703	1.0121	0.0166613	0.0598863	0.992967	0.00813842	0.0316169	1.06296	0.0157203	0.0601103
RvY_00792	-0.115756	0.833614	0.902308	-0.497817	0.102133	0.238113	-0.223715	0.376342	0.787829	-0.487847	0.0932302	0.26296	-1.55188	0.11092	0.26808	-0.966124	0.00674272	0.0232281	-1.01532	0.00680992	0.026646	-2.0442	0.00706001	0.0306694	-1.13702	0.00269988	0.0128472	-1.69532	0.00146622	0.00926362
RvY_00793-1	-0.172498	0.710709	0.819604	-0.227931	0.564983	0.727919	0.350299	0.347506	0.769227	0.17289	0.668325	0.829433	-0.183652	0.869496	0.936494	0.274637	0.525182	0.679641	0.530233	0.248051	0.418586	0.387194	0.457559	0.639022	0.442439	0.3318	0.513251	-0.400323	0.527805	0.69875
RvY_00793-2	0.321088	0.518873	0.671268	-0.876509	0.0683027	0.177903	0.197019	0.449331	0.826822	0.327795	0.343772	0.573779	0.723076	0.0679673	0.192271	1.23312	4.80386e-05	0.000335702	1.10371	0.0019567	0.00978642	0.676165	0.0763886	0.187972	1.00797	0.0113859	0.0419013	0.731059	0.0709589	0.182971
RvY_00794	0.572996	0.182855	0.349361	0.415963	0.00249318	0.0135195	-0.127383	0.482716	0.846889	-0.121264	0.515255	0.719868	-0.203432	0.382474	0.594033	-0.0920899	0.631581	0.763322	-0.252154	0.215638	0.379062	-0.621594	0.00846804	0.0353768	-0.352163	0.0807218	0.189647	-0.228788	0.338761	0.531442
RvY_00795	0.0594813	0.943591	0.970163	0.807959	0.632639	NA	-0.180071	0.934711	NA	-0.0123935	0.995256	NA	0.729143	0.847364	NA	-1.11833	0.751223	NA	-1.33091	0.739493	NA	-0.533076	0.893103	NA	-1.0771	0.785922	NA	-0.13167	0.973754	NA
RvY_00796	NA	NA	NA	NA	NA	NA	NA	NA	NA	NA	NA	NA	NA	NA	NA	NA	NA	NA	NA	NA	NA	NA	NA	NA	NA	NA	NA	NA	NA	NA
RvY_00797	1.8374	0.000447455	0.00899033	2.91999	7.22242e-40	1.53171e-37	-0.390533	0.312734	0.741877	-0.915536	0.0120745	0.0681908	-1.09489	0.0964257	0.243326	-1.60894	0.000207516	0.00118889	-3.41274	7.95664e-08	1.94183e-06	-2.41593	2.53705e-05	0.000303679	-1.92343	0.00010398	0.000818622	-2.89965	0.000299768	0.00251528
RvY_00798	1.7769	0.000257705	0.00636326	2.95462	3.37562e-53	1.32951e-50	-0.535698	0.0350254	0.288077	-0.507553	0.0648925	0.208512	-0.410072	0.320948	0.53457	-0.598268	0.0374038	0.0940379	-0.290249	0.315458	0.491316	-0.240957	0.612927	0.76256	0.14303	0.63257	0.772714	-0.112067	0.74805	0.854961
RvY_00799	2.06857	0.00240641	0.0259775	2.03241	6.85719e-26	6.30176e-24	-0.0766176	0.784795	0.950048	0.147174	0.563508	0.757778	0.242741	0.397338	0.607715	-0.167101	0.537073	0.690236	-0.300027	0.272008	0.445376	-0.503391	0.172219	0.334651	-0.275294	0.27221	0.451528	-0.598085	0.048869	0.13941
RvY_00800	-3.67231	0.013316	0.0726386	-1.18161	0.328861	NA	-0.296204	0.79304	NA	-1.3504	0.30337	NA	-0.705441	0.754675	NA	-1.32914	0.450277	0.612137	-0.472156	0.802299	0.88736	0.558258	0.743792	0.849538	-0.555323	0.729988	0.839646	-1.53877	0.538939	NA
RvY_00801-1	2.53998	0.0677049	0.191703	-0.582789	0.886429	NA	0.572605	0.702369	NA	0.724559	0.654273	NA	0.461898	0.868254	NA	0.578557	0.782033	NA	0.320277	0.897324	NA	2.72547	0.0743667	0.184175	1.21202	0.534933	0.695738	1.2374	0.629406	NA
RvY_00801-2	1.16226	0.335628	0.511273	-1.10261	0.641405	NA	0.710966	0.596236	NA	-0.596551	0.752195	NA	2.62853	0.175392	0.365618	0.73347	0.728195	NA	0.907803	0.644769	NA	-0.85459	0.757149	NA	-1.35121	0.640219	NA	0.801444	0.748206	NA
RvY_00802	0.93781	0.0741756	0.203484	-0.306178	0.0784319	0.197206	0.2446	0.312913	0.741952	0.168138	0.475689	0.688405	0.0718123	0.812861	0.902562	0.192353	0.411392	0.576007	-0.0246226	0.916877	0.95538	0.0712909	0.809167	0.890933	0.172271	0.465291	0.637672	0.0769751	0.806409	0.890461
RvY_00803	0.0469888	0.83126	0.901149	-0.452683	0.000209189	0.00163035	-0.0750756	0.603979	0.893866	0.1502	0.329859	0.560284	0.279558	0.122349	0.286297	0.223909	0.235609	0.390204	0.246059	0.105114	0.228102	0.224115	0.220118	0.394212	0.17751	0.351483	0.532648	0.356436	0.0393606	0.118558
RvY_00804	-2.02152	0.0856619	0.221567	-0.604724	0.00584836	0.0274567	-0.237628	0.169333	0.604887	0.135434	0.48871	0.698673	0.00732352	0.979149	0.990163	0.395593	0.0593906	0.136409	0.17382	0.466906	0.642046	0.608166	0.0113196	0.0443464	0.159499	0.48852	0.658418	0.202477	0.415999	0.603598
RvY_00805	0.306644	0.33896	0.514195	-0.102903	0.580158	0.73927	0.317584	0.0191753	0.200749	0.577567	0.000847261	0.0103228	0.6236	0.000305192	0.00312395	0.870028	2.97098e-08	5.74613e-07	0.786894	1.20176e-06	1.96004e-05	0.807291	0.000201618	0.00170049	0.96984	4.623e-09	1.40987e-07	0.8768	8.85753e-07	1.85741e-05
RvY_00806	1.25249	0.00491622	0.0399172	0.26144	0.0452608	0.132221	-0.468276	0.0015568	0.0348841	-0.624894	0.000657112	0.0086032	-1.01888	1.87705e-05	0.000331798	-0.919967	2.05431e-06	2.22271e-05	-0.631997	0.00249323	0.0118327	-0.648716	0.012575	0.0481212	-0.677922	0.00051047	0.00318445	-0.602433	0.00813538	0.0360297
RvY_00807	0.721928	0.00585067	0.044264	-0.418204	0.0283321	0.0926992	-0.213205	0.140287	0.568202	-0.00194611	0.992353	0.997153	0.200465	0.43864	0.645337	0.303994	0.0645716	0.146046	0.00373164	0.982829	0.992027	0.0200919	0.933215	0.964082	0.0628924	0.724623	0.836244	0.171376	0.396672	0.586443
RvY_00808	0.996475	0.0380496	0.135274	-0.546187	0.000253073	0.00192475	-0.278017	0.147095	0.576796	-0.140732	0.452332	0.668707	-0.403186	0.102405	0.253335	-0.198806	0.362078	0.529149	-0.169869	0.436703	0.615564	0.00512083	0.987407	0.993746	-0.122992	0.578238	0.73053	-0.365374	0.155162	0.316285
RvY_t0004	0.0677434	0.960454	0.979474	NA	NA	NA	-3.81592	0.243301	NA	-3.79551	0.252943	NA	-2.49363	0.530607	NA	-2.55007	0.511233	NA	-1.80553	0.649774	NA	-2.73472	0.491593	NA	-2.44344	0.538865	NA	-0.59926	0.880208	NA
RvY_00809	0.101162	0.752581	0.848695	0.0372337	0.805938	0.89341	0.165342	0.273944	0.713832	0.523678	0.00416808	0.0326325	0.528337	0.0235205	0.0892654	0.675445	3.65547e-05	0.000266115	0.60206	0.000193518	0.00146469	0.696746	0.00432326	0.0208214	0.559897	0.00131888	0.00703238	0.798834	6.29687e-06	9.91512e-05
RvY_00810	0.926005	9.60157e-05	0.0033913	0.370542	0.00199231	0.0112846	0.127222	0.448545	0.826822	-0.0922643	0.613651	0.793335	-0.808814	0.00119063	0.00919294	-0.877199	8.98292e-05	0.000575625	-1.09584	5.11948e-08	1.32177e-06	-1.21251	7.90043e-05	0.000788279	-0.974523	7.70637e-07	1.19428e-05	-0.984723	0.000174669	0.00162733
RvY_00811-1	0.392866	0.399128	0.568509	-0.179924	0.348496	0.546999	-0.243023	0.298103	0.730673	-0.359783	0.194186	0.411481	-2.13347	0.177887	0.369168	-1.12234	4.50728e-05	0.000317119	-1.5309	7.63112e-07	1.30677e-05	-1.43709	4.04002e-05	0.000453406	-0.887281	0.00336132	0.0154177	-1.01039	0.00830233	0.0366462
RvY_00811-2	0.82948	0.805255	NA	NA	NA	NA	NA	NA	NA	NA	NA	NA	NA	NA	NA	NA	NA	NA	NA	NA	NA	NA	NA	NA	NA	NA	NA	NA	NA	NA
RvY_00812	-1.17375	0.0629811	0.183322	-0.47759	0.460619	0.649329	-0.21406	0.713448	0.93095	-0.339685	0.586365	0.773169	-1.81328	0.204212	0.402606	-1.67617	0.114091	0.227357	-0.915803	0.33148	0.508338	-1.06841	0.349046	0.537761	-0.146396	0.864873	0.922799	-2.05567	0.181003	0.352397
RvY_00813	1.17917	5.23449e-05	0.00235267	0.858658	2.79742e-09	5.03262e-08	0.0376609	0.816013	0.957907	-0.302415	0.141679	0.340904	-1.06065	0.0335292	0.116728	-0.588573	0.00568323	0.0201159	-0.784545	0.000922974	0.00535758	-0.841083	0.00338088	0.0171383	-0.445938	0.0835385	0.194658	-0.760077	0.00483078	0.0240013
RvY_00814	-0.138572	0.789108	0.873678	-0.464907	0.380812	0.578138	-0.336591	0.516013	0.860855	0.325539	0.499801	0.707337	1.03314	0.0723024	0.200909	0.0203325	0.966221	0.982368	0.453325	0.35993	0.539045	0.381582	0.511524	0.683331	0.428522	0.40748	0.587025	0.0870532	0.898189	0.946117
RvY_00815	0.30901	0.271129	0.446583	0.116019	0.775747	0.873666	-0.234581	0.612024	0.897379	-0.428887	0.380778	0.606442	-2.48752	0.00301775	0.0189392	-1.02044	0.0676893	0.151388	-1.04126	0.0794497	0.183866	-2.89921	0.00177736	0.0102136	-0.632365	0.257919	0.436515	-1.96052	0.023319	0.0804711
RvY_00816-1	-3.75669	0.000760844	0.0128492	-0.493117	0.000944757	0.00601546	0.0546699	0.763362	0.945778	0.106967	0.615357	0.794327	-0.07227	0.743013	0.859711	0.32102	0.078573	0.170151	0.138344	0.462265	0.637683	0.123637	0.640854	0.781748	-0.0749504	0.68104	0.806505	-0.0909205	0.626223	0.772261
RvY_00816-2	0.829478	0.815621	NA	NA	NA	NA	NA	NA	NA	NA	NA	NA	NA	NA	NA	NA	NA	NA	NA	NA	NA	NA	NA	NA	NA	NA	NA	NA	NA	NA
RvY_00817-1	1.4379	0.0404037	0.140021	0.857099	0.129402	0.280784	-0.858249	0.170885	0.607762	-0.204814	0.777206	0.892162	-3.1257	0.047191	0.148718	-0.202752	0.801107	0.87958	-2.34439	0.0610102	0.150318	0.0786536	0.951496	0.975516	-0.976877	0.389431	0.570071	0.454655	0.65605	0.793761
RvY_00817-2	0.890209	0.536623	0.685581	0.378996	0.915949	NA	-1.68798	0.675448	NA	0.167378	0.96204	NA	-1.35741	0.73632	NA	-1.38061	0.732032	NA	-0.651465	0.871626	NA	0.451354	0.909739	NA	-1.28534	0.749867	NA	0.54359	0.892737	NA
RvY_00818	0.886408	0.211228	0.383055	-0.297527	0.236139	0.424958	0.173998	0.62739	0.904811	-0.429016	0.223658	0.447885	-0.918729	0.115826	0.275584	-0.12473	0.746488	0.844814	-0.297895	0.498819	0.669949	0.0853643	0.865841	0.924877	-1.16555	0.0148704	0.0518832	-0.393403	0.517283	0.690425
RvY_00819	-0.75836	0.52907	0.679823	0.0233202	0.989537	NA	0.353371	0.79995	NA	-1.58192	0.421343	NA	-3.29307	0.404138	NA	-0.544151	0.815037	NA	1.45641	0.373664	0.55238	-2.65419	0.4348	NA	-1.05127	0.662279	NA	-1.39681	0.721925	NA
RvY_00820	0.000744096	0.998726	0.999049	0.446528	0.545794	NA	-0.233653	0.836775	NA	-0.135186	0.900693	NA	1.07899	0.551281	0.737195	0.572535	0.616583	0.751042	1.46586	0.154147	0.299477	0.377111	0.846038	0.914302	0.783887	0.5233	0.686644	-0.308889	0.869929	0.929618
RvY_00821	0.0521106	0.823616	0.896246	-0.230918	0.314407	0.511639	0.0173101	0.927781	0.988921	-0.104528	0.593622	0.778751	-0.184161	0.630292	0.7906	0.0817123	0.70329	0.813213	-0.146708	0.617176	0.762928	0.161829	0.608377	0.758988	-0.150364	0.55827	0.714324	0.163465	0.626017	0.772261
RvY_00822	-0.508599	0.200869	0.370467	-0.129188	0.876583	NA	-1.15218	0.468839	NA	-0.719187	0.598603	NA	-4.09336	0.257671	NA	-4.16198	0.101468	NA	-0.183567	0.924891	NA	-4.33783	0.165568	NA	-1.84834	0.379718	NA	-0.471033	0.84531	NA
RvY_00823-1	NA	NA	NA	NA	NA	NA	NA	NA	NA	NA	NA	NA	NA	NA	NA	NA	NA	NA	NA	NA	NA	NA	NA	NA	NA	NA	NA	NA	NA	NA
RvY_00823-2	NA	NA	NA	NA	NA	NA	NA	NA	NA	NA	NA	NA	NA	NA	NA	NA	NA	NA	NA	NA	NA	NA	NA	NA	NA	NA	NA	NA	NA	NA
RvY_00824	-2.00553	0.0189004	0.0891836	-0.612792	0.0639875	0.170119	0.302275	0.243823	0.687765	0.927352	0.000897768	0.0107905	0.741351	0.0190681	0.0766567	0.986015	7.02123e-05	0.000465718	0.871445	0.000655455	0.00405461	1.39365	1.67382e-06	3.0501e-05	0.895861	0.000530479	0.00328911	0.973193	0.00364638	0.0192811
RvY_00825	0.139455	0.850655	0.913094	-0.207035	0.744526	0.853141	0.971675	0.250772	NA	1.7715	0.0314109	0.129727	0.0431746	0.983747	0.992199	1.22354	0.246783	0.40344	1.01805	0.387355	0.565802	2.06934	0.0544001	0.146346	1.88383	0.0548615	0.141521	0.450952	0.822119	0.900971
RvY_00826	-2.62182	0.371027	NA	0.694237	0.715124	NA	1.31945	0.47877	NA	1.14954	0.600391	NA	-0.727538	0.853826	NA	2.73919	0.114403	0.227814	2.3568	0.255702	NA	-0.361612	0.926935	NA	-1.20548	0.762165	NA	-0.271746	0.945749	NA
RvY_00827-2	-0.13231	0.974133	NA	NA	NA	NA	1.22025	0.599015	NA	1.4332	0.479194	NA	2.91619	0.283177	NA	2.72202	0.125591	NA	2.01052	0.369461	NA	1.84209	0.530406	NA	3.00132	0.134239	0.274256	4.00998	0.0185245	0.0679233
RvY_00827-3	0.299067	0.86601	NA	2.20406	0.50747	NA	3.73624	0.0932251	NA	3.71988	0.123691	NA	3.45268	0.385616	NA	2.12086	0.599445	NA	4.9985	0.0374448	NA	1.91654	0.635716	NA	1.3713	0.736141	NA	4.56419	0.21993	NA
RvY_00828-1	-2.37318	0.257181	0.431821	-1.44567	0.692707	NA	0.0691712	0.947258	NA	0.309996	0.806006	NA	1.76516	0.290528	0.503365	0.333485	0.798929	0.878356	1.31666	0.273375	0.446706	-2.34621	0.359408	NA	1.09141	0.383711	0.564605	2.40809	0.0578626	0.157579
RvY_00828-2	NA	NA	NA	NA	NA	NA	NA	NA	NA	NA	NA	NA	NA	NA	NA	NA	NA	NA	NA	NA	NA	NA	NA	NA	NA	NA	NA	NA	NA	NA
RvY_00829	-0.588181	0.238272	0.412572	-1.46869	0.0862181	NA	-0.152329	0.830006	0.960426	-0.75984	0.176	0.38648	0.106749	0.907501	0.955303	-0.453529	0.49727	0.656269	-0.364169	0.645589	0.783282	-0.826682	0.334399	0.522402	-0.420367	0.57062	0.725734	0.0413318	0.966455	0.983301
RvY_00830	-1.59247	0.0365962	0.131736	-0.582789	0.886429	NA	2.02344	0.446912	NA	1.88872	0.458855	NA	-0.598867	0.883099	NA	-0.628591	0.877379	NA	0.101659	0.98009	NA	0.901864	0.823303	NA	2.06983	0.546194	NA	4.19848	0.132525	NA
RvY_00831-2	-1.51752	0.0643937	0.18591	NA	NA	NA	-1.24772	0.61949	NA	-1.92383	0.507229	NA	-1.63652	0.676795	NA	-2.92822	0.455707	NA	0.49571	0.857055	NA	-3.1229	0.430353	NA	-2.83253	0.474436	NA	-0.990378	0.802521	NA
RvY_00831-1	-1.34878	0.120878	0.271711	NA	NA	NA	0.814949	0.763296	NA	0.409248	0.9043	NA	-1.35741	0.73632	NA	-1.38061	0.732032	NA	1.25092	0.729505	NA	2.465	0.409716	NA	-0.394861	0.921765	NA	0.54359	0.892737	NA
RvY_00832	-2.14199	0.0344134	0.127186	-2.14942	0.18216	NA	-2.15188	0.315814	NA	-0.176104	0.899504	NA	-2.08451	0.54247	NA	1.18164	0.373285	0.540317	-0.89623	0.710353	NA	-3.77126	0.298747	NA	0.758844	0.66292	0.794856	0.563975	0.811378	NA
RvY_00833	-0.333218	0.507881	0.662334	-0.00152988	0.997299	0.998386	1.1423	0.0742214	0.429159	0.436107	0.449636	0.666856	-0.597829	0.653806	0.805363	-1.73646	0.0849142	0.18104	0.734399	0.263657	0.436272	0.88049	0.235199	0.411739	0.263145	0.713158	0.829262	0.186661	0.864281	0.925735
RvY_00834-1	-1.0331	0.0944644	0.234648	-0.532424	0.809576	NA	3.42638	0.0544128	NA	2.82332	0.190071	NA	0.357312	0.929884	NA	4.05026	0.0402898	NA	3.46256	0.218714	NA	3.70921	0.184267	NA	1.63552	0.684257	NA	4.36177	0.0496748	NA
RvY_00834-2	NA	NA	NA	NA	NA	NA	NA	NA	NA	NA	NA	NA	NA	NA	NA	NA	NA	NA	NA	NA	NA	NA	NA	NA	NA	NA	NA	NA	NA	NA
RvY_r0002	-5.3922	0.00164893	0.0203482	1.3185	0.657826	NA	-2.54351	0.454801	NA	-1.19324	0.709248	NA	-2.18229	0.584692	NA	-2.24546	0.573729	NA	-0.488261	0.893886	NA	-2.42779	0.543091	NA	1.31061	0.638537	NA	-0.289515	0.942192	NA
RvY_00835	-6.35772	NA	NA	-0.382239	0.712661	0.834844	-0.896631	0.442307	0.824508	-1.34805	0.336681	0.56708	-1.28324	0.384996	0.596357	-1.57358	0.179608	0.319052	-0.691352	0.587944	0.741179	-1.32688	0.194696	0.363667	-0.386707	0.678031	0.803881	-0.651582	0.547582	0.713493
RvY_00836	1.19467	0.0155513	0.0798271	0.327177	0.307722	0.504768	-0.0122338	0.978643	0.996067	-0.379306	0.443184	0.661221	-1.1508	0.117253	0.277801	-0.576354	0.278845	0.440163	-0.123477	0.839418	0.91064	-0.0998095	0.871139	0.928628	-0.370731	0.50845	0.674869	-0.46544	0.504368	0.678998
RvY_00837-1	0.273949	0.688894	0.804151	-1.19786	0.307331	NA	-0.167109	0.914196	NA	0.316017	0.806492	NA	0.570492	0.796486	NA	0.371298	0.822651	0.893679	1.73204	0.206807	0.368305	-1.53737	0.533424	NA	1.2668	0.339576	0.520418	1.66586	0.390648	0.581308
RvY_00837-2	NA	NA	NA	NA	NA	NA	NA	NA	NA	NA	NA	NA	NA	NA	NA	NA	NA	NA	NA	NA	NA	NA	NA	NA	NA	NA	NA	NA	NA	NA
RvY_00838	-0.800338	0.0564222	0.17183	-1.31366	0.423375	NA	-0.355753	0.841069	NA	0.619967	0.641365	NA	-0.110334	0.972363	NA	0.395947	0.83888	NA	-0.561972	0.825412	NA	-0.604101	0.838546	NA	-0.0333797	0.98788	NA	-1.29485	0.743066	NA
RvY_00839-1	-1.53715	0.383178	0.553985	-0.241714	0.874807	NA	2.99107	0.152517	NA	2.07538	0.456935	NA	1.34188	0.738144	NA	1.08075	0.789078	NA	4.32968	0.0344186	NA	4.1005	0.106569	NA	1.9855	0.583702	NA	1.38713	0.733627	NA
RvY_00839-2	NA	NA	NA	NA	NA	NA	NA	NA	NA	NA	NA	NA	NA	NA	NA	NA	NA	NA	NA	NA	NA	NA	NA	NA	NA	NA	NA	NA	NA	NA
RvY_00840	-1.59676	0.424458	0.591785	-0.859123	0.43755	0.628851	0.218621	0.555928	0.877244	-1.52198	2.38782e-08	1.56641e-06	-1.55882	5.20698e-09	4.10562e-07	-0.585319	0.326569	0.492874	-0.271721	0.163064	0.311857	-0.584866	0.0601815	0.157522	-1.05821	0.0630984	0.157547	-1.44197	6.68377e-14	1.24365e-11
RvY_00841	-1.31047	0.373903	0.545731	-2.92166	0.037777	NA	-0.172464	0.889419	NA	-1.3032	0.306123	NA	-4.67949	0.0768742	NA	-1.56196	0.304984	0.469541	-1.31622	0.406017	0.584462	-4.91329	0.0414456	NA	-4.61763	0.0302315	0.0897741	-2.77925	0.243748	NA
RvY_00842	-0.42417	0.385787	0.556315	0.184558	0.752853	0.858767	-0.0496131	0.92998	0.989328	-0.251246	0.582701	0.770505	-0.81906	0.472787	0.673658	-0.504281	0.383972	0.549841	-0.953913	0.136244	0.274252	-1.3072	0.0584437	0.15411	-0.912639	0.150581	0.298188	-0.740935	0.336116	0.528899
RvY_00843	-1.34246	0.158856	0.320875	0.633568	0.442462	NA	-0.365291	0.436075	0.821679	0.368616	0.450111	0.667219	-0.400399	0.621768	0.784826	0.208621	0.683057	0.79848	0.652429	0.205531	0.367138	-0.702879	0.340732	0.529192	0.127333	0.832892	0.904625	0.47011	0.575866	0.735193
RvY_00844	-2.03728	0.0137836	0.0740817	-1.35516	0.344485	NA	-0.0324389	0.958792	0.991892	0.547914	0.397989	0.621855	0.969489	0.453991	0.659052	1.06362	0.0964782	0.199735	1.24758	0.0963502	0.21299	0.764689	0.348081	0.536912	1.21533	0.0618627	0.155169	0.843609	0.3891	0.579789
RvY_00845	-0.446915	0.348762	0.522922	0.513816	0.301333	0.498814	0.871729	0.237495	0.681222	1.42021	0.036476	0.143328	1.69245	0.075455	0.207366	0.861653	0.26764	0.427716	1.5248	0.0347165	0.0974803	1.64643	0.0548843	0.14739	1.84676	0.00752267	0.0296206	2.06859	0.0140555	0.0551818
RvY_00846	0.307274	0.226316	0.399515	0.0557851	0.757932	0.861965	-0.225328	0.245622	0.688798	-0.537987	0.0117116	0.0667153	-0.333864	0.220258	0.424569	-0.132553	0.520597	0.675876	-0.358571	0.109918	0.235848	-0.244528	0.39803	0.584799	-0.347832	0.136867	0.277909	-0.677297	0.011841	0.0483559
RvY_00847	-1.25094	0.00365623	0.0333403	0.321548	0.670808	NA	-1.20413	0.275362	NA	0.718778	0.448428	0.666017	0.327053	0.852597	0.926571	1.01793	0.254771	0.413037	1.28703	0.147486	0.290411	1.91207	0.0844922	0.202235	1.09515	0.236567	0.410777	1.96543	0.0565855	0.155222
RvY_00848-1	-1.86839	0.00152146	0.0193872	0.410551	0.716644	NA	0.818664	0.58592	NA	0.558094	0.71135	NA	0.849674	0.737085	NA	0.6694	0.728433	NA	0.40522	0.836195	NA	1.4532	0.4779	0.65581	1.34518	0.41973	0.598677	0.605077	0.822632	NA
RvY_00848-2	-1.04391	0.661499	NA	NA	NA	NA	NA	NA	NA	NA	NA	NA	1.28818	0.751341	NA	NA	NA	NA	NA	NA	NA	NA	NA	NA	NA	NA	NA	NA	NA	NA
RvY_00849	0.349753	0.269598	0.444765	-0.169267	0.183501	0.358565	0.0184374	0.940785	0.990762	-0.31417	0.207184	0.427977	-1.19774	5.09216e-05	0.000754544	-0.946433	8.40688e-05	0.000543766	-0.591004	0.0148718	0.0500996	-0.691	0.0174104	0.0620316	-1.04751	5.61582e-05	0.000479213	-0.645099	0.0208491	0.074122
RvY_00850-2	1.83998	0.0381689	0.135402	1.0818	6.2624e-09	1.07072e-07	0.0163873	0.945075	0.990762	-0.026969	0.92171	0.964109	-0.714001	0.000501897	0.00461927	-1.33394	7.77549e-07	9.45538e-06	-0.900569	6.0938e-05	0.000558973	-1.06287	5.57172e-05	0.000591286	-0.891266	2.22236e-05	0.000218734	-0.665252	0.000742953	0.00532564
RvY_00850-1	NA	NA	NA	NA	NA	NA	NA	NA	NA	NA	NA	NA	NA	NA	NA	NA	NA	NA	NA	NA	NA	NA	NA	NA	NA	NA	NA	NA	NA	NA
RvY_00850-3	-1.07308	0.646367	NA	1.34076	0.742473	NA	NA	NA	NA	NA	NA	NA	NA	NA	NA	NA	NA	NA	NA	NA	NA	NA	NA	NA	NA	NA	NA	NA	NA	NA
RvY_00851	0.539513	0.114323	0.262355	0.102238	0.480869	0.665373	-0.413912	0.0231658	0.224215	-0.280855	0.165009	0.372192	-0.878536	0.000746339	0.00634632	-0.565984	0.0158386	0.0468648	-0.32553	0.138084	0.276956	-0.919729	0.00233472	0.0127097	-0.518177	0.0451846	0.122737	-0.846113	0.00493678	0.0244187
RvY_00852	0.807517	0.023873	0.102899	0.399358	0.00549169	0.026082	0.118195	0.504581	0.854478	-0.00602567	0.975217	0.989631	0.144795	0.613058	0.779504	0.200061	0.280864	0.442591	0.0952476	0.608685	0.756556	-0.337631	0.226792	0.401898	-0.153525	0.447915	0.623335	-0.185922	0.392596	0.583417
RvY_00853-1	-0.261276	0.716761	0.823812	0.933127	0.531147	NA	0.118223	0.910298	NA	0.571973	0.592823	NA	0.45776	0.824168	0.910615	-0.730528	0.640541	0.769231	1.47626	0.190551	0.348622	-1.21873	0.574241	NA	1.0683	0.383691	0.564605	-0.361615	0.86349	NA
RvY_00853-2	-0.13231	0.974133	NA	-0.582789	0.886429	NA	-2.25591	0.386835	NA	-3.19671	0.286472	NA	-0.83528	0.828001	NA	-0.487824	0.867825	NA	-1.15864	0.724622	NA	-1.6999	0.665617	NA	-0.671796	0.830965	NA	-0.949549	0.810575	NA
RvY_00853-3	-1.12879	0.0462886	0.152271	-0.287681	0.729966	NA	0.235346	0.740394	0.938862	-1.04344	0.233653	0.459406	-0.594201	0.696602	0.831755	-3.35459	0.0237003	0.065157	-0.588127	0.572105	0.729554	-1.42147	0.380361	0.568183	-1.5835	0.203817	0.369967	-2.76166	0.128077	0.27762
RvY_00854	0.789035	0.121663	0.272956	0.499127	0.00971353	0.0406839	-0.680602	0.00161574	0.0360549	-0.738108	0.00118612	0.0132471	-0.748708	0.0399072	0.132245	-0.593993	0.0108712	0.0343681	-0.342247	0.132204	0.268621	-0.785671	0.0138099	0.0517403	-0.434625	0.0665882	0.164131	-0.196353	0.500547	0.676331
RvY_00855	0.569073	0.186006	0.353116	-0.128526	0.418664	0.613705	0.262164	0.203505	0.647897	-0.00811202	0.970181	0.987049	-0.271132	0.401344	0.612277	-0.366608	0.106798	0.216135	-0.566704	0.00981201	0.0357856	-0.968146	0.000396667	0.00296302	-0.348286	0.102687	0.226669	-0.874506	0.000661668	0.00484282
RvY_00856	0.129691	0.803299	0.882591	0.00626552	0.989739	0.995025	0.428209	0.181871	0.620898	0.57285	0.0900495	0.256837	0.482605	0.455052	0.66006	-0.274639	0.602318	0.740508	-0.398203	0.464884	0.640041	-0.92025	0.310256	0.496447	0.336541	0.45868	0.632445	-0.350811	0.615497	0.764974
RvY_00857	-1.14375	0.00443993	0.0377054	-0.094392	0.903638	NA	-0.226327	0.718343	0.932736	-0.562608	0.448943	0.666114	-0.866814	0.554205	0.739223	-2.15948	0.0400785	0.0994391	-2.79401	0.0397002	0.108408	-1.10535	0.387558	0.575025	-2.96955	0.024333	0.0760146	-2.90079	0.0940252	0.223584
RvY_00858	0.502019	0.0885812	0.226248	0.342206	0.36729	0.565314	-0.452208	0.345803	0.76871	-0.290162	0.60872	0.790074	-1.59633	0.176878	0.367718	-1.40434	0.0299311	0.0786041	-1.22535	0.0788235	0.182828	-0.552654	0.474435	0.652932	-1.09592	0.12254	0.256059	-5.44372	0.000264146	0.00227338
RvY_00859	-0.686	0.171963	0.336319	0.631428	0.367639	NA	-0.355626	0.606904	0.895237	-0.335112	0.626803	0.801525	0.773524	0.398383	0.608901	-0.122587	0.871324	0.924842	0.139597	0.856425	0.921196	-0.274554	0.814007	0.894271	0.545641	0.449919	0.625073	-1.6881	0.201858	0.379716
RvY_00860	-0.753927	0.182702	0.349185	0.946155	0.172564	0.343694	-0.139059	0.808952	0.956893	0.604982	0.336618	0.56708	1.73947	0.0117392	0.0539671	-0.182754	0.792481	0.874074	0.838803	0.165989	0.31569	0.735981	0.313264	0.499354	1.35081	0.0165831	0.0563533	1.11998	0.15723	0.319612
RvY_00861	0.400118	0.239396	0.41388	0.236347	0.175075	0.347442	-0.200499	0.289658	0.722734	-0.15384	0.449929	0.667053	0.408266	0.181688	0.374249	-0.123494	0.557191	0.706154	0.0618608	0.771643	0.868537	-0.117435	0.707728	0.826349	0.289474	0.200164	0.365058	0.0178648	0.947182	0.972052
RvY_00862	1.43126	2.49301e-05	0.00146848	0.114624	0.737955	0.849682	-0.780281	0.0932743	0.475648	-0.907828	0.0191682	0.0933617	-1.11149	0.294596	0.508181	-2.58075	1.59051e-05	0.000130399	-1.48598	0.00494017	0.0205889	-3.80534	6.82163e-06	9.88209e-05	-2.21727	0.000126197	0.000961638	-1.43654	0.0868739	0.211595
RvY_00863	1.20813	0.191238	0.359475	0.718665	0.00229086	0.0126508	-0.0959885	0.667603	0.918407	-0.585262	0.00196891	0.0189795	-0.214441	0.286454	0.499499	-1.16385	1.027e-08	2.34089e-07	-0.631594	0.000294812	0.00209279	-1.17567	1.35431e-07	3.72141e-06	-0.68762	0.000528456	0.00327799	-0.852632	9.54988e-07	1.98683e-05
RvY_r0003	-0.608001	0.485068	0.643152	NA	NA	NA	NA	NA	NA	NA	NA	NA	NA	NA	NA	NA	NA	NA	NA	NA	NA	NA	NA	NA	NA	NA	NA	NA	NA	NA
RvY_00864	-0.216825	0.418207	0.58648	-0.1089	0.618509	0.768716	0.129425	0.501431	0.853539	0.344647	0.0785075	0.235107	0.700512	0.0018153	0.0128214	0.673734	0.000653271	0.00318776	0.859493	6.0898e-06	7.83879e-05	0.807918	0.000318676	0.00247801	0.656588	0.000809429	0.00468804	0.69285	0.00141336	0.00900721
RvY_00865	-0.745898	0.287466	0.46318	-0.668747	0.744015	NA	0.210097	0.706463	0.928858	1.23011	0.0317229	0.130573	2.00789	0.00670025	0.0349941	1.6938	0.000266094	0.00147782	2.24426	5.79618e-07	1.02215e-05	2.50132	8.90267e-06	0.000123357	2.22516	9.01712e-07	1.3691e-05	1.18614	0.081043	0.201707
RvY_r0004	NA	NA	NA	NA	NA	NA	NA	NA	NA	0.116007	0.977319	NA	NA	NA	NA	NA	NA	NA	NA	NA	NA	NA	NA	NA	NA	NA	NA	NA	NA	NA
RvY_00866-1	1.34357	4.22921e-06	0.000461008	0.247353	0.345562	0.543787	-0.63868	0.0942912	0.478039	-1.19709	0.00481023	0.0358367	-2.91681	0.00291637	0.0184184	-2.03297	6.84375e-05	0.000454602	-1.19888	0.0147051	0.0496757	-1.87221	0.00105111	0.00662878	-1.28342	0.0193682	0.0637447	-1.89123	0.00509133	0.0249857
RvY_00866-2	NA	NA	NA	NA	NA	NA	NA	NA	NA	NA	NA	NA	NA	NA	NA	NA	NA	NA	NA	NA	NA	NA	NA	NA	NA	NA	NA	NA	NA	NA
RvY_00867	0.75806	0.150714	0.31075	-0.25917	0.10352	0.240239	0.169214	0.258915	0.701027	0.261111	0.130227	0.323542	0.416375	0.0432513	0.139836	0.345956	0.0474745	0.113757	0.343794	0.0688986	0.165046	0.300172	0.167829	0.328286	0.234153	0.19135	0.353463	0.231897	0.227252	0.410926
RvY_00868	2.76037	0.00833488	0.0553118	4.01695	4.30311e-223	4.74547e-219	0.197091	0.466051	0.836681	0.27251	0.214939	0.437954	0.32304	0.161186	0.345473	0.0551359	0.757158	0.851877	-0.713897	0.00145804	0.00774419	-0.850792	0.00178415	0.0102441	0.0815206	0.625371	0.766681	-0.310984	0.0670927	0.17575
RvY_00869	-0.263738	0.574381	0.714895	-0.37676	0.0768623	0.194155	0.112327	0.571687	0.880153	0.319647	0.11723	0.305106	0.319725	0.252006	0.460219	0.737695	0.000289378	0.00159175	0.558397	0.0119236	0.0418438	0.35205	0.21967	0.393712	0.289516	0.195922	0.359307	0.0964348	0.703777	0.827025
RvY_00870	3.20426	0.000208498	0.00551545	0.385502	0.335491	0.532856	-0.842311	0.167544	0.603199	-0.38923	0.48039	0.691646	-1.79955	0.0961563	0.242959	-1.90555	0.0136521	0.0415314	-2.16314	0.0180148	0.0581675	-1.6854	0.113751	0.250838	-2.2511	0.0105196	0.0392775	-4.16308	0.00623859	0.0293608
RvY_00871	-0.508114	0.145564	0.303966	-0.400442	0.00548729	0.0260788	0.176404	0.290593	0.723564	0.484204	0.00875089	0.0548371	0.398963	0.0439384	0.14153	0.822969	9.85647e-07	1.15285e-05	0.634835	8.96335e-05	0.000776398	0.622797	0.00582618	0.0264114	0.549464	0.00250076	0.0120405	0.267976	0.17488	0.343814
RvY_00872	0.407232	0.114389	0.262442	-0.07358	0.694005	0.821631	0.0914101	0.60784	0.895398	0.100355	0.600226	0.783455	-0.315291	0.232927	0.438686	0.100796	0.654348	0.780617	0.00114909	0.995832	0.997847	-0.0603825	0.814931	0.894781	-0.00397637	0.987658	0.993308	-0.250159	0.341523	0.534645
RvY_00873	-0.199904	0.460176	0.622951	-0.461867	0.00396279	0.0198554	0.105001	0.522575	0.863821	0.225412	0.213574	0.436146	0.0201914	0.929792	0.967418	0.313207	0.0664567	0.149418	0.237145	0.214155	0.377204	0.287854	0.179353	0.344193	0.390173	0.0486757	0.129691	0.0912932	0.634739	0.778891
RvY_00874-1	-1.8684	0.297969	NA	0.373673	0.793532	NA	0.398961	0.734433	NA	-0.75589	0.669521	NA	-0.364296	0.869064	NA	-0.354814	0.84848	NA	1.05656	0.470694	0.645158	1.04184	0.528209	0.696719	0.759232	0.664479	0.79568	-1.82021	0.606708	NA
RvY_00874-2	NA	NA	NA	NA	NA	NA	NA	NA	NA	NA	NA	NA	NA	NA	NA	NA	NA	NA	NA	NA	NA	NA	NA	NA	NA	NA	NA	NA	NA	NA
RvY_00874-3	-0.567898	0.370187	0.542314	-0.0766859	0.944839	NA	0.685446	0.581843	NA	0.691474	0.591301	NA	-3.4168	0.386314	NA	0.908062	0.535955	0.689303	1.07507	0.493844	NA	0.226261	0.9194	NA	-0.232377	0.905481	NA	1.09352	0.57799	NA
RvY_00875	0.261725	0.52552	0.676912	-0.124126	0.682317	0.813586	0.29226	0.400187	0.80532	-0.0659165	0.86171	0.936131	-0.997872	0.350943	0.563975	-0.796219	0.0852461	0.181523	-1.52264	0.00696958	0.0271515	-0.576849	0.289175	0.473658	-0.433806	0.35233	0.533572	-1.88564	0.0205013	0.0733391
RvY_00876	-0.138622	0.831023	0.901047	-0.063457	0.790844	0.882735	0.491447	0.171662	0.608928	-1.02817	0.00417652	0.032678	-2.02706	0.00334884	0.0204739	-0.972429	0.00371321	0.0140404	-0.769883	0.0147707	0.0498594	-0.979424	0.0164077	0.0591842	-1.46786	3.65626e-05	0.000333435	-1.44144	0.000589123	0.0043872
RvY_00877-2	-0.806448	0.467093	0.628122	-0.196676	0.89612	NA	0.524228	0.732123	NA	1.34367	0.366169	NA	2.06767	0.328064	NA	0.36176	0.851717	NA	-0.208042	0.930503	NA	-0.471497	0.862646	NA	1.5987	0.349603	0.531041	-0.895382	0.817452	NA
RvY_00877-1	-0.13231	0.974133	NA	NA	NA	NA	NA	NA	NA	NA	NA	NA	NA	NA	NA	NA	NA	NA	NA	NA	NA	NA	NA	NA	NA	NA	NA	NA	NA	NA
RvY_00878	-0.08016	0.859768	0.919338	-0.103511	0.669289	0.805162	0.192786	0.360629	0.773071	0.636685	0.00279143	0.0246057	0.651942	0.0191102	0.0766882	0.916777	7.42907e-06	6.73107e-05	0.694824	0.000725081	0.00439389	0.914106	0.000202407	0.00170507	0.994156	2.95199e-06	3.87129e-05	0.733588	0.00131583	0.00853804
RvY_00879	1.71212	0.099036	0.241385	1.9222	8.84271e-41	2.11994e-38	0.781585	7.60251e-06	0.000487288	0.827852	0.00010119	0.00201475	1.47343	3.64519e-15	1.482e-12	0.931973	3.04833e-06	3.11612e-05	0.794835	2.26943e-05	0.000244769	0.52685	0.0328713	0.10076	0.544833	0.00280952	0.0132596	0.339191	0.0691599	0.17968
RvY_00880	1.96958	0.00475094	0.0391761	2.25694	0.00300531	0.0157372	0.415024	0.691233	NA	0.49926	0.670346	NA	-2.98433	0.319735	NA	-0.966313	0.591452	NA	-3.49142	0.180394	NA	0.00796142	0.99679	0.998709	-2.03839	0.368647	NA	-2.27597	0.469605	NA
RvY_00881	-0.838676	0.0466688	0.152932	-1.5164	0.672062	NA	3.77494	0.162679	NA	0.861402	0.831537	NA	NA	NA	NA	3.48159	0.351685	NA	NA	NA	NA	NA	NA	NA	NA	NA	NA	NA	NA	NA
RvY_00882-3	-3.3471	0.0630632	NA	1.34076	0.742473	NA	NA	NA	NA	NA	NA	NA	NA	NA	NA	NA	NA	NA	NA	NA	NA	NA	NA	NA	NA	NA	NA	NA	NA	NA
RvY_00882-1	NA	NA	NA	NA	NA	NA	NA	NA	NA	NA	NA	NA	NA	NA	NA	NA	NA	NA	NA	NA	NA	NA	NA	NA	NA	NA	NA	NA	NA	NA
RvY_00882-2	4.9186	0.000559552	0.0104049	0.141446	0.823792	0.904679	2.20017	0.0924769	NA	1.37394	0.46728	NA	-2.02914	0.612151	NA	0.670532	0.787063	NA	-1.33091	0.739493	NA	-0.873799	0.825986	NA	-1.0771	0.785922	NA	-0.13167	0.973754	NA
RvY_00883	0.233611	0.578212	0.71839	0.236235	0.476698	0.661677	-1.02906	0.0380711	0.300824	-1.25931	0.0130016	0.0717678	-3.45407	0.00240577	0.0159689	-1.8327	0.0069615	0.0238566	-1.25013	0.0733213	0.173128	-1.29387	0.0625807	0.162239	-2.05457	0.0041339	0.0183126	-2.03717	0.0298399	0.0963144
RvY_00884-1	1.1456	0.00282394	0.0285206	0.77724	0.165797	0.333956	-0.752231	0.460611	NA	-0.205089	0.834639	NA	-2.99822	0.240397	NA	-1.96108	0.204939	0.353042	-4.19923	0.0581117	NA	-1.55518	0.409029	0.595229	-4.83539	0.0300615	0.0894186	-2.03414	0.378915	NA
RvY_00884-2	0.774329	0.0769269	0.207638	0.542142	0.336345	0.5337	-1.79393	0.0653408	NA	-0.951036	0.319718	NA	-4.00346	0.0672684	NA	-1.33118	0.284838	0.446741	-2.31085	0.162424	0.310901	-5.33209	0.01356	0.0510445	-1.98269	0.208457	0.375946	-3.20121	0.133354	NA
RvY_00885	-0.0761279	0.816993	0.891542	-0.258262	0.263815	0.457024	0.369858	0.0787047	0.440907	0.45509	0.0381867	0.147493	0.263555	0.350605	0.563689	0.557903	0.0253276	0.0687806	0.513823	0.0280352	0.0824774	0.440014	0.170937	0.332954	0.322157	0.21732	0.387422	0.105963	0.737345	0.848377
RvY_00886	-0.054551	0.886017	0.936008	-0.317584	0.0485936	0.139156	-0.100079	0.636064	0.906085	0.311874	0.149409	0.35223	0.338793	0.191589	0.386444	0.724226	0.00146946	0.00637228	0.630974	0.00160224	0.00836391	0.731393	0.00220994	0.012145	0.615888	0.0026443	0.0126291	0.603011	0.0075417	0.033993
RvY_00887	-0.288085	0.586287	0.72524	0.394199	0.835335	NA	-3.09713	0.440227	NA	-1.34441	0.679423	NA	-1.80403	0.652994	NA	2.31691	0.256614	NA	-1.09729	0.784507	NA	-2.02856	0.613189	NA	-0.840665	0.833608	NA	0.0970752	0.980699	NA
RvY_00888	2.0454	NA	NA	1.17137	8.36798e-13	2.16625e-11	-0.600564	0.0199269	0.204978	-0.564514	0.0191672	0.0933617	-1.6763	4.63168e-12	9.13003e-10	-2.03307	6.16317e-20	1.54527e-17	-1.85459	5.94086e-20	2.48291e-17	-1.73855	5.43731e-06	8.14068e-05	-1.90275	4.20533e-17	8.09355e-15	-1.15256	1.07543e-08	4.29229e-07
RvY_00889	1.70543	0.0284791	0.114393	1.07862	0.00469175	0.0229652	-0.634118	0.0034969	0.0643323	-0.58229	0.0079873	0.0515823	-1.0937	2.97057e-07	1.13668e-05	-1.60218	2.55729e-08	5.05955e-07	-1.14361	5.32642e-11	3.37609e-09	-1.6487	1.41711e-06	2.6521e-05	-1.49964	9.82561e-23	4.51407e-20	-0.485954	0.00581374	0.0277576
RvY_00890	2.13502	NA	NA	0.198969	0.282186	0.477434	-0.806746	0.00158082	0.0353412	-0.48859	0.00985692	0.0594659	-0.790615	3.16149e-07	1.17724e-05	-1.36068	2.72311e-08	5.33405e-07	-1.10367	2.76957e-12	2.42093e-10	-1.32078	3.50673e-05	0.000401362	-1.35164	7.61573e-19	1.83836e-16	-0.37707	0.0688088	0.179084
RvY_00891	1.48621	0.0300827	0.117882	0.244766	0.424764	0.619124	-0.325363	0.340811	0.7651	-0.051385	0.874081	0.942027	-0.161336	0.759147	0.869869	-0.493649	0.273557	0.434277	-0.112234	0.794605	0.882723	0.283206	0.572991	0.731027	-0.303944	0.47868	0.649768	0.343734	0.490766	0.668266
RvY_00892	-2.08271	0.046738	0.153063	0.377713	0.713331	NA	0.754408	0.491736	NA	0.69573	0.491921	NA	0.870034	0.663585	0.81132	1.4582	0.149266	0.278837	-0.904583	0.624464	NA	0.617988	0.722071	0.835382	1.287	0.266786	0.445906	1.53653	0.256937	0.444478
RvY_00893	0.398278	0.399869	0.569179	-0.404048	0.0123209	0.049373	0.151709	0.302701	0.733574	0.313529	0.0610757	0.200864	0.115356	0.599125	0.770314	0.428515	0.0154963	0.0459952	0.229807	0.180499	0.335653	0.51866	0.0209269	0.0715068	0.471523	0.012244	0.0445527	0.465414	0.0157385	0.0601624
RvY_00894	0.0762024	0.816306	0.891101	-0.378279	0.013932	0.0541564	0.295751	0.140386	0.568224	0.400511	0.0528945	0.183285	0.478117	0.0457004	0.145192	0.484553	0.0213162	0.0596127	0.400515	0.0520995	0.133919	0.521438	0.0263702	0.0853273	0.31799	0.139324	0.281216	0.44499	0.0448596	0.130923
RvY_00895-1	0.609761	0.0174574	0.0850103	-0.0789436	0.65923	0.796624	0.311246	0.105755	0.503892	0.0305902	0.906413	0.957153	0.325927	0.501088	0.697017	-0.65835	0.020734	0.0582799	-0.775737	0.00682752	0.0266914	-1.10282	0.00608464	0.0273591	-0.541441	0.0350282	0.100363	-1.0197	0.0038537	0.020119
RvY_00895-2	2.7077	0.222694	NA	NA	NA	NA	-3.09713	0.440227	NA	-2.10564	0.573764	NA	-1.80403	0.652994	NA	-1.82624	0.649054	NA	-1.09729	0.784507	NA	-2.02856	0.613189	NA	-1.73115	0.666176	NA	0.0970752	0.980699	NA
RvY_00896	1.00144	0.00152886	0.0194095	-0.0960848	0.641829	0.783928	0.100935	0.662731	0.916341	-0.335848	0.20883	0.430011	-0.683735	0.126568	0.293189	-0.491389	0.0898189	0.188696	-0.787971	0.00948706	0.0348284	-0.593228	0.0785433	0.191741	-1.0587	0.001049	0.0058359	-0.674908	0.0696879	0.180554
RvY_00897	-0.72233	0.194716	0.363459	-0.23569	0.799031	NA	0.873605	0.339465	0.764013	0.751502	0.441379	0.66003	0.777435	0.674133	0.818379	1.50861	0.132545	0.25439	1.32854	0.208736	0.370785	0.470067	0.807701	0.890074	-0.020241	0.989455	0.994062	1.90441	0.131435	0.282107
RvY_00898	-0.148835	0.617676	0.749309	-0.0786861	0.69523	0.822551	0.36574	0.156571	0.591066	0.947689	0.000262921	0.00437522	1.53531	3.98558e-07	1.44839e-05	1.19615	6.7181e-06	6.18855e-05	1.08037	2.72172e-06	3.93091e-05	1.49262	8.46359e-08	2.51988e-06	1.57746	1.12341e-11	6.45146e-10	1.53457	1.96604e-09	1.00672e-07
RvY_00899	0.250833	0.699997	0.812188	0.79916	0.655614	NA	-0.455082	0.676002	NA	-0.853699	0.501477	NA	-4.53888	0.1091	NA	-4.56618	0.0337039	NA	-3.83441	0.0857334	NA	-0.597004	0.745231	0.850636	-3.55849	0.0939729	0.212405	0.192003	0.918929	0.95794
RvY_00900	0.641627	0.00631719	0.0464138	0.42407	0.00563024	0.0265911	-0.481409	0.0196852	0.203436	-0.788612	0.000778753	0.00974535	-0.66622	0.0490647	0.152601	-1.7513	1.63819e-15	2.23669e-13	-1.03966	1.24677e-06	2.02605e-05	-1.52698	2.08958e-06	3.68175e-05	-1.3164	8.41327e-09	2.31764e-07	-0.802737	0.00228235	0.0132595
RvY_00901	0.52957	0.310041	0.485995	1.0956	0.09378	0.223806	-0.272789	0.595744	0.890218	-0.458306	0.485055	0.694992	-0.984463	0.465828	0.668773	-0.687374	0.34944	0.516648	-1.06772	0.213198	0.375765	-0.889725	0.417006	0.602515	-0.575867	0.451045	0.626039	-0.941902	0.375396	0.567562
RvY_00902	-0.734882	0.514873	0.668327	0.791497	0.00534015	0.0255604	-0.945029	0.00840219	0.119535	-2.01932	4.19467e-13	6.97098e-11	-0.796568	0.00471597	0.0267691	-1.85161	7.33959e-16	1.0543e-13	-0.786016	0.00161003	0.00839802	-1.37436	7.11794e-06	0.00010247	-0.812429	0.000317074	0.00212507	-0.933606	0.000162581	0.00153638
RvY_00903	-0.648674	0.166063	0.329261	0.10446	0.859827	0.923314	-0.354329	0.407171	0.808972	0.267056	0.582637	0.770502	0.0057306	0.995936	0.997931	0.470032	0.333337	0.500513	0.516885	0.283743	0.457511	0.978739	0.0524569	0.142642	1.00662	0.0292552	0.0876611	0.413933	0.59434	0.74872
RvY_00904	-0.482097	0.154815	0.316113	0.102769	0.501517	0.682497	0.0479847	0.759336	0.945086	0.176107	0.350509	0.57987	0.325334	0.213784	0.415595	0.507798	0.00772011	0.0259786	0.554965	0.00189068	0.00955471	0.457364	0.0860006	0.20496	0.686132	0.000122458	0.000937662	0.595679	0.000992975	0.00679699
RvY_00905-2	-2.03586	0.517195	NA	1.39175	0.464663	NA	0.212625	0.944904	NA	0.804627	0.758645	NA	-0.385285	0.923666	NA	-1.29083	0.74912	NA	-0.555962	0.890445	NA	-0.606048	0.880264	NA	2.44785	0.361687	NA	0.645791	0.872888	NA
RvY_00905-1	NA	NA	NA	NA	NA	NA	NA	NA	NA	0.116007	0.977319	NA	NA	NA	NA	NA	NA	NA	NA	NA	NA	NA	NA	NA	NA	NA	NA	NA	NA	NA
RvY_00906	NA	NA	NA	NA	NA	NA	NA	NA	NA	NA	NA	NA	NA	NA	NA	NA	NA	NA	NA	NA	NA	NA	NA	NA	NA	NA	NA	NA	NA	NA
RvY_00907-1	0.382817	0.220284	0.393019	0.0695121	0.733044	0.846493	-0.356007	0.0881674	0.465644	-0.128939	0.606567	0.788442	-0.170512	0.690065	0.827975	-0.151128	0.581214	0.72435	-0.0772132	0.786807	0.878067	-0.13835	0.698126	0.821135	0.0250538	0.928178	0.959757	-0.000975559	0.997632	0.99869
RvY_00908	NA	NA	NA	NA	NA	NA	NA	NA	NA	NA	NA	NA	NA	NA	NA	NA	NA	NA	NA	NA	NA	NA	NA	NA	NA	NA	NA	NA	NA	NA
RvY_00907-2	1.32262	0.00064332	0.0115463	-0.0138751	0.959676	0.978215	-0.34781	0.332637	0.759286	-0.94492	0.017824	0.0890168	-1.55542	0.0693089	0.195175	-1.86184	0.00154584	0.00663878	-2.41695	0.00104994	0.00593989	-2.28766	0.0017784	0.0102153	-3.08617	0.000133654	0.00100874	-2.3185	0.00727598	0.0330547
RvY_r0005	-1.21794	0.442811	0.607024	NA	NA	NA	NA	NA	NA	NA	NA	NA	NA	NA	NA	NA	NA	NA	NA	NA	NA	NA	NA	NA	NA	NA	NA	NA	NA	NA
RvY_00909	-0.379461	0.177361	0.342602	-0.432631	0.00998975	0.0416974	-0.043571	0.832472	0.961312	0.153856	0.480634	0.691767	0.527082	0.0649936	0.186371	0.516498	0.0181459	0.0523279	0.580522	0.00452286	0.0191723	0.386466	0.159653	0.316676	0.341832	0.108897	0.235415	0.221045	0.372447	0.565043
RvY_00910	1.63277	0.0298546	0.117553	1.14903	0.490714	NA	1.57186	0.244738	NA	0.411233	0.802048	NA	-2.65119	0.504205	NA	0.0638107	0.978036	NA	-0.0065618	0.998087	NA	-2.00112	0.612997	NA	-2.58359	0.515172	NA	-0.752361	0.849673	NA
RvY_00911	0.80908	0.384537	0.555271	1.49009	0.415853	NA	0.266411	0.863565	NA	1.22109	0.400807	NA	-2.84073	0.473372	NA	-0.365313	0.874851	NA	1.98697	0.199359	0.359402	-1.33717	0.704945	NA	0.604993	0.801934	NA	-0.942686	0.81193	NA
RvY_00912	0.318649	0.337191	0.512622	0.048954	0.902115	0.945771	-0.58979	0.113675	0.525077	-0.810712	0.104103	0.2831	-1.96622	0.089592	0.232653	-1.99814	0.00676321	0.0232638	0.0910179	0.852627	0.919303	-2.11503	0.018095	0.063977	-1.7829	0.007817	0.0305935	-2.47305	0.0215318	0.0759241
RvY_00913	-0.597206	0.149235	0.308776	-0.343483	0.091915	0.220625	0.319058	0.0687524	0.410742	0.619325	0.00364876	0.0297973	0.887541	3.78453e-05	0.000590614	1.02918	7.43645e-08	1.2676e-06	1.01825	2.12347e-08	6.18722e-07	1.14266	7.85754e-07	1.61453e-05	0.957217	6.56805e-07	1.03599e-05	0.849117	0.000297193	0.00250077
RvY_00914	0.854988	0.155162	0.316646	-0.316221	0.0287426	0.0937236	-0.320212	0.0360543	0.292232	-0.445041	0.00704658	0.0470678	-0.618423	0.00521093	0.0288855	-0.857743	2.9898e-05	0.000222741	-0.396907	0.0793216	0.183618	-0.618965	0.00385203	0.0189846	-0.442431	0.0331602	0.0966339	-0.561447	0.00752173	0.0339389
RvY_00915	1.58665	0.00158708	0.0198563	-0.325333	0.360485	0.558974	-0.222727	0.52148	0.863821	-0.294302	0.456019	0.671248	-1.10375	0.136805	0.309159	-2.19114	0.000304294	0.0016645	-1.34303	0.0344304	0.09686	-0.985789	0.14433	0.295771	-0.183178	0.727131	0.838051	-3.72067	0.00290789	0.0160939
RvY_00916	0.000903584	0.998911	0.999069	0.0741618	0.62259	0.770759	-0.195928	0.381843	0.791947	-0.0339867	0.829523	0.920162	-0.273371	0.341176	0.554559	-0.827472	0.000105247	0.000660309	-0.748609	6.70866e-05	0.000604593	-0.67883	0.0451481	0.127838	-0.934562	2.44637e-07	4.4047e-06	-0.539903	0.0134514	0.0532803
RvY_00917	0.695347	0.344359	0.519041	0.22875	0.634295	0.778347	0.147391	0.762776	0.945778	0.0929731	0.818939	0.915285	-1.5192	0.186595	0.380143	-1.83463	0.0100133	0.0321722	-2.82762	0.00060813	0.00379344	-1.64124	0.0316649	0.0979729	-3.27614	0.000104835	0.000824438	-0.957967	0.315162	0.508066
RvY_00918	1.68133	0.0194635	0.0907927	0.179024	0.407167	0.603176	-0.189672	0.399995	0.805296	-0.480356	0.120467	0.309524	-2.64429	1.48257e-09	1.31213e-07	-2.9932	3.96776e-20	1.07285e-17	-2.76818	3.8711e-25	2.72485e-22	-3.57876	5.70872e-14	1.25492e-11	-3.03632	5.08014e-33	9.04391e-30	-1.66375	5.95374e-10	3.59155e-08
RvY_00919-1	-1.65081	0.366732	NA	0.378997	0.913183	NA	0.0909414	0.982219	NA	0.116007	0.977319	NA	NA	NA	NA	NA	NA	NA	NA	NA	NA	NA	NA	NA	NA	NA	NA	4.00173	0.322686	NA
RvY_00919-2	NA	NA	NA	NA	NA	NA	NA	NA	NA	NA	NA	NA	NA	NA	NA	NA	NA	NA	NA	NA	NA	NA	NA	NA	NA	NA	NA	NA	NA	NA
RvY_00920	2.71798	NA	NA	-2.17428	0.0748293	0.19086	1.13399	0.629151	0.904811	0.919047	0.693965	0.844991	-3.94795	NA	NA	-0.504495	0.861287	0.918288	-0.793699	0.766893	0.865308	1.73102	0.360682	0.548971	-1.11788	NA	NA	0.402095	NA	NA
RvY_00921	1.68052	0.00135144	0.0181279	1.06406	7.50119e-08	1.11939e-06	1.09796	2.17702e-08	3.27914e-06	0.635768	0.00702689	0.0470109	-0.00642252	0.972455	0.987253	-1.32004	2.90843e-09	7.7427e-08	-1.49174	8.2896e-18	2.20765e-15	-1.87189	4.99128e-10	3.32328e-08	-1.50912	5.39205e-11	2.63896e-09	-1.63926	6.73146e-16	2.4035e-13
RvY_00922	0.152616	0.723953	0.82831	-0.356014	0.425295	0.619163	1.12721	0.00149149	0.0339103	1.20566	0.000531198	0.00736468	0.588306	0.609007	0.776934	0.34165	0.487196	0.646293	0.607004	0.254866	0.425893	1.053	0.128496	0.272611	0.160054	0.765666	0.862583	1.24757	0.0206885	0.0737295
RvY_00923	NA	NA	NA	NA	NA	NA	NA	NA	NA	NA	NA	NA	NA	NA	NA	NA	NA	NA	NA	NA	NA	NA	NA	NA	NA	NA	NA	NA	NA	NA
RvY_00924-2	NA	NA	NA	NA	NA	NA	NA	NA	NA	NA	NA	NA	NA	NA	NA	NA	NA	NA	NA	NA	NA	NA	NA	NA	NA	NA	NA	NA	NA	NA
RvY_00924-1	-1.05177	0.794387	NA	-0.582789	0.886429	NA	NA	NA	NA	0.861402	0.831537	NA	NA	NA	NA	NA	NA	NA	NA	NA	NA	NA	NA	NA	NA	NA	NA	NA	NA	NA
RvY_00925	0.589711	0.141424	0.298563	-0.0501355	0.701427	0.828014	-0.0266671	0.874824	0.972109	-0.119792	0.483581	0.693852	-0.700706	0.0123963	0.0561151	-0.516484	0.0087322	0.0287804	-0.428824	0.0236864	0.0723741	-0.626025	0.0118987	0.0461154	-0.621565	0.00164485	0.00846006	-0.988457	1.88124e-06	3.4955e-05
RvY_00926	-3.58376	0.000227759	0.00581658	-0.578436	1.90368e-05	0.0001912	-0.174728	0.239418	0.683173	0.0230018	0.882491	0.946421	0.0687211	0.686757	0.825911	0.571213	0.000236138	0.00133129	0.515963	0.000403112	0.00271598	0.4286	0.0252556	0.08255	0.164636	0.312464	0.494511	0.0380042	0.822368	0.901025
RvY_00927	-0.109156	0.722043	0.826973	-0.575374	0.00434722	0.0214983	0.258541	0.197551	0.640612	0.73993	0.00036175	0.00553913	0.691386	0.0262493	0.0969956	0.981095	1.20996e-06	1.38351e-05	0.785493	3.31362e-05	0.000334211	1.25171	1.05715e-08	4.38339e-07	0.834647	6.23442e-05	0.000521684	0.83619	0.000404753	0.00322703
RvY_00928	-1.1085	0.00611906	0.045496	-0.252057	0.228851	0.416294	0.395588	0.0456237	0.333847	0.575759	0.00393467	0.0314768	0.0738669	0.798607	0.894446	0.733156	0.000413743	0.002162	0.403237	0.0600001	0.148628	0.284819	0.282069	0.46571	0.627539	0.00341689	0.0156373	0.678993	0.00693877	0.031763
RvY_00929	-0.0775973	0.9036	0.94629	0.541385	0.396409	0.592117	1.04154	0.200242	0.642996	0.886274	0.261321	0.490454	-0.630853	0.740735	0.858068	0.168837	0.87222	0.925366	0.0246489	0.983064	0.992114	-2.31858	0.259595	0.439696	-2.68945	0.119356	0.251311	-3.27188	0.191728	NA
RvY_00930	1.77826	0.00595208	0.0446924	1.28672	3.70087e-27	3.71029e-25	0.599881	0.0415453	0.316248	0.289871	0.22733	0.453508	-0.364563	0.156857	0.339384	-0.0838619	0.704438	0.813925	-0.358272	0.106148	0.229788	-0.477881	0.0643973	0.165677	-0.0456473	0.834664	0.905752	-0.00450379	0.98584	0.993132
RvY_00931	1.55635	0.0837807	0.21879	1.71872	1.99363e-24	1.64073e-22	0.566649	0.0474327	0.341255	0.451331	0.0363183	0.142946	0.606298	0.0604287	0.177267	0.276688	0.226213	0.378256	0.186605	0.453807	0.630371	0.508234	0.0929339	0.216019	0.0509524	0.834316	0.905596	0.213995	0.519892	0.692129
RvY_00932	0.579297	0.210779	0.382349	-0.213551	0.577112	0.737131	0.0191224	0.969974	0.994886	0.0570413	0.913248	0.960648	0.405435	0.5763	0.754197	0.185949	0.773163	0.862477	0.21242	0.727594	0.838411	-0.366816	0.722888	0.83575	0.127381	0.85654	0.918034	0.480227	0.627064	0.772753
RvY_00933	1.56738	0.0863461	0.222536	1.04801	2.19584e-09	3.9894e-08	-0.20552	0.51224	0.859825	0.199762	0.469672	0.683957	-0.577298	0.181556	0.374249	0.0320486	0.915824	0.951548	-0.280265	0.372519	0.551235	-0.430782	0.296634	0.48133	-0.312946	0.328448	0.509614	-0.641361	0.104678	0.241134
RvY_00934	0.28962	0.406628	0.575346	-0.706487	4.12534e-05	0.000383917	-0.158294	0.367485	0.779748	-0.225133	0.247477	0.474608	-0.247664	0.315865	0.52888	0.21726	0.269282	0.429692	0.302493	0.140516	0.280571	0.109856	0.700775	0.822252	-0.0626475	0.770731	0.866221	-0.157749	0.51556	0.688891
RvY_00935	0.538837	0.142484	0.299962	-0.420539	0.0301181	0.097061	0.0986744	0.638357	0.907497	-0.168619	0.425716	0.646694	-0.417224	0.185093	0.378448	-0.2236	0.36499	0.531824	-0.20253	0.383707	0.562283	-0.0537329	0.852578	0.916862	-0.411093	0.0952916	0.214534	-0.151245	0.590854	0.746178
RvY_00936	-0.0545617	0.89475	0.940363	-0.34968	0.0457738	0.133261	-0.220264	0.202496	0.646768	-0.173881	0.329264	0.559578	-0.940162	0.00120101	0.00923469	-0.21828	0.272857	0.433541	-0.323808	0.112285	0.239277	-0.195178	0.413554	0.59928	-0.430125	0.0455359	0.123387	-0.835147	0.000759256	0.00541898
RvY_00937	-0.264538	0.674465	0.792748	-0.0383854	0.946155	0.970185	0.260879	0.624511	0.90373	0.573347	0.281283	0.510992	1.1349	0.0870334	0.228171	1.43993	0.00317583	0.0122502	1.58973	0.00111354	0.00624947	1.31848	0.0235575	0.0783872	1.38038	0.00590957	0.0243954	0.506409	0.461254	0.642382
RvY_00938	-0.503827	0.370077	0.542236	-0.134232	0.628761	0.775006	0.252986	0.518002	0.861787	0.136359	0.716338	0.857672	0.391082	0.499889	0.695866	0.3356	0.409246	0.573819	0.177869	0.676097	0.803932	0.400233	0.462635	0.643414	0.219969	0.611671	0.755937	-0.0832644	0.87575	0.932798
RvY_00939-1	1.31383	0.0241827	0.103843	-0.552805	0.579121	NA	0.594402	0.609526	NA	1.18425	0.309438	NA	1.42604	0.48873	0.686056	-1.32887	0.566508	NA	-2.94703	0.322506	NA	2.31643	0.168184	0.328748	-2.14192	0.41819	NA	-0.014641	0.995416	NA
RvY_00939-2	0.556382	0.368083	0.540638	-1.82315	0.416803	NA	-0.277813	0.86624	NA	-2.48915	0.279739	NA	-3.12163	0.429635	NA	1.12333	0.595058	0.734238	1.24729	0.515249	NA	-2.46935	0.494357	NA	-0.606763	0.821728	NA	-1.22114	0.75735	NA
RvY_00940	-0.54649	0.473566	0.633787	-0.488428	0.861714	NA	1.91512	0.630138	NA	0.116007	0.977319	NA	NA	NA	NA	NA	NA	NA	NA	NA	NA	NA	NA	NA	NA	NA	NA	NA	NA	NA
RvY_00941	1.57399	0.0747421	0.204424	1.30791	1.3234e-18	6.40108e-17	0.536735	0.167803	0.603252	0.761917	0.00175615	0.0174134	0.425261	0.144791	0.320995	0.0497236	0.840073	0.904906	-0.348618	0.187452	0.344744	0.0872156	0.800782	0.885573	0.0527417	0.836661	0.906552	0.665536	0.0137713	0.0542595
RvY_00942	1.59763	0.0306593	0.119157	1.80779	7.24051e-34	1.109e-31	-0.081698	0.801186	0.953515	-0.141642	0.551991	0.748355	-0.390596	0.0914876	0.235472	-0.318315	0.153359	0.284114	-0.614191	0.00508707	0.0210568	-0.492156	0.0631634	0.163426	-0.162871	0.4368	0.613562	0.115698	0.648563	0.788893
RvY_00943-1	-0.13231	0.974133	NA	NA	NA	NA	NA	NA	NA	0.116007	0.977319	NA	NA	NA	NA	NA	NA	NA	NA	NA	NA	NA	NA	NA	NA	NA	NA	NA	NA	NA
RvY_00943-2	NA	NA	NA	NA	NA	NA	NA	NA	NA	NA	NA	NA	NA	NA	NA	NA	NA	NA	NA	NA	NA	NA	NA	NA	NA	NA	NA	NA	NA	NA
RvY_00944	1.34434	0.132185	0.286894	1.76157	9.31501e-45	2.44586e-42	-0.177397	0.371513	0.783289	-0.609762	0.00213839	0.0201763	-0.549562	0.0184787	0.0749634	-0.491478	0.00754505	0.0255203	-0.62976	0.0013172	0.00716398	-0.670827	0.00384679	0.0189723	-0.407718	0.0365069	0.103655	-0.589652	0.00656147	0.0304474
RvY_00945	0.832118	0.00516286	0.0411063	0.677532	3.52442e-06	4.09561e-05	-0.319955	0.0483393	0.343449	-0.580904	0.000803369	0.00993372	-0.916024	5.54586e-07	1.92404e-05	-1.34989	1.72341e-11	8.54885e-10	-0.999719	2.10574e-07	4.41413e-06	-0.971865	0.0023077	0.0125932	-1.37157	3.88423e-16	6.14658e-14	-0.778348	0.000194646	0.00178327
RvY_00946	2.26163	0.00135021	0.0181277	3.36009	5.53489e-183	3.05194e-179	0.354885	0.25608	0.69897	0.00194288	0.992145	0.997024	-0.0256874	0.914732	0.95878	-0.276105	0.129097	0.249683	-0.885289	7.76681e-06	9.69872e-05	-0.887549	0.000816468	0.00537162	-0.253837	0.148296	0.294606	-0.373076	0.0800278	0.200047
RvY_00947	1.22854	0.00796343	0.0537518	0.907716	2.59965e-14	8.26195e-13	-0.149644	0.401067	0.805571	-0.157282	0.429279	0.650125	-0.260208	0.289061	0.502028	-0.396797	0.0401821	0.0996454	-0.262167	0.181174	0.336438	-0.356202	0.147722	0.300442	-0.0766862	0.703377	0.822455	-0.612305	0.00495743	0.0244872
RvY_00948	0.751549	0.00210861	0.0236931	0.164083	0.244161	0.433941	-0.14503	0.345151	0.768473	-0.197234	0.220529	0.444338	-0.337654	0.1272	0.294222	-0.529637	0.00314476	0.0121542	-0.278879	0.100179	0.219747	-0.621988	0.00633874	0.0281946	-0.271685	0.147487	0.293654	-0.601226	0.00306497	0.0167458
RvY_00949	1.22175	2.2336e-05	0.00140252	0.434798	0.00983155	0.0411314	-0.319984	0.156913	0.59143	-0.762657	0.0154709	0.0805153	-1.79444	8.0253e-06	0.000165638	-1.80681	5.03233e-08	9.02417e-07	-0.979959	0.000789508	0.00469701	-1.92348	5.88522e-08	1.85659e-06	-2.41049	3.0169e-12	1.98003e-10	-0.839023	0.0193274	0.0702627
RvY_00950-2	NA	NA	NA	NA	NA	NA	NA	NA	NA	NA	NA	NA	NA	NA	NA	NA	NA	NA	NA	NA	NA	NA	NA	NA	NA	NA	NA	NA	NA	NA
RvY_00950-1	-1.50234	0.0701793	0.196297	-0.442442	0.428565	0.621789	0.133977	0.604089	0.893866	0.372178	0.18828	0.40294	0.452594	0.278461	0.491025	0.917936	0.000365247	0.0019477	0.686388	0.015302	0.0511366	0.435077	0.319529	0.506226	0.859861	0.00201572	0.0100942	0.745695	0.0552676	0.152504
RvY_00951	0.0677047	0.833085	0.902006	-0.395597	0.0335392	0.105163	0.143845	0.443319	0.824508	-0.0388076	0.827924	0.919555	-0.371328	0.193926	0.389348	-0.264827	0.177541	0.316386	0.0892129	0.657783	0.791755	-0.063122	0.801921	0.886479	-0.142642	0.505786	0.673216	0.114003	0.681026	0.811787
RvY_00952	4.47333	2.60799e-06	0.000315068	2.24361	3.60941e-09	6.38917e-08	0.244294	0.468835	0.837788	-0.883398	0.0156367	0.0810644	-0.717807	0.374805	0.586436	-2.36868	3.38826e-05	0.000249462	-1.92483	0.000183635	0.00140179	-3.03354	0.00047072	0.00342025	-3.53764	4.13981e-07	6.92823e-06	-6.38457	1.5487e-06	2.9609e-05
RvY_00953-1	2.01674	0.0073129	0.0510504	1.07477	3.64468e-05	0.000342655	1.07407	8.29431e-05	0.00355681	0.451717	0.196574	0.414077	0.460672	0.344189	0.557299	-0.493253	0.149833	0.279707	0.296992	0.404646	0.582996	-0.671146	0.263398	0.444203	0.0265127	0.936248	0.964274	-0.943817	0.0352692	0.109043
RvY_00953-2	2.62553	0.00135048	0.0181277	1.12702	0.0390006	0.117803	1.03739	0.0133476	0.161161	0.208621	0.702302	0.849276	-2.56765	0.0700883	0.196816	-1.62646	0.102883	0.209906	-1.24965	0.233737	0.401077	-3.77318	0.0101757	0.0409066	-1.65686	0.0945757	0.21353	-4.25251	0.0130104	0.0519587
RvY_00954	0.618263	0.457389	0.620328	0.669699	0.000443701	0.00310675	-0.506007	0.138252	0.565108	-0.163547	0.530268	0.73314	-0.0706484	0.844508	0.921887	-0.840442	0.00735333	0.0249575	-0.89638	0.000556745	0.00352719	-0.444386	0.260181	0.440118	-0.566723	0.0274066	0.0836685	0.285825	0.311545	0.50402
RvY_00955	-1.66052	0.357959	0.531668	-0.582789	0.886429	NA	0.0909414	0.982219	NA	1.40624	0.725709	NA	NA	NA	NA	2.0167	0.617986	NA	NA	NA	NA	1.06674	0.793123	NA	NA	NA	NA	NA	NA	NA
RvY_00956	0.0798417	0.908839	0.949383	0.997764	1.81594e-06	2.2031e-05	-0.767677	0.00115371	0.0281422	-0.647738	0.00280283	0.0246492	-0.368584	0.126817	0.293471	-1.2103	0.000143509	0.000861928	-1.31969	6.90619e-09	2.2976e-07	-1.47447	2.06883e-05	0.000254226	-1.12583	7.50766e-07	1.16729e-05	-0.31274	0.246878	0.432687
RvY_00957	-2.65619	0.000803778	0.0132568	-0.582789	0.886429	NA	-1.60056	0.610514	NA	-0.809657	0.753146	NA	-2.43748	0.540179	NA	0.525012	0.854177	NA	-1.755	0.65914	NA	-2.68315	0.500063	NA	1.4736	0.514613	NA	0.403088	0.907791	NA
RvY_00958	0.104219	0.736374	0.83695	0.0636185	0.765378	0.866412	0.357036	0.0871093	0.46301	0.794185	0.000143546	0.00269858	1.46208	2.61169e-08	1.58038e-06	0.956644	7.98822e-06	7.18107e-05	0.650491	0.00141349	0.00755253	0.882095	0.000420976	0.00311437	0.999599	1.73219e-06	2.43532e-05	0.935455	3.42733e-05	0.00041388
RvY_00959	0.0632356	0.802306	0.882225	-0.288723	0.0648084	0.171805	0.158995	0.298953	0.730905	0.366866	0.0319108	0.13105	0.157051	0.493907	0.690965	0.590481	0.000670556	0.00326057	0.307739	0.110361	0.236647	0.42217	0.0497702	0.137113	0.348303	0.0879877	0.20241	0.397433	0.102336	0.237527
RvY_00960	-0.678001	0.143738	0.301447	-0.275598	0.618741	0.768716	0.11038	0.771414	0.945858	1.09034	0.0381305	0.147374	2.2378	1.788e-06	5.04596e-05	2.02505	2.80462e-08	5.46268e-07	2.09738	2.01787e-08	5.91821e-07	1.98729	0.000428796	0.0031604	1.98918	1.02259e-05	0.000112985	2.51918	1.39007e-09	7.49558e-08
RvY_00961	1.78015	0.00289258	0.0288047	0.944712	6.80233e-06	7.50161e-05	-0.00774936	0.975139	0.996042	-0.593275	0.0244674	0.110456	-1.7982	0.000255523	0.00272264	-1.41725	2.63135e-05	0.000199157	-1.37894	6.69197e-05	0.000603903	-1.57085	0.00689921	0.0301349	-0.799151	0.0182744	0.0607951	-1.27577	0.00156785	0.00980261
RvY_00962	7.49332	NA	NA	0.372024	0.550527	0.719264	1.53564	0.289463	0.722734	0.600925	0.687886	0.842221	-0.407913	0.796899	0.893455	-0.600774	0.571399	0.717305	1.01709	0.513546	0.681985	0.510033	0.640458	0.781333	-1.05689	0.59092	0.740769	0.632275	0.583786	0.741149
RvY_00963	-0.114156	0.839824	0.90598	0.859062	0.000794164	0.00520419	-0.364826	0.245681	0.688798	-0.792155	0.00912092	0.0564131	-0.34935	0.376776	0.588458	-0.61081	0.0646206	0.146133	-0.689161	0.0530945	0.135832	-1.31912	0.00829947	0.0348407	-0.745168	0.0346722	0.099758	-1.0877	0.0179756	0.0663155
RvY_00964	-0.476148	0.321527	0.497412	-0.0934796	0.501865	0.682497	-0.0584509	0.709914	0.929838	0.0097658	0.956464	0.979992	0.133299	0.46562	0.668602	0.270306	0.102706	0.2097	0.222155	0.163789	0.312708	0.263561	0.204287	0.373938	0.24461	0.147378	0.293527	0.0694742	0.683281	0.813233
RvY_00965	0.630695	0.0352362	0.128921	0.186771	0.326777	0.524786	-0.0737414	0.746365	0.941414	-0.16095	0.482744	0.693274	-0.440494	0.19789	0.394264	-0.110661	0.680236	0.796512	-0.524809	0.0697102	0.166495	-0.156249	0.709317	0.827785	-0.356431	0.223165	0.394429	-0.381722	0.299699	0.491353
RvY_00966	0.543404	0.125413	0.278017	-0.205445	0.356936	0.555328	-0.0288064	0.861235	0.96826	0.114645	0.498399	0.706074	-0.241876	0.433163	0.640101	0.227543	0.230199	0.38326	0.0827431	0.662304	0.794728	-0.00132269	0.996097	0.998709	0.146864	0.46179	0.635073	-0.244302	0.272835	0.462047
RvY_00967	-0.174153	0.673703	0.792372	0.280618	0.224574	0.4116	0.00750344	0.970519	0.994886	0.189284	0.366198	0.593585	0.219329	0.451591	0.656887	0.267726	0.211319	0.361102	0.288152	0.171446	0.323265	0.216253	0.393971	0.580933	0.283635	0.188263	0.349894	0.421518	0.089269	0.215813
RvY_00968	-2.35337	0.000357748	0.00787439	-0.480459	0.614321	NA	-0.383108	0.496927	0.851633	0.370884	0.507427	0.714237	1.72961	0.0527126	0.160833	0.457935	0.591628	0.731445	-0.209382	0.795162	0.883044	0.610435	0.430428	0.615449	0.0731455	0.929917	0.960745	0.665775	0.418908	0.606088
RvY_00969	1.71295	0.0407355	0.140708	1.38334	2.02711e-13	5.57482e-12	-0.339027	0.112539	0.521776	-0.624652	0.00582256	0.0412328	-0.333172	0.333368	0.547271	-0.416832	0.0741632	0.162774	-0.547958	0.0252005	0.0761807	-1.10413	0.00119374	0.00734109	-0.662656	0.0148292	0.0517641	-0.973998	0.00992115	0.0421577
RvY_00970	0.461594	NA	NA	1.60318	2.36789e-20	1.3323e-18	-0.097852	0.775749	0.947749	0.74756	0.00140213	0.0149712	0.0977469	0.84853	0.92404	0.0639854	0.826399	0.895845	-0.190705	0.471515	0.645911	-0.210546	0.587185	0.741908	-0.272558	0.305076	0.487258	0.102077	0.721923	0.837857
RvY_00971	-0.604743	0.436218	0.601552	0.21069	0.174969	0.347356	-0.175302	0.401592	0.805993	0.318658	0.101565	0.278344	0.68255	0.00396651	0.0232557	0.815118	9.07888e-06	8.0255e-05	0.529902	0.00193633	0.00971725	0.708885	0.00063641	0.00438271	0.69492	0.000182127	0.00131936	0.618336	0.00176067	0.0107836
RvY_00972	NA	NA	NA	NA	NA	NA	NA	NA	NA	NA	NA	NA	NA	NA	NA	NA	NA	NA	NA	NA	NA	NA	NA	NA	NA	NA	NA	NA	NA	NA
RvY_00973	0.200155	0.584134	0.723237	1.09198	5.60454e-14	1.67046e-12	-0.404121	0.0525068	0.359832	-0.518073	0.0102511	0.0610464	-0.221407	0.280719	0.493484	-0.299171	0.136783	0.26053	-0.628498	0.00114911	0.00641141	-0.746198	0.00207036	0.0115092	-0.349672	0.0604537	0.152278	-0.0553947	0.780815	0.874182
RvY_00974	-0.171019	0.589587	0.727377	2.10106	1.56535e-06	1.92021e-05	-1.23761	0.0199114	0.204978	-0.450011	0.332581	0.56299	1.99026	0.000170389	0.00196357	0.934839	0.0423929	0.103873	0.715216	0.0954427	0.211368	1.07594	0.0306274	0.0955314	0.885416	0.0248634	0.0773155	0.536749	0.298643	0.490352
RvY_00975-2	-1.26655	0.0181993	0.0872838	-0.325117	0.491154	0.675031	-0.523018	0.161864	0.596653	0.151075	0.70887	0.853655	0.77847	0.100361	0.250038	0.753424	0.0380924	0.0955081	0.861512	0.0289456	0.0846345	0.508739	0.26755	0.448911	1.11965	0.00533663	0.0224865	1.07789	0.0279883	0.09207
RvY_00975-1	-0.821195	0.0350054	0.128463	0.181263	0.323006	0.520853	-0.00164984	0.993985	0.998751	-0.211401	0.260558	0.48939	-0.352606	0.193433	0.388659	-0.188719	0.367884	0.534688	-0.519458	0.0268922	0.0801194	-0.645688	0.0182104	0.0642798	-0.150723	0.54501	0.703346	0.0309028	0.896376	0.94547
RvY_00976	0.20881	0.492243	0.649057	-0.331239	0.0231699	0.0794273	0.174353	0.202993	0.647621	0.59288	0.00158655	0.0162221	0.700642	0.00401869	0.0234981	0.972452	1.56591e-09	4.43406e-08	0.927903	6.00979e-09	2.07152e-07	1.09441	8.63233e-09	3.73591e-07	0.846108	1.75045e-07	3.28457e-06	0.88426	6.58755e-09	2.86277e-07
RvY_00977	-2.05703	0.266566	0.442085	-1.05455	0.0570845	0.1569	0.664001	0.0822139	0.448068	-1.33486	2.97169e-05	0.000717813	-1.64384	1.88313e-06	5.23662e-05	-0.847368	0.154763	0.285892	0.0101789	0.983303	0.992128	-0.610709	0.0867936	0.206211	-1.04378	0.0359427	0.102359	-1.06613	0.0867075	0.211267
RvY_00978	-0.910456	0.022398	0.0989341	-0.359824	0.0128139	0.0507222	0.354652	0.00785799	0.114635	0.579088	9.99293e-05	0.00199602	0.805011	1.4451e-06	4.26321e-05	0.796732	8.68994e-08	1.44379e-06	0.629056	0.00030672	0.00215106	0.724948	6.57636e-05	0.000677145	0.55797	0.0012677	0.00681818	0.484933	0.00209031	0.012389
RvY_00979	0.27125	0.36834	0.540854	0.536931	2.17595e-05	0.000215214	-0.167258	0.246869	0.689883	-0.408683	0.0300857	0.126471	-0.514217	0.0765916	0.20956	-0.519485	0.00262889	0.0104836	-0.474645	0.00419894	0.0180859	-0.621963	0.00190194	0.010781	-0.316531	0.0581559	0.148062	-0.244292	0.209626	0.389175
RvY_00980	-3.22417	0.0386536	0.136395	0.334153	0.88715	NA	0.414486	0.89341	NA	-3.06397	0.445167	NA	-1.80403	0.652994	NA	-0.0878669	0.981502	NA	-1.09729	0.784507	NA	-2.02856	0.613189	NA	-0.321436	0.935735	NA	0.0970752	0.980699	NA
RvY_00981	-0.037178	0.870563	0.926488	-0.130584	0.315664	0.512955	0.206207	0.119114	0.533635	0.291297	0.0617857	0.202444	0.280675	0.101364	0.251382	0.396705	0.0162892	0.0478645	0.300723	0.0657942	0.159379	0.531168	0.0122167	0.0471279	0.296863	0.0678928	0.166394	0.209051	0.212967	0.393058
RvY_00982	0.234042	0.59491	0.731375	-0.60358	0.461074	NA	-0.717062	0.305363	NA	0.068185	0.923783	0.96489	0.324887	0.780264	0.883638	-0.301759	0.737592	0.837772	-0.503726	0.623968	0.767916	-1.69388	0.259035	0.439086	0.757098	0.420665	0.59947	-1.22742	0.447996	0.632002
RvY_00983	-1.41466	0.256069	0.430717	0.378998	0.912327	NA	NA	NA	NA	0.116007	0.977319	NA	1.28818	0.751341	NA	NA	NA	NA	NA	NA	NA	1.57582	0.697443	NA	NA	NA	NA	NA	NA	NA
RvY_00984	-0.118009	0.856709	0.917412	0.0325281	0.93355	0.962686	-0.190461	0.632832	0.905385	-0.36705	0.290495	0.521097	0.10172	0.925037	0.964408	-0.211262	0.633983	0.764752	0.0914285	0.824647	0.90245	0.0310876	0.947585	0.973163	0.3339	0.411805	0.590806	1.06558	0.015716	0.0601103
RvY_00985	-0.0011647	0.996536	0.997953	0.0541642	0.704042	0.829761	0.0684998	0.689851	0.925937	0.00854809	0.968428	0.986554	-0.756219	0.0167242	0.0696932	-0.179149	0.402882	0.567898	-0.108732	0.575741	0.732422	-0.0715918	0.777736	0.870931	-0.236117	0.258733	0.437289	-0.366667	0.116071	0.259087
RvY_00986	-0.675384	0.125563	0.278186	-0.329829	0.22563	0.412778	0.2378	0.241956	0.6857	1.01065	0.00253338	0.0229477	1.33445	1.73826e-07	7.29507e-06	1.37786	3.72718e-11	1.6742e-09	1.50124	2.34503e-12	2.09083e-10	1.30107	3.53971e-05	0.000403784	1.58488	9.17452e-11	4.21495e-09	1.50263	7.59942e-08	2.25103e-06
RvY_00987	-0.50772	0.235406	0.409191	-0.480042	0.00036309	0.00262912	0.201352	0.145335	0.573793	0.444735	0.00469335	0.035311	0.464992	0.0412222	0.135395	0.91056	1.95582e-08	4.068e-07	0.683942	7.63685e-05	0.000676841	0.728027	0.0030115	0.015597	0.497569	0.0127732	0.0460431	0.707864	0.000246903	0.00214877
RvY_00988	-1.0632	0.188839	0.35649	1.39175	0.464663	NA	0.740309	0.822872	NA	-0.893978	0.826312	NA	-0.598867	0.883099	NA	-0.628591	0.877379	NA	0.101659	0.98009	NA	-0.826979	0.839121	NA	-0.53225	0.896046	NA	5.37533	0.0196393	0.0709917
RvY_00989	-2.25591	0.0223506	0.0987939	0.399461	0.833249	NA	-0.44419	0.698389	NA	0.960775	0.334496	0.564927	0.646166	0.725778	0.849137	1.11512	0.320869	0.486882	0.268592	0.860032	0.922607	1.44177	0.337193	0.525286	1.34657	0.255091	0.433687	0.765339	0.64662	0.787472
RvY_00990	-1.73117	2.38517e-05	0.00143163	-1.54791	0.519059	NA	-2.65123	0.0425403	NA	-0.582188	0.596791	NA	-0.549831	0.80653	0.89937	-4.66727	0.024406	NA	-0.712824	0.624119	0.767961	-0.629489	0.71211	0.829465	0.121466	0.931191	0.961225	0.238083	0.894663	0.944418
RvY_t0005	-1.87746	0.303431	NA	NA	NA	NA	NA	NA	NA	NA	NA	NA	NA	NA	NA	2.88021	0.471021	NA	NA	NA	NA	NA	NA	NA	NA	NA	NA	NA	NA	NA
RvY_00991	-1.51166	0.000688676	0.0120167	-1.07074	0.407856	NA	0.747481	0.628381	NA	1.3234	0.34814	NA	0.609993	0.832006	NA	1.5474	0.386417	0.55191	1.22605	0.542336	NA	1.28793	0.568154	0.727475	1.79022	0.251146	0.429235	1.44267	0.581617	NA
RvY_00992	-0.984073	0.00103085	0.0155112	-0.0840705	0.931114	NA	0.765029	0.137367	0.56494	0.754036	0.212275	0.434205	-0.309147	0.830149	0.912799	0.28016	0.716839	0.823102	0.306151	0.724604	0.836211	-0.109399	0.94206	0.969142	0.088912	0.931832	0.961489	-0.328552	0.789562	0.87947
RvY_00993	-0.517618	0.277548	0.453619	-0.307554	0.398069	0.593873	0.301561	0.328076	0.754532	0.250268	0.45174	0.668228	0.708494	0.195221	0.390861	0.217644	0.57137	0.717305	0.0687341	0.885933	0.937379	0.304004	0.525743	0.694855	-0.0639982	0.885345	0.935253	-0.180389	0.762751	0.864028
RvY_00994-1	0.922293	0.0122729	0.0691004	-0.0599433	0.875862	0.93094	-0.233731	0.450866	0.828015	0.168829	0.605714	0.787732	-0.190715	0.74045	0.857936	0.524824	0.114562	0.227999	0.127936	0.724813	0.836308	0.490852	0.250097	0.428504	0.485854	0.196412	0.359827	-0.123864	0.809264	0.892074
RvY_00995	-1.06421	0.167168	0.330639	-2.81604	0.226793	NA	2.78343	0.409405	NA	3.33664	0.21938	NA	3.61254	0.36312	NA	NA	NA	NA	4.18435	0.149008	NA	5.06964	0.0668601	NA	4.25593	0.144418	NA	6.40363	0.00218899	0.0128871
RvY_00994-2	-0.502707	0.571237	0.712563	-0.425273	0.814832	NA	-0.95258	0.246488	NA	-1.84967	0.0844771	NA	0.324573	0.772204	0.878487	0.538387	0.582623	0.725095	-0.525788	0.655912	0.790427	0.299378	0.786043	0.875848	0.415192	0.712562	0.828772	2.02667	0.0166679	0.062717
RvY_00996	-0.202266	0.564103	0.707535	-0.142408	0.512889	0.69119	0.189554	0.248667	0.692657	0.203731	0.314048	0.54494	-0.0349835	0.903161	0.953761	0.453464	0.0239908	0.0658113	0.625552	0.000916244	0.00533008	0.451683	0.205	0.374642	0.445766	0.0264457	0.0812656	0.121361	0.565449	0.726951
RvY_00997	-0.942945	0.1758	0.340622	-0.67094	0.000218802	0.00169448	0.129159	0.611351	0.897333	0.510361	0.060763	0.200357	0.37297	0.185748	0.379249	0.704072	0.00515405	0.0185427	0.769089	0.000922039	0.00535447	0.890981	0.00171334	0.00988255	0.744739	0.00241007	0.0116669	0.557185	0.0372093	0.113501
RvY_00998	-0.686606	0.114968	0.263262	0.309411	0.238241	0.427485	-0.0854978	0.7479	0.942148	-0.115318	0.634386	0.806794	0.423277	0.169116	0.356538	0.162761	0.549691	0.700803	0.283645	0.244946	0.41504	-0.0306193	0.916744	0.954729	0.178476	0.502576	0.670727	0.124008	0.654495	0.792647
RvY_00999	-2.49923	0.0838004	0.218811	0.378998	0.912688	NA	-5.74905	0.00518341	NA	-1.90308	0.194192	NA	-4.52048	0.123156	NA	-4.52998	0.043215	NA	-0.543347	0.766644	0.865167	-4.74443	0.0728391	NA	-4.4388	0.0573699	NA	-2.61259	0.327043	NA
RvY_01000	0.624142	0.0827877	0.217363	0.552364	0.122762	0.270913	-0.921905	0.0477319	0.341549	-1.02268	0.0180038	0.0897239	-1.6354	0.123948	0.288835	-2.11599	0.000127186	0.000775719	-1.76955	0.00257374	0.0121159	-2.15297	0.00157124	0.00921648	-2.61295	0.000103311	0.000814255	-2.85015	0.00232066	0.0134289
RvY_01001	-2.66005	0.147806	0.307271	-0.510614	0.624836	0.772586	-0.588543	0.543146	0.871531	-1.93906	0.0255935	0.113644	-2.33952	3.70876e-08	2.14449e-06	-1.90801	0.0278096	0.0742343	-1.5142	0.0352666	0.0987523	-1.45203	0.000241772	0.00197539	-1.26232	0.047879	0.128035	-1.84324	0.00268239	0.0151247
RvY_01002	0.317158	0.587578	0.725701	0.643417	1.02173e-05	0.000109501	-0.36844	0.0514565	0.357671	-0.140462	0.467348	0.682383	0.564581	0.00983374	0.0471396	0.55042	0.00301536	0.011733	0.432782	0.0154491	0.0514249	0.541464	0.0208235	0.0712588	0.641414	0.000472965	0.00299377	0.589163	0.00222694	0.0130409
RvY_01003	0.365337	0.416603	0.584879	-0.62002	0.00276906	0.0147309	0.0455384	0.82887	0.960426	0.274382	0.215875	0.438824	0.0619077	0.870469	0.93663	0.0154663	0.949552	0.973266	0.375266	0.105975	0.229524	-0.0107506	0.973161	0.986842	0.360511	0.176216	0.333245	-0.526103	0.0898641	0.216602
RvY_01004	-0.813875	0.0269763	0.110443	-0.510777	0.000808402	0.00528143	0.0616911	0.715536	0.931921	0.326397	0.0777711	0.233745	0.821284	2.22158e-05	0.0003798	0.994358	1.15563e-07	1.83808e-06	1.0869	1.021e-10	5.88573e-09	1.06745	7.49835e-07	1.55372e-05	0.946843	8.90709e-08	1.83466e-06	0.994608	3.25502e-08	1.09699e-06
RvY_01005-1	-2.05506	0.0173148	0.084741	1.85413	0.45004	NA	0.890493	0.326813	NA	1.32123	0.127588	0.319789	1.51873	0.341814	0.555087	2.02399	0.0262751	0.0708236	2.87467	0.000550929	0.00349366	1.96171	0.142654	0.293074	2.33543	0.010076	0.0379735	2.4572	0.0200329	0.0719952
RvY_01005-2	-0.446997	0.733238	0.835174	NA	NA	NA	NA	NA	NA	NA	NA	NA	NA	NA	NA	NA	NA	NA	NA	NA	NA	NA	NA	NA	NA	NA	NA	NA	NA	NA
RvY_01006-2	0.567068	0.164942	0.327656	0.6835	0.335924	0.533256	0.527214	0.380271	0.791136	-0.278154	0.694598	0.844991	-1.53604	0.321039	0.534655	-0.928034	0.391238	0.556353	-1.19819	0.308414	0.483533	-1.75879	0.269089	0.450606	-0.841092	0.47184	0.644004	-2.81751	0.111515	0.251834
RvY_01006-1	-1.60624	0.00565624	0.0434419	0.778292	0.463175	NA	0.323407	0.754874	NA	0.417373	0.716406	NA	-0.190611	0.932102	NA	-0.643911	0.716297	NA	1.35743	0.258358	0.430098	1.54818	0.368806	0.556565	-0.134307	0.938473	0.965449	-1.25078	0.630767	NA
RvY_01007-1	-5.45902	9.15122e-05	0.0032907	0.378997	0.913183	NA	-0.978306	0.704339	NA	-1.08075	0.680035	NA	0.874111	0.820777	NA	-2.50629	0.528648	NA	0.518934	0.862001	NA	-2.71134	0.495423	NA	-1.52139	0.700851	NA	-0.587837	0.88249	NA
RvY_01007-2	-3.5962	0.015909	0.0808081	NA	NA	NA	2.9851	0.350141	NA	2.38802	0.473788	NA	2.81113	0.482224	NA	NA	NA	NA	3.73039	0.252898	NA	5.55502	0.0289314	0.0914982	2.80774	0.483617	NA	NA	NA	NA
RvY_01008-2	-4.28067	0.00561425	0.0432341	NA	NA	NA	NA	NA	NA	2.50617	0.49471	NA	3.75501	0.343785	NA	2.4607	0.540675	NA	2.85456	0.480506	NA	NA	NA	NA	NA	NA	NA	4.00173	0.322686	NA
RvY_01008-1	-3.82281	0.013642	0.0737593	NA	NA	NA	-1.47808	0.509289	NA	-1.6457	0.395423	NA	-2.54752	0.444668	NA	-0.319998	0.885388	NA	-3.05665	0.303893	NA	-0.907063	0.715834	NA	-2.78021	0.309546	NA	-1.86873	0.603628	NA
RvY_01009	0.683414	0.0524986	0.164749	2.20515	4.5768e-17	1.97933e-15	-0.633064	0.122601	0.541547	-1.34504	0.000845174	0.0103075	-1.76512	0.00989257	0.0473344	-2.22716	6.20074e-06	5.79324e-05	-1.60847	0.00291223	0.0133751	-1.43565	0.0485351	0.135017	-2.59998	3.70988e-06	4.70072e-05	-2.0707	0.00684025	0.0314756
RvY_01010-3	-1.18316	0.158534	0.320498	0.0875518	0.950323	NA	-0.24028	0.81806	NA	1.86966	0.0391319	0.149936	2.09794	0.128119	0.295338	1.15256	0.39195	0.557044	2.22148	0.0258627	0.0776638	0.957486	0.557244	0.718386	2.02715	0.0821571	0.1921	2.20242	0.0614701	0.16478
RvY_01010-1	-0.122094	0.812227	0.888284	-0.453079	0.52575	NA	0.590407	0.413166	0.812457	0.573308	0.417867	0.63995	1.32155	0.248642	0.456317	-0.518542	0.606436	0.743422	-0.0217306	0.983851	0.992194	0.624717	0.537987	0.70408	0.216852	0.853456	0.916453	-1.4892	0.402799	0.59194
RvY_01010-2	NA	NA	NA	NA	NA	NA	NA	NA	NA	NA	NA	NA	NA	NA	NA	NA	NA	NA	NA	NA	NA	NA	NA	NA	NA	NA	NA	NA	NA	NA
RvY_01011	-2.6134	0.198333	NA	NA	NA	NA	0.845954	0.8345	NA	NA	NA	NA	NA	NA	NA	2.4607	0.540675	NA	NA	NA	NA	NA	NA	NA	NA	NA	NA	NA	NA	NA
RvY_01012	-0.105854	0.743082	0.841686	0.0364491	0.839679	0.912313	0.489084	0.000649454	0.0183707	0.686378	0.000103905	0.0020524	0.761112	3.8821e-05	0.00060198	0.635902	9.34938e-05	0.00059551	0.636887	9.72898e-05	0.000830877	0.757063	0.000269183	0.00215362	0.792763	2.41226e-05	0.000234508	0.845726	3.30892e-06	5.6698e-05
RvY_r0006	1.2952	0.47504	NA	1.32585	0.623236	NA	0.0117237	0.99445	NA	0.272586	0.847787	NA	-3.38667	0.390609	NA	2.01367	0.148477	0.277627	1.954	0.155368	0.3011	-2.23243	0.490863	NA	-0.429193	0.857626	NA	-1.49266	0.697326	NA
RvY_01013	0.0553428	0.851606	0.913908	-0.376872	0.0127508	0.0506177	0.0141381	0.931503	0.989328	-0.0177688	0.929045	0.966834	0.124656	0.588779	0.763688	0.269237	0.110666	0.222388	0.324671	0.0826458	0.18969	0.323647	0.177707	0.342052	0.27314	0.142062	0.285327	0.0259244	0.902815	0.948778
RvY_01014	0.77268	0.0339101	0.126261	-0.0317258	0.8537	0.920771	0.226026	0.120158	0.53496	0.316075	0.0726311	0.223635	0.519074	0.0145543	0.0631802	0.675638	8.97226e-05	0.000575209	0.626214	0.000217812	0.00162376	0.57858	0.00611713	0.0274798	0.373793	0.0343078	0.0989292	0.519594	0.00325683	0.0175975
RvY_01015	0.0464247	0.862647	0.921222	0.46507	0.00334957	0.0173017	-0.0913385	0.649516	0.910819	0.261345	0.220989	0.444706	0.813203	0.00072576	0.00620825	0.7251	0.000516352	0.00261399	0.556231	0.00404981	0.0175851	0.695056	0.00338806	0.0171559	0.823847	5.05955e-05	0.000438289	0.893115	1.56573e-05	0.000213405
RvY_01016	2.9127	0.000994926	0.0152205	0.772301	0.0398316	0.119723	-0.806248	0.25022	0.694576	-0.480417	0.511811	0.71741	-1.71499	0.283783	0.496705	-0.453976	0.645263	0.772948	-0.529355	0.607159	0.755686	0.508491	0.637166	0.7796	-0.782817	0.500609	0.668762	-3.65173	0.0578776	0.157579
RvY_01017	0.106008	0.823469	0.896246	0.392815	0.067116	0.175892	-0.464773	0.0200538	0.205658	-0.153938	0.439644	0.658147	0.433074	0.114478	0.273527	0.249871	0.224346	0.376137	-0.1289	0.579422	0.734729	-0.0517811	0.854009	0.917546	-0.0733868	0.728426	0.838593	-0.0209881	0.937432	0.967222
RvY_01018	0.643196	0.127885	0.28139	0.0157796	0.89774	0.943873	-0.133341	0.384735	0.79414	-0.311602	0.137676	0.335024	-0.903407	1.85758e-06	5.19723e-05	-0.497833	0.00586363	0.0206432	-0.664631	5.99402e-06	7.75281e-05	-0.849488	2.18227e-05	0.000266741	-0.72017	2.15814e-06	2.95197e-05	-0.931037	8.60701e-10	4.92239e-08
RvY_01019	-0.669036	0.831313	NA	-0.582789	0.886429	NA	NA	NA	NA	2.61652	0.507818	NA	NA	NA	NA	NA	NA	NA	NA	NA	NA	1.06674	0.793123	NA	NA	NA	NA	NA	NA	NA
RvY_01020	-3.71888	0.124239	0.276518	1.34076	0.742473	NA	0.634356	0.829162	NA	1.75291	0.377441	NA	-1.2524	0.75635	NA	0.448419	0.903575	NA	-0.555962	0.890445	NA	-1.48509	0.712928	NA	2.67417	0.261945	NA	0.645791	0.872888	NA
RvY_01021-2	NA	NA	NA	NA	NA	NA	NA	NA	NA	NA	NA	NA	NA	NA	NA	NA	NA	NA	NA	NA	NA	NA	NA	NA	NA	NA	NA	NA	NA	NA
RvY_01021-3	-2.52021	0.142693	0.300018	-0.582789	0.886429	NA	0.74475	0.700449	NA	0.809871	0.756934	NA	1.3969	0.703852	NA	0.196395	0.946442	NA	2.02259	0.370862	NA	-0.82051	0.837239	NA	-1.6654	0.678313	NA	0.168499	0.966527	NA
RvY_01021-1	NA	NA	NA	NA	NA	NA	NA	NA	NA	NA	NA	NA	NA	NA	NA	NA	NA	NA	NA	NA	NA	NA	NA	NA	NA	NA	NA	NA	NA	NA
RvY_01021-5	0.678953	0.45946	0.622247	0.378997	0.915025	NA	0.653358	0.770971	NA	-1.97461	0.565233	NA	-0.20767	0.958323	NA	-1.69745	0.672684	NA	0.518774	0.881612	NA	-1.88885	0.638291	NA	-0.186639	0.962706	NA	0.243844	0.95161	NA
RvY_01021-4	NA	NA	NA	NA	NA	NA	NA	NA	NA	NA	NA	NA	NA	NA	NA	NA	NA	NA	NA	NA	NA	NA	NA	NA	NA	NA	NA	NA	NA	NA
RvY_01022	-0.421496	0.455573	0.618529	-0.644256	0.467005	NA	-0.29794	0.631711	0.905083	-1.35995	0.0383063	0.147771	0.150153	0.905161	0.954075	-2.54579	0.00912524	0.0298263	-3.67184	0.00742016	0.0285575	-3.03844	0.0135896	0.0511281	-2.16257	0.0474521	0.127272	-0.815075	0.469124	0.649629
RvY_01023-2	-1.22913	NA	NA	-0.812389	0.153587	0.316471	1.51096	0.00703893	0.104715	-0.0913058	0.892955	0.952096	-0.340543	0.729659	0.851255	-0.297205	0.716218	0.823048	-0.596341	0.482874	0.656429	0.261934	0.768664	0.864763	-1.20487	0.191725	0.353972	-1.73747	0.200435	0.378117
RvY_01023-1	-2.06191	0.00175022	0.0211443	-0.436678	0.642014	NA	0.910033	0.203875	0.648375	0.0198038	0.97664	0.990172	0.359275	0.780788	0.884	0.427987	0.546573	0.697892	0.521657	0.483784	0.657333	0.683296	0.375467	0.562815	-0.336545	0.683066	0.807791	-0.307822	0.753253	0.858604
RvY_01023-3	NA	NA	NA	NA	NA	NA	NA	NA	NA	NA	NA	NA	NA	NA	NA	NA	NA	NA	NA	NA	NA	NA	NA	NA	NA	NA	NA	NA	NA	NA
RvY_01024	NA	NA	NA	NA	NA	NA	NA	NA	NA	NA	NA	NA	NA	NA	NA	NA	NA	NA	NA	NA	NA	NA	NA	NA	NA	NA	NA	NA	NA	NA
RvY_01025	0.287356	0.62221	0.753221	0.251295	0.586081	0.744106	1.00103	0.0615725	0.388022	0.979395	0.0209181	0.0990967	1.08734	0.083448	0.221427	-0.885906	0.184366	0.325573	-0.334107	0.648502	0.78539	-0.616515	0.553219	0.715997	0.20064	0.744174	0.848527	-0.305437	0.757301	0.861419
RvY_01026	-3.61652	0.003188	0.0305093	-0.488012	0.86441	NA	1.80655	0.650108	NA	2.36961	0.549504	NA	NA	NA	NA	NA	NA	NA	NA	NA	NA	2.22146	0.58156	NA	NA	NA	NA	NA	NA	NA
RvY_01027	-1.57045	0.0206232	0.0943009	1.3185	0.657826	NA	0.872875	0.603738	NA	0.540623	0.80364	NA	0.287393	0.941492	NA	2.07282	0.285566	NA	-1.39773	0.726649	NA	3.24694	0.0957561	0.221169	-0.623876	0.864335	NA	-0.20321	0.959459	NA
RvY_01028	-1.19474	0.0371917	0.133298	-2.112	0.290279	NA	1.26816	0.411886	NA	-0.674197	0.716921	NA	4.04494	NA	NA	-0.787374	0.748255	NA	0.659053	0.781148	NA	-1.73938	0.634954	NA	-0.13666	0.959159	NA	-0.991376	0.802324	NA
RvY_01029	-1.97636	0.0219022	0.0975829	-1.93267	0.238966	NA	-0.0854114	0.95417	NA	1.12953	0.24953	0.477185	-0.172629	0.937469	NA	0.496533	0.725886	0.829326	1.1147	0.389546	0.568133	-0.811248	0.732316	0.841716	0.733287	0.594432	0.74334	-1.32361	0.606859	NA
RvY_01030	1.56763	0.0326142	0.12348	1.18251	1.8957e-13	5.25271e-12	-0.0493594	0.817359	0.958464	-0.225655	0.222166	0.446265	-0.582486	0.0224222	0.0864334	-0.539847	0.00662318	0.0228906	-0.382113	0.0403368	0.109826	-0.862079	0.00234087	0.0127282	-0.893157	6.60122e-06	7.78911e-05	-0.929809	3.73196e-05	0.000441783
RvY_01031	-1.07915	0.273263	0.448781	-0.608215	0.331549	0.529288	0.430678	0.387281	0.795972	-0.121312	0.819119	0.915404	-0.674763	0.402155	0.612794	-1.23082	0.0699826	0.155429	-0.768215	0.305668	0.480603	-2.25513	0.0669649	0.170456	-1.02301	0.140033	0.282246	-0.415003	0.652055	0.791023
RvY_01032	-0.0585224	0.898216	0.942439	0.178237	0.717149	0.836636	0.135301	0.779734	0.947749	-0.887937	0.153167	0.35757	-0.950731	0.481974	0.680686	-0.934648	0.233726	0.387956	-0.793503	0.366067	0.544884	-1.93167	0.135357	0.282994	-0.67804	0.487191	0.657368	0.0890762	0.921932	0.959405
RvY_01033-1	0.0848044	0.823994	0.896516	-0.0775805	0.885599	0.937307	0.191352	0.634795	0.905985	0.243093	0.585923	0.77288	-1.57438	0.151636	0.331784	-0.988231	0.212688	0.36254	-2.0148	0.0118951	0.0417986	-0.635973	0.38735	0.574779	-0.549373	0.393135	0.57344	-1.41606	0.162365	0.326784
RvY_01033-2	-0.80676	0.499907	0.655903	NA	NA	NA	-1.68798	0.675448	NA	0.0114805	0.997124	NA	1.78923	0.648378	NA	0.25485	0.949133	NA	-0.651465	0.871626	NA	-1.58241	0.694682	NA	0.875352	0.820985	NA	0.54359	0.892737	NA
RvY_01034	-1.44062	0.121474	0.27276	-0.448491	0.884462	NA	1.09162	0.786502	NA	2.25569	0.567794	NA	1.86657	0.643813	NA	NA	NA	NA	2.1399	0.599251	NA	4.89957	0.0887555	NA	5.00012	0.0636841	0.158592	3.28093	0.421364	NA
RvY_01035-1	NA	NA	NA	NA	NA	NA	NA	NA	NA	NA	NA	NA	NA	NA	NA	NA	NA	NA	NA	NA	NA	NA	NA	NA	NA	NA	NA	NA	NA	NA
RvY_01035-2	NA	NA	NA	NA	NA	NA	NA	NA	NA	NA	NA	NA	NA	NA	NA	NA	NA	NA	NA	NA	NA	NA	NA	NA	NA	NA	NA	NA	NA	NA
RvY_01035-3	NA	NA	NA	NA	NA	NA	NA	NA	NA	NA	NA	NA	NA	NA	NA	NA	NA	NA	NA	NA	NA	NA	NA	NA	NA	NA	NA	NA	NA	NA
RvY_01035-4	-2.77406	0.0963188	0.237565	0.407306	0.870229	NA	-1.8044	0.658021	NA	2.56927	0.270865	NA	0.744506	0.853893	NA	1.08075	0.789078	NA	0.182655	0.96426	NA	0.642319	0.87396	NA	1.30216	0.747382	NA	3.1193	0.397936	NA
RvY_01036-1	-2.16467	0.00414005	0.0358369	-0.625755	0.15291	0.315489	0.588333	0.258864	0.701027	0.43279	0.383877	0.608888	1.85062	0.00687346	0.0356981	0.674329	0.199491	0.346166	0.0552949	0.93334	0.963789	1.25613	0.0355978	0.106987	1.44288	0.00455285	0.0197688	2.00844	0.00465825	0.0233726
RvY_01036-2	0.872851	0.716054	NA	NA	NA	NA	NA	NA	NA	1.10682	0.78365	NA	NA	NA	NA	1.34302	0.742055	NA	NA	NA	NA	1.32765	0.743644	NA	NA	NA	NA	NA	NA	NA
RvY_01037-1	0.969226	0.183103	0.349494	1.1163	0.336409	NA	1.07921	0.728332	NA	1.16326	0.719532	NA	0.655435	0.871108	NA	-0.628591	0.877379	NA	2.4867	0.420316	NA	2.1948	0.579765	NA	0.57783	0.886707	NA	2.26332	0.578428	NA
RvY_01037-2	0.763182	0.492767	0.649476	-0.248048	0.909675	NA	-1.26141	0.401248	NA	-1.87557	0.245882	NA	-4.70439	0.145293	NA	-4.71406	0.0451287	NA	-2.43347	0.26558	NA	-3.48876	0.169295	0.33036	-4.62072	0.0556968	0.143157	-2.79754	0.335631	NA
RvY_01037-3	-0.13231	0.974133	NA	NA	NA	NA	NA	NA	NA	NA	NA	NA	NA	NA	NA	NA	NA	NA	NA	NA	NA	NA	NA	NA	NA	NA	NA	NA	NA	NA
RvY_01037-4	NA	NA	NA	NA	NA	NA	NA	NA	NA	NA	NA	NA	NA	NA	NA	NA	NA	NA	NA	NA	NA	NA	NA	NA	NA	NA	NA	NA	NA	NA
RvY_01038	0.353824	0.555086	0.7003	-0.00930556	0.996131	NA	-3.48614	0.382489	NA	-2.52503	0.470232	NA	-2.18229	0.584692	NA	-2.24546	0.573729	NA	0.210314	0.94543	NA	-2.42779	0.543091	NA	1.92457	0.385381	NA	0.671765	0.865747	NA
RvY_01039-1	-0.939391	0.287553	0.463265	1.57521	0.268874	NA	2.13846	0.20182	NA	1.74605	0.327997	NA	0.198506	0.959972	NA	0.32471	0.911715	NA	0.0525401	0.98836	NA	-1.88885	0.638291	NA	-0.186639	0.962706	NA	3.31255	0.11102	NA
RvY_01039-2	NA	NA	NA	NA	NA	NA	NA	NA	NA	NA	NA	NA	NA	NA	NA	NA	NA	NA	NA	NA	NA	NA	NA	NA	NA	NA	NA	NA	NA	NA
RvY_01040	-0.0647589	0.871971	0.927264	-0.0590769	0.709992	0.833489	0.188788	0.273981	0.713832	0.389215	0.0429509	0.159467	0.688504	0.000563877	0.00507685	0.916591	7.70568e-07	9.38704e-06	0.762559	1.45555e-05	0.000165733	1.04184	2.83832e-07	6.78893e-06	0.838691	3.21607e-06	4.17089e-05	0.793792	3.51501e-05	0.000420623
RvY_01041	0.283099	0.37814	0.549646	0.235424	0.438612	0.62925	0.536458	0.0196414	0.203436	1.15058	0.0004259	0.00629706	2.0152	1.69015e-10	2.13484e-08	2.2301	1.53606e-13	1.30755e-11	1.91008	8.4186e-18	2.20765e-15	2.19294	1.13766e-17	5.25183e-15	2.21154	7.57638e-21	2.91629e-18	2.09416	1.05631e-17	6.12047e-15
RvY_01042	0.00653573	0.99165	0.995218	-0.0316577	0.927746	0.959752	-0.270739	0.458741	0.832031	-0.75624	0.0661737	0.210944	-1.13737	0.295664	0.509444	-1.17851	0.0194846	0.0554234	-0.514518	0.319168	0.495696	-0.910326	0.120949	0.261708	-0.856431	0.10534	0.230303	-0.113797	0.84282	0.913169
RvY_01043	-0.688319	0.314024	0.489972	-0.715124	0.0716364	0.18471	0.993853	0.0204272	0.207544	0.775731	0.0553573	0.188984	0.377555	0.588864	0.763688	0.287693	0.574127	0.719516	0.346876	0.516917	0.684344	0.252926	0.669483	0.801978	0.346432	0.507307	0.674294	-0.421454	0.649765	0.789621
RvY_01044-1	0.380307	0.485638	0.643475	-0.553095	0.261482	0.454042	0.620267	0.308918	0.738485	0.636825	0.275386	0.505659	1.18037	0.169679	0.357089	1.28325	0.041285	0.101752	0.835816	0.233078	0.400397	0.515177	0.653003	0.790994	0.782773	0.358769	0.539784	0.879366	0.325824	0.519077
RvY_01044-2	0.542434	0.440391	0.605283	1.49855	0.207042	NA	-1.01115	0.422075	NA	-0.495373	0.708692	NA	-0.966722	0.688254	NA	-2.27502	0.262266	NA	0.971577	0.51051	0.679494	1.19061	0.483122	0.65989	1.23231	0.311734	0.493576	-2.22123	0.485253	NA
RvY_01045	0.935259	0.525363	0.676814	0.413901	0.879205	NA	-0.518174	0.805475	NA	-1.94719	0.451048	NA	-2.37336	0.551209	NA	-2.40698	0.545607	NA	-1.67223	0.674587	NA	-2.60385	0.513235	NA	-0.898831	0.793908	NA	-0.475055	0.905048	NA
RvY_01046	0.953599	0.597589	0.7335	NA	NA	NA	0.859698	0.831818	NA	0.116007	0.977319	NA	1.67536	0.678922	NA	NA	NA	NA	NA	NA	NA	NA	NA	NA	NA	NA	NA	4.63175	0.198554	NA
RvY_01047	-0.790053	0.0196695	0.0913269	0.0468852	0.800195	0.888855	0.48665	0.0257867	0.240503	0.717223	0.000799121	0.00989101	0.836849	0.0141335	0.0618569	0.62836	0.00410479	0.0152698	0.619887	0.00346642	0.0155029	0.640095	0.0110278	0.0435731	0.849252	4.07514e-05	0.000366634	0.781923	0.000626342	0.00461866
RvY_01048	1.19994	0.195027	0.363724	0.68032	0.00126195	0.00768034	-0.424451	0.026004	0.241193	-1.06282	1.63542e-06	6.53328e-05	-0.982428	0.000322542	0.00325545	-0.599434	0.0121909	0.0377781	-0.265514	0.237076	0.405714	-0.802456	0.0196296	0.0679286	-0.84648	0.0014281	0.0075024	-0.456303	0.140781	0.295992
RvY_01049	-2.48867	0.0976077	0.239499	-0.877514	0.322617	0.52053	0.146629	0.675417	0.920858	-1.55687	5.40666e-10	5.14417e-08	-0.36057	0.255273	0.464073	0.266572	0.36604	0.533132	0.421207	0.0451239	0.119978	0.0026346	0.992474	0.996287	-0.150514	0.587292	0.737455	-0.386371	0.124805	0.272079
RvY_01050	-3.20313	NA	NA	-1.39913	0.126004	0.275708	0.426994	0.445811	0.825449	-2.08968	0.0871196	0.252232	-1.80862	0.0689421	0.194353	-1.38125	0.0219749	0.0611284	-1.34273	0.0345334	0.0971088	-1.44897	0.0306825	0.0956601	-3.56444	1.48079e-06	2.13456e-05	-1.22746	0.134045	0.285625
RvY_01051-1	-3.47566	NA	NA	-0.545265	0.553021	NA	-0.179795	0.841852	0.963743	-2.86053	0.0156295	NA	-1.12939	0.500138	0.696137	-0.95788	0.374446	0.541083	-1.61735	0.194786	0.353805	-5.84921	0.00309253	0.0159377	-2.91129	0.0525168	0.137086	-1.61594	0.336728	0.529429
RvY_01051-2	NA	NA	NA	NA	NA	NA	NA	NA	NA	NA	NA	NA	NA	NA	NA	NA	NA	NA	NA	NA	NA	NA	NA	NA	NA	NA	NA	NA	NA	NA
RvY_01051-3	-3.15915	NA	NA	-3.6605	0.0204904	NA	3.39817	0.0842532	NA	-1.85576	0.648742	NA	3.1693	0.421569	NA	0.333186	0.934819	NA	2.72201	0.40138	NA	-0.826979	0.839121	NA	0.358231	0.929736	NA	1.30154	0.749309	NA
RvY_01052	1.29721	0.30319	0.479126	-3.10808	8.09661e-05	0.000698665	0.888035	0.546052	0.872937	-0.00126464	0.999266	0.999814	-2.16266	0.285048	0.497848	-1.15091	NA	NA	0.856447	0.567586	0.726137	1.77378	0.160398	0.317562	-0.53572	0.801916	0.885821	0.95832	0.460975	0.642196
RvY_t0006	-2.03244	0.388875	NA	0.426314	0.855445	NA	1.24374	0.684831	NA	1.85292	0.523873	NA	-0.598867	0.883099	NA	1.57147	0.692497	NA	1.12535	0.781917	NA	2.40282	0.507195	NA	0.358231	0.929736	NA	1.30154	0.749309	NA
RvY_t0007	-0.13231	0.974133	NA	-0.582789	0.886429	NA	1.91512	0.630138	NA	NA	NA	NA	NA	NA	NA	NA	NA	NA	2.1399	0.599251	NA	NA	NA	NA	NA	NA	NA	NA	NA	NA
RvY_01053	-0.456255	0.1029	0.247051	-0.363389	0.0225729	0.0778404	0.208827	0.263923	0.706255	0.434761	0.0339505	0.136635	0.827765	7.4498e-05	0.00103218	0.956305	1.80942e-07	2.73296e-06	0.855136	4.19731e-07	7.8841e-06	0.986134	2.94915e-06	4.93867e-05	0.940063	1.56985e-07	3.00105e-06	0.839479	6.47015e-06	0.000101396
RvY_01054	2.57343	0.00176876	0.0212733	0.699207	0.0199286	0.070986	-0.20018	0.622574	0.902564	-0.619436	0.0976595	0.271218	-0.300936	0.591489	0.765394	-1.41295	0.00944105	0.0306406	-0.427919	0.440176	0.618504	-0.579824	0.340956	0.529421	-0.425045	0.463723	0.636584	-0.482025	0.449393	0.632624
RvY_01055	-1.34475	0.487875	0.645204	-1.07758	2.24965e-05	0.000221906	0.371913	0.127897	0.549432	-0.393819	0.101465	0.278292	-1.04998	0.00372262	0.0221772	-0.470486	0.152282	0.282786	-0.497818	0.0761234	0.178141	-0.286209	0.393261	0.580215	-0.840075	0.00152916	0.00793378	-1.08497	0.00346265	0.0184754
RvY_01056	1.04519	0.0116258	0.0672881	1.20354	1.46988e-17	6.64338e-16	0.167536	0.328165	0.754532	-0.0711931	0.700836	0.848986	-0.0774743	0.74114	0.85833	-0.281965	0.107325	0.21701	-0.31267	0.0804699	0.185777	-0.718402	0.000651865	0.00446031	-0.310146	0.134012	0.27383	-0.720444	0.000523402	0.00396209
RvY_01057-2	-0.218084	0.892171	0.939032	-2.11921	0.334164	NA	-1.79829	0.140362	NA	-3.04821	0.0209512	NA	-2.163	0.313876	NA	-1.3434	0.294026	0.457632	-4.15272	0.0394472	NA	-5.08019	0.0281602	0.0896249	-0.378538	0.788488	0.878139	-1.9843	0.329622	NA
RvY_01057-1	-0.13231	0.974133	NA	NA	NA	NA	0.0909414	0.982219	NA	NA	NA	NA	NA	NA	NA	NA	NA	NA	NA	NA	NA	NA	NA	NA	NA	NA	NA	NA	NA	NA
RvY_01058-1	1.57984	0.00141566	0.0185948	0.749873	0.0280838	0.0920928	-0.203814	0.545717	0.872937	-0.563921	0.174789	0.385178	-2.2369	0.0339049	0.117753	-1.77509	0.00055703	0.00279528	-2.23813	0.000251299	0.00183353	-1.09845	0.0870539	0.206652	-2.01857	0.000615291	0.00370998	-1.53479	0.0746838	0.189936
RvY_01058-2	0.832087	0.370767	0.542871	0.394199	0.835335	NA	2.5396	0.309038	NA	1.94301	0.497977	NA	2.07827	0.602501	NA	1.18491	0.768987	NA	2.85172	0.325902	NA	-0.745807	0.85483	NA	0.956214	0.813377	NA	2.34891	0.56444	NA
RvY_01059-1	1.56182	0.0168558	0.0835205	0.421725	0.493158	0.676375	-0.0765496	0.905002	0.981485	-0.44291	0.49495	0.703587	-1.62234	0.274643	0.486448	-0.241067	0.76542	0.85714	-1.79131	0.100492	0.220252	-1.34713	0.362662	0.550653	-1.62563	0.140696	0.283357	0.640461	0.463317	0.64444
RvY_01059-2	NA	NA	NA	NA	NA	NA	NA	NA	NA	NA	NA	NA	NA	NA	NA	NA	NA	NA	NA	NA	NA	NA	NA	NA	NA	NA	NA	NA	NA	NA
RvY_01060	-0.999833	0.0415115	0.142095	-1.06577	0.229198	NA	0.296969	0.528652	0.867056	0.0380378	0.937935	0.971288	0.325015	0.78572	0.886268	0.0220547	0.969978	0.984061	-0.72343	0.303812	0.478697	1.05859	0.0833512	0.200161	-0.0692124	0.924229	0.956895	1.30708	0.0331217	0.104084
RvY_01061	-0.599781	0.22909	0.402702	-0.909168	0.2507	0.441281	0.429079	0.406374	0.808053	0.109678	0.808087	0.909043	-0.74645	0.556946	0.741493	-0.0807546	0.884919	0.933239	0.351727	0.57874	0.734353	0.811784	0.242225	0.419952	0.848598	0.111618	0.239551	0.286868	0.701928	0.825676
RvY_01062	-0.52625	0.111201	0.258264	-0.569214	0.415119	NA	0.0589944	0.845556	0.964406	-0.149348	0.628763	0.802468	-0.116089	0.835678	0.915937	-0.0766533	0.837855	0.90368	-0.380593	0.350517	0.529044	-0.254791	0.597527	0.749832	0.287736	0.430669	0.608611	-0.131722	0.845215	0.91435
RvY_01063	0.946848	0.0123885	0.0694764	-0.253885	0.542422	0.713566	0.911069	0.0655048	0.400067	-0.197208	0.71387	0.856734	-2.13077	0.0919435	0.2364	-1.74622	0.0160589	0.0473088	-1.41166	0.0787258	0.182665	-2.55353	0.034886	0.10519	-2.26991	0.00926424	0.0353446	-2.03179	0.0834535	0.205576
RvY_01064	-0.481162	0.598615	0.734264	-1.37495	0.0214009	0.0748852	1.39184	0.10225	0.49608	-0.854066	0.402785	0.625975	0.988535	0.414355	0.623714	-0.0456261	0.965788	0.982217	-1.24671	0.338492	0.515956	-0.881447	0.540051	0.706047	-0.769153	0.542666	0.70152	-2.11957	0.246083	0.432027
RvY_01065	-0.00381963	0.986241	0.992784	0.114799	0.423277	0.617693	0.18983	0.33722	0.762947	0.333119	0.126002	0.317656	0.453796	0.0768927	0.209986	0.338717	0.113	0.225672	0.198463	0.348795	0.527213	0.45399	0.0528222	0.143438	0.597901	0.00743082	0.0293483	0.259723	0.231175	0.415618
RvY_01066	0.627835	0.40945	0.577697	0.86805	0.0041687	0.0207176	0.131207	0.877293	0.972281	1.09146	0.000825778	0.0101205	1.47885	0.0294395	0.105541	0.16097	0.674498	0.79302	-0.746074	0.0673355	0.162168	0.544044	0.588058	0.742254	0.387371	0.373955	0.5542	1.38726	0.0167074	0.0628301
RvY_01067	-1.22509	0.00954239	0.059792	-0.357842	0.0437957	0.128829	0.375104	0.0860505	0.46046	0.798672	0.000690558	0.00895433	1.26407	1.67937e-06	4.81248e-05	1.34472	1.08396e-09	3.18716e-08	1.18109	7.11072e-09	2.35977e-07	1.4555	2.90518e-10	2.05275e-08	1.28637	8.96616e-10	3.29114e-08	1.27672	1.66068e-08	6.18007e-07
RvY_01068	0.910374	0.0100482	0.0617178	-0.143265	0.431096	0.623188	-0.200344	0.241143	0.684502	-0.145938	0.403498	0.626682	-0.332628	0.201859	0.399542	0.0386017	0.837886	0.90368	0.0646025	0.733038	0.842093	0.0272606	0.904437	0.947587	-0.131127	0.543709	0.702359	-0.308676	0.23931	0.424993
RvY_01069	1.89939	1.6595e-07	4.49653e-05	0.389741	0.123732	0.272032	-0.389661	0.213828	0.656132	-0.831827	0.0118127	0.0671994	-4.19117	6.0044e-06	0.000130631	-2.72334	2.78047e-08	5.4233e-07	-1.78515	0.00114165	0.00637512	-2.43147	0.00024258	0.00198083	-1.50497	0.00559206	0.0233554	-2.42143	0.00106873	0.00721094
RvY_01070	0.0990426	0.803658	0.882883	0.104094	0.486436	0.670719	0.0538228	0.729697	0.937035	-0.153901	0.336299	0.566779	-0.270311	0.233794	0.439482	-0.160187	0.309411	0.474317	-0.0261015	0.859349	0.922313	-0.151842	0.413292	0.599023	-0.248526	0.121635	0.254679	-0.371436	0.0411052	0.122666
RvY_01071	-0.94946	0.0500781	0.159528	-0.270366	0.0391103	0.118037	-0.0975565	0.598969	0.892382	-0.285234	0.125375	0.317007	-0.244288	0.348362	0.561798	-0.377333	0.0675248	0.151114	-0.13433	0.469915	0.644329	-0.290603	0.22853	0.403959	-0.235295	0.189774	0.351785	-0.356578	0.06093	0.163674
RvY_01072	1.58874	0.000180115	0.00503427	1.11114	5.26345e-06	5.9351e-05	-1.25539	0.000138434	0.0053188	-1.8395	2.18983e-06	8.5028e-05	-2.16993	0.0270917	0.0993973	-2.01017	8.86854e-06	7.86477e-05	-1.25929	0.00580831	0.0233204	-2.5754	5.97082e-05	0.000627228	-2.13201	2.07696e-05	0.000206853	-1.20549	0.053623	0.149014
RvY_01073	0.340839	0.795908	0.877992	1.8827	3.59474e-06	4.15979e-05	-0.202971	0.764736	0.945778	0.288335	0.33372	0.564075	0.606885	0.360543	0.57294	0.0775846	0.815315	0.889272	-1.40783	0.0288518	0.0844527	0.340533	0.686994	0.813665	0.411063	0.428704	0.606858	0.884015	0.158516	0.321189
RvY_01074	-4.56591	0.00213945	0.0238981	-0.35676	0.0415082	0.12365	-0.230707	0.49652	0.851633	-1.1534	2.67183e-05	0.000660748	-0.220307	0.540109	0.7285	-0.309679	0.3391	0.506191	-0.116556	0.79109	0.880743	-0.0764231	0.817018	0.895633	-0.431557	0.0976488	0.218838	0.277517	0.35252	0.545716
RvY_01075-2	0.543872	0.39683	0.566414	-0.644595	0.0753653	0.191637	0.189727	0.570529	0.880153	-0.422728	0.34184	0.572226	-2.38921	0.0149252	0.0643182	-1.69177	0.000455959	0.00235267	-2.17102	0.000235485	0.00173328	-2.12343	0.00148202	0.00877573	-1.25472	0.00585807	0.0242179	-2.26439	0.000925755	0.00639652
RvY_01075-1	-0.311572	0.618351	0.749889	-0.276157	0.187664	0.364039	0.16204	0.428566	0.820299	0.364308	0.0766426	0.231774	-0.405633	0.235641	0.441361	0.19746	0.406775	0.571458	0.13585	0.590269	0.743054	0.368879	0.263211	0.444005	0.241092	0.390326	0.570741	0.391303	0.278494	0.468805
RvY_01076	-0.315216	0.443856	0.60808	-0.268236	0.0899986	0.217147	0.0774307	0.670603	0.919906	0.594697	0.00416436	0.0326239	0.887722	4.5782e-06	0.000106743	1.13302	2.95431e-09	7.81956e-08	0.745273	1.05053e-05	0.000125221	1.09504	1.34614e-06	2.53298e-05	1.02653	3.6418e-08	8.44731e-07	0.922425	7.68341e-07	1.63455e-05
RvY_01077	1.70407	0.044937	0.149609	0.965082	7.93443e-11	1.69247e-09	-0.589831	0.00611077	0.096129	-0.532865	0.00182457	0.0179208	-0.613399	0.00476705	0.0269649	-1.36958	1.978e-08	4.10174e-07	-1.2134	2.77125e-09	1.07428e-07	-1.60667	2.21176e-06	3.84807e-05	-1.34574	4.75394e-12	3.00914e-10	-0.274695	0.149357	0.308178
RvY_01078	1.35646	0.0787089	0.210317	1.48719	4.42229e-14	1.34721e-12	-0.961201	8.91831e-05	0.00374445	-0.39098	0.226447	0.452169	-1.06667	0.0159305	0.0673127	-2.20884	2.16008e-07	3.17903e-06	-1.67012	1.60899e-05	0.000181439	-1.79169	0.000212444	0.00177773	-1.77842	5.03436e-05	0.000436659	-0.563167	0.121694	0.267405
RvY_01079	NA	NA	NA	NA	NA	NA	NA	NA	NA	NA	NA	NA	NA	NA	NA	NA	NA	NA	NA	NA	NA	NA	NA	NA	NA	NA	NA	NA	NA	NA
RvY_01080	-1.57333	0.0176755	0.0855886	0.319776	0.484852	0.669242	-0.409038	0.215981	0.659882	-0.595797	0.0717493	0.221796	0.137676	0.753677	0.86655	-0.0461641	0.898249	0.942364	0.179626	0.619193	0.764153	-0.0948822	0.830574	0.90401	0.290453	0.431179	0.60913	-0.147911	0.748224	0.855012
RvY_01081	2.85199	0.00482202	0.0394731	1.51199	3.0505e-30	3.73788e-28	0.74446	7.42698e-05	0.00325437	-0.236375	0.287249	0.517717	-0.420456	0.0488002	0.15207	-1.33948	5.10197e-13	3.70296e-11	-0.984177	8.23228e-08	1.99454e-06	-1.56611	1.31342e-09	7.48542e-08	-1.2388	4.60217e-08	1.02094e-06	-1.54995	2.60001e-14	5.45218e-12
RvY_01082-2	4.29334	0.000697524	0.0121058	1.98598	6.57968e-11	1.41997e-09	1.672	6.07051e-09	1.07573e-06	-0.263891	0.568197	0.761231	-1.22336	0.0837596	0.222118	-3.44404	2.40688e-06	2.53947e-05	-2.44523	0.00197898	0.00989047	-3.78694	0.000205033	0.00172299	-2.01748	0.00552581	0.0231262	-1.58676	0.0703759	0.181909
RvY_01082-1	3.79186	0.00260954	0.0271952	2.29737	2.04245e-29	2.37096e-27	1.59357	3.36517e-10	7.79815e-08	0.466828	0.161805	0.36822	0.0430579	0.90912	0.955765	-1.13574	5.45341e-05	0.000374087	-0.758277	0.0184561	0.0593273	-1.17396	0.000867922	0.00564312	-1.05651	0.003401	0.0155846	-1.81834	0.000110317	0.00110829
RvY_01083	1.48238	0.188238	0.355785	0.666722	0.000596198	0.0040411	-0.552094	0.0157201	0.179005	-0.860004	5.08746e-05	0.00115923	-0.42367	0.169047	0.356451	-1.42481	2.66281e-11	1.24475e-09	-1.08423	4.00755e-07	7.53825e-06	-1.09067	0.000505048	0.00362969	-1.46664	6.63036e-08	1.41999e-06	-0.88119	0.000375339	0.00302723
RvY_01084	1.76605	0.0331281	0.124728	0.59272	0.0823601	0.204013	-0.517242	0.269337	0.709402	-0.310594	0.503936	0.71103	-0.411719	0.609186	0.776934	-1.91802	0.00261693	0.010445	-1.02902	0.0792345	0.183492	-0.15435	0.829057	0.903421	-0.157398	0.77736	0.870512	-0.188404	0.770718	0.868357
RvY_01085	-2.57022	0.00794002	0.0536319	-0.481703	0.0287267	0.0936994	0.0837069	0.80017	0.953515	-0.831774	0.000169607	0.0030682	0.336058	0.161352	0.345588	-0.0634337	0.787817	0.871833	0.379111	0.0680451	0.163436	0.000844515	0.99726	0.998919	0.0816132	0.721246	0.834104	0.0289106	0.919726	0.958241
RvY_01086	-1.22553	0.402555	0.571629	-1.11189	0.182862	0.357616	0.460036	0.295393	0.727409	-1.65086	1.86283e-05	0.000498248	-2.08762	0.000639806	0.00563644	-0.57918	0.185781	0.327779	-0.794114	0.0353604	0.0989557	-0.855522	0.0497967	0.137159	-1.2786	0.00223902	0.010977	-1.94606	8.76938e-05	0.000912223
RvY_01087	0.365706	0.278845	0.454643	-0.104311	0.606938	0.760429	0.278897	0.214423	0.657358	0.0981873	0.682826	0.83902	-0.305663	0.302765	0.515573	-0.23672	0.358415	0.525858	-0.315632	0.221669	0.386167	-0.302975	0.284078	0.468078	0.0690595	0.791078	0.879168	-0.235855	0.464197	0.645256
RvY_01088	-0.490591	0.286865	0.462627	0.0598214	0.80123	0.889651	0.162545	0.443014	0.824508	0.587874	0.0180796	0.0898836	1.17326	4.1702e-06	9.95493e-05	1.27653	7.55899e-09	1.80343e-07	1.04497	1.05217e-07	2.43036e-06	1.40651	7.84173e-10	4.84822e-08	1.19262	3.60516e-09	1.13344e-07	1.18235	2.38207e-08	8.34737e-07
RvY_01089	-0.287253	0.29479	0.470528	-0.00729983	0.96926	0.985174	0.228987	0.245799	0.688864	0.230332	0.282483	0.512349	0.201992	0.511205	0.704755	0.495836	0.0128346	0.0394449	0.348053	0.0930091	0.207214	0.570203	0.0182867	0.06449	0.379794	0.0891956	0.204232	0.505297	0.0516639	0.145096
RvY_01090	-3.1268	0.00448656	0.0379726	0.561914	0.0929856	0.222439	-1.96935	0.000250425	0.00859723	-0.342641	0.523794	0.727169	2.51754	0.0204541	0.0805166	1.15428	0.00892824	0.0293004	0.907177	0.0905392	0.203234	0.973489	0.124453	0.266845	2.23449	1.30281e-08	3.41079e-07	3.08478	0.000732073	0.00525906
RvY_01091	-4.01594	0.00661237	0.0478143	0.683752	0.00384596	0.0193756	-1.15892	0.058334	0.376903	-1.27988	0.000254887	0.0042758	0.887941	0.180042	0.372051	-0.199283	0.721627	0.826377	-0.912569	0.150702	0.294835	-0.28193	0.76077	0.859934	-0.199496	0.506473	0.673626	0.561556	0.422863	0.60925
RvY_01092	0.811473	0.178854	0.344539	0.956666	0.00656386	0.0299736	-1.51933	0.00647369	0.0993819	-2.60245	3.54437e-05	0.000843072	-2.73851	0.0265502	0.0978797	-0.896101	0.189305	0.332549	-0.00442609	0.994278	0.997107	-1.22827	0.219292	0.393416	-1.04421	0.123582	0.257468	0.200488	0.770748	0.868357
RvY_01093	1.29797	0.0185421	0.0882638	0.753578	0.122972	0.271119	-0.68244	0.517893	NA	-0.0918086	0.928449	0.966766	-3.61095	0.1472	NA	-0.526626	0.709081	0.817788	-0.214579	0.862633	0.924205	-2.34357	0.220725	0.394836	-1.86432	0.254649	0.433098	-2.23532	0.320095	NA
RvY_01094	-0.126104	0.772816	0.861696	-0.364418	0.0603531	0.163491	0.340151	0.0741535	0.429063	0.391797	0.0402457	0.152841	-0.0168606	0.946966	0.975561	0.569803	0.0053855	0.0192449	0.443202	0.027941	0.082291	0.313404	0.253412	0.432311	0.542826	0.0105212	0.0392775	0.467271	0.0433426	0.127471
RvY_01095	-0.752003	0.16159	0.323961	-0.524865	0.000260246	0.00197065	-0.117157	0.455071	0.830723	0.0601901	0.74227	0.87288	-0.2426	0.367026	0.578434	0.0692312	0.684661	0.799796	0.222274	0.171066	0.322776	0.361485	0.0572975	0.15216	0.236785	0.150095	0.297517	-0.148387	0.39688	0.586467
RvY_01096	0.6346	0.0248865	0.105641	0.0247343	0.821259	0.902932	-0.0637445	0.63895	0.907835	-0.0892812	0.545618	0.743669	-0.347549	0.084052	0.222758	-0.192638	0.216355	0.366528	-0.168269	0.250866	0.421546	-0.411639	0.0210984	0.0719151	-0.360585	0.0168263	0.0569894	-0.281628	0.0595214	0.160904
RvY_01097	0.221058	0.747519	0.844744	0.0101397	0.984862	0.99245	-1.15002	0.011947	0.149337	-0.693249	0.184928	0.397954	0.501901	0.407521	0.617499	-0.225608	0.697657	0.809228	-0.102341	0.85832	0.921726	-1.81067	0.0841176	0.201513	0.238435	0.638855	0.777457	-0.739988	0.423025	0.609376
RvY_01098	-0.403654	0.538582	0.687388	-1.22632	0.234817	NA	-0.751015	0.285069	0.719923	-0.569746	0.525726	0.72872	0.209237	0.878533	0.940077	-2.58823	0.0292002	0.0771513	-3.42023	0.0258282	0.0776638	-0.836177	0.50564	0.678415	-0.300486	0.771192	0.866525	0.891473	0.355061	0.547823
RvY_01099	0.522786	0.31372	0.489717	0.0172288	0.934828	0.963394	0.235314	0.500588	0.853437	-0.530489	0.218502	0.442039	-0.585935	0.260692	0.471056	-0.696145	0.0768541	0.167243	-0.552426	0.173988	0.326815	-1.0247	0.0375996	0.111526	-0.839293	0.0688183	0.168259	-1.19839	0.0462364	0.134278
RvY_01100-1	1.21846	0.000947596	0.0147079	0.0135246	0.969306	0.985174	0.498752	0.172704	0.609828	0.126152	0.780353	0.893553	-1.11604	0.168033	0.355126	-1.5342	0.0280128	0.0745779	-1.84658	0.015419	0.0514122	-1.39649	0.172821	0.335365	-1.41503	0.0450903	0.122623	-3.36308	0.0120639	0.0490991
RvY_01100-2	3.36406	0.237439	NA	-0.582789	0.886429	NA	-4.02916	0.129078	NA	-3.03647	0.228897	NA	-2.74837	0.488268	NA	-1.11221	0.675069	NA	-2.0453	0.550063	NA	-2.97724	0.4528	NA	0.0538982	0.982919	NA	-0.848351	0.828678	NA
RvY_01101	-0.596906	0.114948	0.263262	1.34076	0.742473	NA	1.39617	0.727522	NA	2.13493	0.590587	NA	1.86657	0.643813	NA	NA	NA	NA	NA	NA	NA	NA	NA	NA	NA	NA	NA	3.28093	0.421364	NA
RvY_01102	-0.947122	0.44849	0.612068	0.378998	0.912327	NA	-2.64977	0.511027	NA	-1.65529	0.68141	NA	-1.35741	0.73632	NA	1.81195	0.556456	NA	1.08788	0.748529	NA	3.32839	0.237464	0.414255	0.803868	0.839591	NA	0.54359	0.892737	NA
RvY_01103	-1.23402	0.0305023	0.118772	NA	NA	NA	-0.517953	0.874509	NA	-2.21149	0.55597	NA	-1.88699	0.637909	NA	-1.94486	0.627577	NA	1.05233	0.71191	NA	-0.40075	0.919676	NA	-1.84004	0.646253	NA	0.969219	0.808986	NA
RvY_01104	-0.130364	0.711756	0.82024	0.358385	0.00848327	0.0366733	0.246451	0.115287	0.526559	0.534721	0.00159949	0.0163277	0.570373	0.0146199	0.063419	0.723215	6.76382e-06	6.22235e-05	0.430804	0.00586925	0.0235157	0.559157	0.00689999	0.0301349	0.711681	1.04741e-05	0.000115369	0.617745	0.00178554	0.0108754
RvY_r0007	0.0926344	0.951834	0.975022	1.34076	0.742473	NA	2.93858	0.365446	NA	NA	NA	NA	NA	NA	NA	3.44119	0.307607	NA	NA	NA	NA	NA	NA	NA	NA	NA	NA	NA	NA	NA
RvY_01105	-3.13079	0.00415385	0.035877	NA	NA	NA	-1.88539	0.643471	NA	-1.85576	0.648742	NA	-0.598867	0.883099	NA	-0.628591	0.877379	NA	0.101659	0.98009	NA	-0.826979	0.839121	NA	0.57783	0.886707	NA	1.30154	0.749309	NA
RvY_01106	0.381941	0.545961	0.693168	0.107754	0.893697	NA	0.0337511	0.971846	0.994886	-0.614429	0.524898	0.727977	-1.32896	0.474626	0.674877	-1.25304	0.336353	0.503284	-2.25598	0.135359	0.273006	-2.95523	0.121386	0.262419	-1.5553	0.262884	0.441769	-3.75177	0.103352	0.239039
RvY_01107	-0.942157	0.0469535	0.15352	-0.60675	0.450298	NA	0.102196	0.809167	0.95696	-0.371507	0.441186	0.659821	-1.49977	0.206549	0.405615	-1.00829	0.112212	0.224597	-0.347577	0.601795	0.751204	-0.770867	0.451833	0.634072	-1.03798	0.1249	0.259568	-1.33552	0.178682	0.349196
RvY_01108	-1.48847	0.00937577	0.0592697	-0.528413	0.616033	NA	0.438105	0.441384	0.824285	0.263248	0.625852	0.801214	1.69534	0.0141132	0.0618226	-0.0744238	0.916433	0.95177	0.685494	0.336839	0.514256	-0.195065	0.862269	0.922556	-1.27832	0.159132	0.309782	1.49934	0.0287285	0.0938328
RvY_01109	-1.47943	0.0594607	0.17677	0.621042	0.514309	NA	0.211897	0.826438	0.959812	0.627512	0.468834	0.683425	0.754259	0.664135	0.81161	-0.0160069	0.989269	0.994159	0.724163	0.493268	0.665235	1.96999	0.116836	0.255216	-0.518217	0.684907	0.809389	-0.0568774	0.972513	0.986855
RvY_01110	-0.575152	0.315573	0.49154	0.378996	0.915949	NA	-0.814281	0.402829	0.806322	-1.52839	0.131531	0.325215	-1.55417	0.367294	0.57858	-1.50135	0.241036	0.396834	-0.761974	0.574167	0.731185	0.687004	0.55405	0.716219	-1.71376	0.25916	0.437732	-1.11455	0.483271	0.662154
RvY_01111	-2.29264	0.0837679	0.218786	0.251851	0.92157	NA	-1.65596	0.280293	NA	-0.575731	0.679244	NA	-1.76156	0.509382	NA	-3.01321	0.17666	NA	-0.925857	0.625933	NA	-2.38065	0.352781	NA	-0.157172	0.927798	0.959531	-2.05529	0.477989	NA
RvY_01112	1.53418	0.0233452	0.101418	0.584805	0.207877	0.390401	0.390698	0.670927	NA	-0.0858212	0.940949	NA	-2.44436	0.333161	NA	-1.3774	0.349977	0.517194	0.867182	0.452918	0.629398	-1.06701	0.560704	0.720735	0.814828	0.452841	0.627425	-2.03238	0.382029	NA
RvY_01113	-1.20386	0.0255363	0.107394	-0.222762	0.149488	0.310813	-0.0171299	0.927252	0.988921	-0.348767	0.0361928	0.142806	-0.113039	0.730059	0.851462	-0.136695	0.398555	0.563752	0.162148	0.30396	0.478818	0.269913	0.198936	0.36803	0.0385212	0.817272	0.894594	-0.048652	0.808383	0.891762
RvY_01114	-1.43279	0.00587034	0.0443596	-0.212526	0.24587	0.436242	-0.243647	0.206957	0.650452	0.134256	0.491272	0.700837	0.101552	0.624339	0.787078	0.556191	0.00149505	0.00646047	0.360947	0.0874377	0.197967	0.459495	0.0381494	0.112867	0.456674	0.010379	0.038862	0.143894	0.488953	0.667102
RvY_01115	0.544082	0.079501	0.211356	-0.280653	0.0923771	0.221425	0.28347	0.11436	0.526276	0.270929	0.161358	0.367605	-0.191097	0.462695	0.666482	0.24598	0.241768	0.397898	0.0471446	0.825221	0.902781	0.0564936	0.824854	0.900828	-0.035123	0.891521	0.938575	0.141844	0.583883	0.741202
RvY_01116	-0.367484	0.291206	0.466811	-0.301352	0.136676	0.291122	0.038429	0.844212	0.964166	0.188264	0.368116	0.594971	-0.0472351	0.867762	0.935498	0.0863883	0.738093	0.838135	0.23661	0.341896	0.519899	0.438184	0.110673	0.246171	0.0151344	0.950424	0.9722	0.223557	0.429259	0.615136
RvY_01117	0.782479	0.415358	0.58352	0.17797	0.410377	0.606329	0.773654	0.00493522	0.081805	0.205369	0.461544	0.676695	0.208861	0.559543	0.743429	0.569141	0.0309547	0.0806776	0.685391	0.0108638	0.0389421	0.580033	0.078473	0.191637	0.217445	0.458276	0.632071	-0.17511	0.618207	0.766795
RvY_01118	-0.524918	0.701837	0.813478	0.630842	0.534263	NA	-1.2027	0.0636729	0.394883	-0.130331	0.823942	0.917503	-1.6271	0.243984	0.450473	0.103753	0.874191	0.926816	0.512039	0.455378	0.631701	-1.17856	0.302015	0.487426	-0.391678	0.636746	0.775884	-3.60397	0.0239134	0.0819026
RvY_01119	1.33249	NA	NA	2.84645	4.03351e-91	1.11204e-87	0.339173	0.124438	0.545861	0.545268	0.00729884	0.0481847	0.540304	0.0370453	0.125561	0.428275	0.0125968	0.0388119	-0.188796	0.329854	0.506559	-0.197068	0.344143	0.532689	0.110502	0.554894	0.71159	-0.0362667	0.848394	0.916296
RvY_01120-3	-3.06162	0.0720564	0.199882	-0.582789	0.886429	NA	-0.566244	0.694961	NA	-1.45901	0.406439	NA	-0.801704	0.753578	NA	-4.0012	0.135745	NA	-2.32855	0.354196	NA	-4.21525	0.196499	NA	-2.44377	0.330312	NA	-2.08658	0.534336	NA
RvY_01120-1	NA	NA	NA	NA	NA	NA	NA	NA	NA	NA	NA	NA	NA	NA	NA	NA	NA	NA	NA	NA	NA	NA	NA	NA	NA	NA	NA	NA	NA	NA
RvY_01120-2	NA	NA	NA	NA	NA	NA	NA	NA	NA	NA	NA	NA	NA	NA	NA	NA	NA	NA	NA	NA	NA	NA	NA	NA	NA	NA	NA	NA	NA	NA
RvY_01121-2	1.65814	0.500844	NA	NA	NA	NA	NA	NA	NA	0.892603	0.825453	NA	NA	NA	NA	NA	NA	NA	NA	NA	NA	NA	NA	NA	3.16716	0.414944	NA	NA	NA	NA
RvY_01121-1	0.829478	0.815531	NA	NA	NA	NA	0.0909414	0.982219	NA	NA	NA	NA	NA	NA	NA	NA	NA	NA	NA	NA	NA	NA	NA	NA	NA	NA	NA	NA	NA	NA
RvY_01122	1.61922	NA	NA	-0.433189	0.494741	0.677596	1.94388	7.26583e-17	5.47208e-14	1.5166	3.50251e-09	2.83476e-07	1.1757	0.117477	0.278088	1.49634	2.43178e-07	3.5225e-06	1.61208	0.00335585	0.0150608	1.8317	2.24067e-08	8.34166e-07	0.675634	0.367938	0.548364	1.87463	4.80552e-09	2.18164e-07
RvY_01123	-0.245778	0.610335	0.743448	-0.269366	0.281802	0.476936	0.371452	0.0478666	0.342107	0.872341	8.08509e-05	0.00168203	1.32102	6.08526e-09	4.71246e-07	0.992736	1.96144e-06	2.12978e-05	0.876602	2.54989e-05	0.00027001	1.03578	8.72103e-06	0.000121874	1.31703	1.95641e-08	4.82897e-07	1.1494	2.57187e-07	6.4718e-06
RvY_01124	0.304652	0.308152	0.483875	-0.418016	0.00304147	0.0158922	-0.320845	0.0905397	0.469855	-0.263191	0.0859897	0.250221	-0.879765	0.000133012	0.00161276	-0.482175	0.0104687	0.033348	-0.504131	0.00350626	0.0156465	-0.430802	0.052177	0.142132	-0.610244	0.00231281	0.0112651	-0.721231	0.000237632	0.00208873
RvY_01125	6.05834	2.74715e-05	0.00155075	0.793307	0.075888	0.192655	1.28633	1.64778e-05	0.000932197	0.743576	0.00312574	0.0267761	0.54427	0.212377	0.413625	0.781792	0.0135929	0.0413788	1.44034	5.56885e-07	9.89081e-06	1.34864	0.0393892	0.115426	0.162041	0.498045	0.666901	0.993516	0.00279707	0.0156347
RvY_01126	5.95637	NA	NA	0.322238	0.612613	0.76476	1.97533	1.56817e-07	1.78268e-05	0.742339	0.0843842	0.247299	-0.338643	0.671111	0.815843	-0.0106099	0.98289	0.990866	1.38132	0.000703262	0.00430061	1.7914	7.32618e-05	0.000741669	0.649609	0.510805	0.676985	0.934774	0.112789	0.253854
RvY_01127	0.0364437	0.972429	0.985787	NA	NA	NA	-3.01881	0.34146	NA	-1.37013	0.597414	NA	-1.39968	0.722092	NA	-2.71774	0.493433	NA	-0.972395	0.767653	NA	-2.89981	0.464996	NA	-2.61056	0.510674	NA	-0.761389	0.847877	NA
RvY_01128	0.449408	0.369399	0.541728	-1.16907	0.530374	NA	2.16535	0.202556	NA	1.4881	0.503563	NA	2.04558	0.517438	NA	1.25549	0.639695	NA	0.87523	0.794385	NA	1.40379	0.699066	NA	2.37705	0.302288	NA	1.05427	0.773047	NA
RvY_01129-1	0.36904	0.201183	0.370885	0.107402	0.671178	0.806379	0.253291	0.240932	0.684402	0.60454	0.00447867	0.0343521	0.161256	0.600559	0.771376	0.291951	0.22768	0.380013	0.123562	0.629299	0.771546	0.54035	0.0565207	0.150704	0.137303	0.612474	0.756733	0.218924	0.483261	0.662154
RvY_01129-2	-0.082861	0.979326	NA	NA	NA	NA	NA	NA	NA	NA	NA	NA	NA	NA	NA	NA	NA	NA	NA	NA	NA	NA	NA	NA	NA	NA	NA	NA	NA	NA
RvY_01130	-0.610612	0.0233552	0.101438	-0.6425	0.000633945	0.00426448	0.130357	0.494985	0.851338	0.375874	0.0534292	0.18442	0.467383	0.0485504	0.151545	0.826132	4.88493e-05	0.000340218	0.656681	0.000755966	0.00453783	0.8344	0.00063698	0.00438446	0.672251	0.00121209	0.00657621	0.415035	0.0628134	0.167405
RvY_01131-1	0.34176	0.42903	0.595624	0.524222	0.333685	0.531467	-0.483036	0.229024	0.673455	0.237166	0.648771	0.816384	0.899509	0.111871	0.269726	0.0298212	0.949356	0.97325	0.97637	0.0314605	0.0902708	0.936444	0.0574066	0.152281	0.856581	0.0880998	0.202574	1.15314	0.0202707	0.0727312
RvY_01131-2	NA	NA	NA	NA	NA	NA	NA	NA	NA	NA	NA	NA	NA	NA	NA	NA	NA	NA	NA	NA	NA	NA	NA	NA	NA	NA	NA	NA	NA	NA
RvY_01132	0.645338	0.314555	0.490438	0.782673	5.73849e-05	0.000511089	-0.332813	0.149084	0.581009	-0.24365	0.270522	0.500516	0.417366	0.156616	0.33903	-0.193199	0.398142	0.563463	-0.0631479	0.764983	0.86409	-0.169334	0.594572	0.747479	-0.0689603	0.737195	0.844321	0.212957	0.336873	0.529498
RvY_01133	2.30002	0.0575928	0.173483	-1.1093	0.695193	NA	-0.105847	0.969226	NA	1.35581	0.526187	NA	0.0019185	0.999618	NA	2.1949	0.357266	NA	-0.555962	0.890445	NA	3.37378	0.142554	NA	-1.19141	0.767862	NA	4.67934	0.0243169	0.0829625
RvY_01134-1	-1.32879	0.279384	0.455233	-1.55203	0.508419	NA	1.05692	0.280343	NA	0.318859	0.776894	NA	1.96883	0.234888	0.440521	0.451347	0.766343	0.857782	1.10383	0.385126	0.563531	2.73851	0.016869	0.0604231	1.00377	0.482097	0.652541	-0.566225	0.795837	NA
RvY_01134-3	NA	NA	NA	NA	NA	NA	NA	NA	NA	NA	NA	NA	NA	NA	NA	NA	NA	NA	NA	NA	NA	NA	NA	NA	NA	NA	NA	NA	NA	NA
RvY_01134-2	-0.13231	0.974133	NA	-0.582789	0.886429	NA	NA	NA	NA	NA	NA	NA	NA	NA	NA	NA	NA	NA	NA	NA	NA	NA	NA	NA	NA	NA	NA	NA	NA	NA
RvY_01134-4	-0.254904	0.802314	0.882225	-1.50506	0.53354	NA	4.11939	0.0450364	NA	3.1433	0.246608	NA	2.81113	0.482224	NA	2.58049	0.520485	NA	NA	NA	NA	4.33824	0.185627	NA	2.23647	0.580504	NA	NA	NA	NA
RvY_01135	2.55394	0.00064707	0.0115783	-1.18776	0.514326	NA	2.25607	0.162986	NA	1.94623	0.240527	NA	-1.73067	0.666444	NA	-1.76335	0.660553	NA	0.878156	0.779874	NA	-0.231632	0.953592	NA	1.25093	0.641274	NA	0.168499	0.966527	NA
RvY_01136	0.105426	0.801906	0.882032	-0.104559	0.678397	0.811146	0.261041	0.18258	0.622198	0.655074	0.00510857	0.0372576	0.815699	0.00143373	0.0106466	0.984685	1.48616e-06	1.65409e-05	1.11809	6.50545e-09	2.19153e-07	0.987422	0.000103225	0.000975811	1.00365	5.2437e-07	8.48594e-06	0.871657	4.85162e-05	0.000549227
RvY_01137	0.14446	0.731676	0.834047	-0.33518	0.200918	0.38128	0.209646	0.337381	0.762947	0.326106	0.183379	0.395713	0.274785	0.482636	0.6814	0.393806	0.153596	0.284398	0.54202	0.0337369	0.0952497	0.441387	0.153958	0.308964	0.496816	0.0572245	0.146161	0.718971	0.0351466	0.108766
RvY_01138	0.0154788	0.973797	0.986714	-0.263842	0.571004	0.732744	0.602162	0.208624	0.651394	0.712902	0.202916	0.422369	-1.18875	0.39849	0.608992	0.098027	0.889844	0.936293	-1.04606	0.309504	0.484583	-0.0774825	0.931194	0.963187	-0.87567	0.392201	0.572543	-1.75902	0.228304	0.412233
RvY_01139-1	0.214475	0.552256	0.697984	1.09996	0.17975	NA	-1.36995	0.201188	NA	-1.32882	0.241873	0.468438	-1.32386	0.49449	0.691383	0.142799	0.890445	0.936774	-2.79067	0.111229	0.237747	-4.31865	0.0385025	0.113589	-4.46703	0.0171534	0.0579044	-0.445197	0.807262	0.890955
RvY_01139-2	0.203663	0.917503	NA	-0.582789	0.886429	NA	0.0909414	0.982219	NA	0.861402	0.831537	NA	NA	NA	NA	NA	NA	NA	NA	NA	NA	NA	NA	NA	NA	NA	NA	NA	NA	NA
RvY_01140-2	-0.0944768	0.868516	0.925249	0.794953	0.652306	NA	1.13198	0.49899	NA	0.538918	0.80634	NA	-1.95217	0.626146	NA	-2.00209	0.617276	NA	-1.26128	0.752937	NA	-2.19092	0.584519	NA	0.225526	0.944824	NA	-0.056861	0.988678	NA
RvY_01140-1	0.829478	0.815531	NA	NA	NA	NA	NA	NA	NA	NA	NA	NA	NA	NA	NA	NA	NA	NA	NA	NA	NA	NA	NA	NA	NA	NA	NA	NA	NA	NA
RvY_01140-3	0.0182068	0.988517	0.993651	1.34076	0.742473	NA	NA	NA	NA	NA	NA	NA	NA	NA	NA	NA	NA	NA	NA	NA	NA	1.06674	0.793123	NA	NA	NA	NA	NA	NA	NA
RvY_01141	-2.53208	0.0466345	0.152884	-0.193911	0.491047	0.674968	0.841685	0.00504735	0.0829749	-1.23299	7.85692e-06	0.000246672	-0.240947	0.536385	0.725681	0.0713486	0.778435	0.866673	0.514987	0.0922544	0.205881	0.357047	0.234571	0.411108	-0.000622424	0.998019	0.99858	-0.256591	0.471665	0.65201
RvY_01142	-3.72671	0.0323119	0.122768	1.34076	0.742473	NA	-0.9252	0.784757	NA	1.04159	0.660421	NA	1.38482	0.694976	NA	-1.94486	0.627577	NA	2.47404	0.304319	NA	2.36895	0.352051	NA	-0.430324	0.913956	NA	0.00743625	0.99852	NA
RvY_01143	0.910785	0.053998	0.167398	0.418081	0.0749695	0.190923	0.0955789	0.679681	0.923192	0.00291537	0.990468	0.996102	-0.788972	0.638761	0.795775	-0.652648	0.0207385	0.0582808	-0.338471	0.279433	0.452638	-0.964321	0.00808724	0.0342132	-0.69181	0.0613055	0.154097	-0.168454	0.652594	0.791392
RvY_01144	-0.875383	0.13213	0.286894	3.06906	0.0932702	NA	0.717767	0.303846	0.734658	0.720829	0.333216	0.563835	1.50678	0.309723	0.522497	0.790075	0.375875	0.542145	0.66468	0.550515	0.713428	1.20246	0.363594	0.551524	-0.144005	0.911531	0.949913	1.39217	0.182921	0.355117
RvY_01145	-1.75025	0.000610112	0.011113	0.405453	0.793681	NA	0.595652	0.404363	0.806573	0.756579	0.317355	0.548843	1.10101	0.459274	0.663783	0.869325	0.361125	0.528316	1.2039	0.234567	0.402089	-0.869775	0.579752	0.735996	0.700603	0.486889	0.657027	0.682421	0.661245	0.797385
RvY_01146	-0.239009	0.609029	0.742428	0.967205	0.635171	NA	-0.240445	0.814959	NA	0.0771942	0.925756	0.965788	0.338858	0.830052	0.912799	0.291303	0.768801	0.859696	0.666665	0.504551	0.674045	-0.120621	0.930958	0.963187	0.389082	0.704007	0.82265	0.86384	0.502874	0.677974
RvY_01147	-0.0903193	0.83327	0.902043	-0.041682	0.863214	0.924884	-0.113576	0.67965	0.923192	-0.23104	0.450596	0.66738	-0.659	0.689258	0.827542	-0.967081	0.00567307	0.0200903	-0.544297	0.201424	0.362222	-0.673044	0.202709	0.372175	-0.0168283	0.959542	0.977245	-1.09822	0.0483348	0.138304
RvY_01148	0.239532	0.570761	0.712165	-0.0590411	0.818588	0.901412	0.216236	0.306568	0.736213	0.413911	0.0756615	0.229909	0.628039	0.0264736	0.097653	0.708483	0.00240837	0.00972517	0.583161	0.0155697	0.0517339	0.496784	0.078511	0.191696	0.76669	0.00165047	0.00847673	0.662781	0.0236449	0.081199
RvY_01149	0.0615246	0.786414	0.871613	0.183668	0.208559	0.391354	0.165668	0.327788	0.754508	0.32901	0.0624714	0.204076	0.442498	0.0526891	0.160799	0.623802	0.000451138	0.00233287	0.418924	0.0178096	0.0576442	0.479133	0.0251012	0.0821622	0.386862	0.0299715	0.0892441	0.379409	0.0681631	0.177888
RvY_01150	0.313618	0.373753	0.545683	-0.311856	0.133611	0.286444	0.0426377	0.808244	0.956619	0.122895	0.539302	0.739479	0.0781477	0.788011	0.887391	0.480208	0.0147948	0.0444006	0.112881	0.612248	0.759212	0.117919	0.648363	0.787164	0.56329	0.00677889	0.0272726	0.313673	0.255547	0.442874
RvY_01151	0.0552144	0.8798	0.932485	0.100711	0.709868	0.833489	-0.297686	0.222493	0.666927	-0.280781	0.25153	0.47893	-1.14914	0.0332945	0.1161	-0.387152	0.206166	0.354625	-0.39432	0.212026	0.37439	-0.3841	0.265025	0.44624	-0.405438	0.208203	0.375582	-1.52025	0.0195773	0.0708786
RvY_01152-2	-0.579569	0.388362	0.558754	-1.47657	0.683702	NA	-1.68798	0.675448	NA	-1.65529	0.68141	NA	-1.35741	0.73632	NA	-1.38061	0.732032	NA	-0.651465	0.871626	NA	-1.58241	0.694682	NA	-1.28534	0.749867	NA	0.54359	0.892737	NA
RvY_01152-1	-0.758874	0.288292	0.464112	1.16618	0.702649	NA	0.030387	0.993193	NA	-2.61707	0.516289	NA	-1.35741	0.73632	NA	2.26282	0.364034	NA	-0.651465	0.871626	NA	-1.58241	0.694682	NA	-1.28534	0.749867	NA	1.50537	0.708837	NA
RvY_01153-1	-0.897853	0.125952	0.278788	0.752084	0.491595	NA	0.565934	0.610224	NA	0.578331	0.602469	NA	-2.86149	0.337288	NA	-2.25843	0.294041	NA	-0.965465	0.60675	NA	1.77817	0.181165	0.346557	0.665682	0.624454	0.765988	-1.47655	0.570936	NA
RvY_01153-2	2.73379	0.498033	NA	NA	NA	NA	NA	NA	NA	NA	NA	NA	NA	NA	NA	NA	NA	NA	NA	NA	NA	NA	NA	NA	NA	NA	NA	NA	NA	NA
RvY_01154	0.237983	0.461899	0.624302	-0.0198641	0.919921	0.955141	0.200264	0.212925	0.655865	0.553826	0.00248915	0.0226128	0.465856	0.13793	0.310784	0.615018	0.000490052	0.00250757	0.345171	0.0883036	0.199251	0.508418	0.0227221	0.076138	0.751294	0.000145352	0.00108383	0.24511	0.25601	0.443444
RvY_01155	0.988362	0.00948667	0.0596255	0.231081	0.165217	0.333115	0.310016	0.0745048	0.43035	0.917357	5.45733e-05	0.00122119	1.19766	9.25002e-06	0.000186578	1.33923	5.35292e-11	2.29245e-09	1.53369	8.2852e-19	2.63825e-16	1.59232	2.78037e-09	1.43143e-07	1.69402	1.27348e-19	3.77853e-17	1.5048	2.08404e-16	8.09772e-14
RvY_01156	1.6432	8.00443e-07	0.000144306	0.732379	5.83069e-10	1.12611e-08	-0.29909	0.0635707	0.394728	-0.687443	0.00100653	0.0118018	-0.926387	0.0001671	0.00193931	-1.06133	1.72013e-09	4.80173e-08	-1.03965	1.90606e-07	4.08762e-06	-1.12082	5.46335e-08	1.75143e-06	-1.00059	3.694e-07	6.24822e-06	-1.1448	2.71567e-09	1.32877e-07
RvY_01157	-0.37661	0.414712	0.582741	-0.345519	0.0253627	0.0853526	-0.000298808	0.99859	0.999825	0.207186	0.239434	0.465997	0.465791	0.0117181	0.0539083	0.71121	8.2796e-05	0.000537804	0.558951	0.00088247	0.00517184	0.582329	0.00596934	0.0269369	0.659517	0.000124076	0.000946996	0.671887	0.000103002	0.00104674
RvY_01158	0.824332	0.00628545	0.0462975	0.371766	0.0157831	0.0596697	-0.512374	0.00912351	0.127243	-0.78301	0.00126037	0.0138043	-1.90297	0.25994	0.470155	-1.03859	1.69987e-05	0.000137728	-0.869618	0.00121515	0.00668783	-0.834428	0.00666175	0.0292791	-0.925934	0.000671801	0.00400158	-0.835431	0.00629058	0.0295431
RvY_01159	0.0891376	0.809473	0.886089	0.649871	2.0577e-07	2.87974e-06	0.00233474	0.987103	0.996744	-0.122573	0.495134	0.703689	-0.226247	0.340331	0.554018	-0.324655	0.0574011	0.132612	-0.538529	0.00233041	0.0112313	-0.723353	0.00771628	0.0329011	-0.586358	0.00182327	0.0092541	-0.808563	8.35119e-05	0.000873536
RvY_01160	-1.08593	0.11804	0.267615	0.261481	0.825884	NA	1.46721	0.129554	NA	0.745622	0.536404	NA	3.57694	0.0038776	0.0228382	-1.19545	0.554968	NA	1.25834	0.41274	0.591766	-3.11357	0.308452	NA	1.05934	0.472363	0.64451	-0.135209	0.957203	NA
RvY_01161	-0.132142	0.672895	0.791835	-0.329062	0.0610874	0.164833	0.0400172	0.799078	0.953394	0.0414335	0.822496	0.917153	0.0114044	0.957897	0.980738	0.25594	0.171149	0.307966	0.393121	0.0278299	0.0820539	0.388922	0.102019	0.232035	0.301426	0.126672	0.262181	0.147866	0.448505	0.632224
RvY_01162	0.330898	0.271033	0.446472	0.222641	0.0848398	0.20847	-0.199043	0.137644	0.564958	-0.229129	0.153478	0.357649	-0.379611	0.0332772	0.1161	-0.262212	0.0965653	0.199855	-0.0880457	0.603348	0.752862	-0.215788	0.254295	0.433124	-0.250893	0.126219	0.261433	-0.250035	0.129357	0.279603
RvY_01163	0.096546	0.740533	0.839952	0.0272126	0.878189	0.932473	0.286303	0.175138	0.612403	0.597255	0.00525023	0.0380459	1.04626	2.67146e-05	0.000446157	0.963243	4.26287e-06	4.20493e-05	0.60526	0.00414646	0.0179266	0.839317	0.000740761	0.00495833	0.88067	4.42832e-05	0.000392703	0.843762	0.000143207	0.00138096
RvY_01164-1	-1.61263	0.341752	0.516607	1.34076	0.742473	NA	-2.80191	0.388659	NA	-2.03368	0.523159	NA	0.646814	0.867373	NA	-1.54719	0.672396	NA	-1.755	0.65914	NA	-2.68315	0.500063	NA	-2.39387	0.54737	NA	-0.544782	0.891098	NA
RvY_01164-2	NA	NA	NA	NA	NA	NA	NA	NA	NA	NA	NA	NA	NA	NA	NA	NA	NA	NA	NA	NA	NA	NA	NA	NA	NA	NA	NA	NA	NA	NA
RvY_01165	-0.269961	0.384565	0.555271	0.0323569	0.86369	0.925005	0.357015	0.034286	0.285436	0.6048	0.0027167	0.0241519	0.823805	0.00015419	0.00182364	0.808385	4.0188e-05	0.000287743	0.538927	0.00282961	0.0130719	0.780599	0.000222596	0.00185372	0.944693	3.25705e-07	5.66385e-06	0.646204	0.000740474	0.00531075
RvY_01166	0.301976	0.50318	0.658214	0.0831326	0.866356	0.92633	-0.663329	0.312167	0.741398	-1.13928	0.0968106	0.269943	-1.02302	0.290484	0.503356	-1.32296	0.0957701	0.198657	-0.939528	0.262069	0.43442	0.130808	0.905844	0.948114	-3.38601	0.00209254	0.0103996	-1.27218	0.249337	0.435425
RvY_r0008	1.79124	0.660677	NA	NA	NA	NA	-2.7997	0.396984	NA	-1.15109	0.667589	NA	0.0919431	0.980086	NA	-1.54719	0.672396	NA	-1.755	0.65914	NA	-1.54316	0.696573	NA	-0.985326	0.792534	NA	0.414255	0.914615	NA
RvY_01167-1	-0.0013875	0.997449	0.998291	1.268	3.12972e-06	3.66785e-05	-0.738209	0.0658935	0.401546	-0.976851	0.00822395	0.0525389	-0.9351	0.364728	0.576492	-1.76011	6.77131e-05	0.000450599	-1.21396	0.00925887	0.0340843	-0.776807	0.132096	0.278159	-0.92068	0.0323835	0.0947519	-0.97733	0.145612	0.302959
RvY_01167-2	0.09286	0.831692	0.90136	1.29618	8.83237e-06	9.56811e-05	-0.784155	0.0780156	0.439221	-1.38924	0.000865467	0.0105036	-2.21306	0.0363379	0.123845	-2.35645	0.000146931	0.000878272	-1.90582	0.00179203	0.00916858	-1.68785	0.0101191	0.040762	-1.30093	0.018258	0.0607572	-0.819842	0.336419	0.529225
RvY_01168	0.824966	0.022318	0.0986796	1.14135	3.86237e-06	4.43689e-05	-1.18961	0.00029221	0.00959971	-1.66113	0.000287438	0.00466752	-1.94489	0.0441567	0.142095	-2.76608	5.24641e-08	9.37151e-07	-3.66343	6.3606e-08	1.59389e-06	-2.95016	0.000110689	0.00103576	-2.48085	1.71821e-06	2.41805e-05	-2.25922	0.000717538	0.0051687
RvY_01169	-2.08487	0.0946393	0.234982	-0.572387	6.12061e-05	0.000541283	0.365258	0.0637918	0.395011	0.110732	0.569866	0.762319	0.0619892	0.788396	0.88767	0.519969	0.00872191	0.0287533	0.470926	0.0307907	0.0886823	0.206824	0.374662	0.561903	0.147803	0.478587	0.649704	0.110541	0.630128	0.775176
RvY_01170-2	0.279754	0.499695	0.655733	-0.263647	0.721488	NA	-0.933001	0.16478	0.600607	-0.728794	0.302205	0.532845	0.403355	0.697269	0.831995	-0.888474	0.298136	0.462291	-0.7883	0.449447	0.626538	0.0492288	0.956242	0.978065	-1.73907	0.104385	0.228927	-3.06009	0.0722126	0.185271
RvY_01170-1	0.240736	0.68942	0.804523	-1.80485	0.100191	NA	0.360748	0.745275	NA	-1.28523	0.418311	NA	1.31219	0.526193	0.7174	-0.164427	0.920678	0.95384	-0.153605	0.932632	NA	0.973437	0.579841	0.736007	-1.45756	0.483918	NA	1.51081	0.343549	0.536511
RvY_01171	NA	NA	NA	NA	NA	NA	NA	NA	NA	NA	NA	NA	NA	NA	NA	NA	NA	NA	NA	NA	NA	NA	NA	NA	NA	NA	NA	NA	NA	NA
RvY_01172	0.68099	0.108912	0.255154	0.552869	0.00509914	0.0246892	1.0421	3.48517e-05	0.00173539	0.561029	0.013894	0.0752076	0.551466	0.022467	0.0865293	-0.0574635	0.78722	0.871529	0.214535	0.273764	0.446706	-0.0141467	0.953983	0.976886	-0.00344835	0.987414	0.993305	-0.177618	0.442963	0.62702
RvY_01173	0.194177	0.560271	0.704219	-0.039957	0.831017	0.908145	0.264281	0.101016	0.493497	0.290745	0.123718	0.314614	0.599551	0.00479444	0.0270728	0.535612	0.00389672	0.014618	0.319779	0.0815111	0.187598	0.373095	0.103503	0.234601	0.355559	0.0602927	0.151927	0.364272	0.138596	0.292445
RvY_01174	-0.536941	0.0750442	0.204836	-0.376488	0.0186022	0.0675263	0.0638862	0.68269	0.924081	0.291587	0.160516	0.366491	0.596748	0.00411003	0.0238949	0.654835	0.000127828	0.000778946	0.649619	0.000396073	0.00267721	0.515381	0.0200179	0.0688962	0.71077	0.000102055	0.000805176	0.705918	0.00012225	0.00121068
RvY_01175	NA	NA	NA	NA	NA	NA	NA	NA	NA	NA	NA	NA	NA	NA	NA	NA	NA	NA	NA	NA	NA	NA	NA	NA	NA	NA	NA	NA	NA	NA
RvY_01176	-0.712456	0.053267	0.16628	0.67166	0.107282	0.246565	-0.11124	0.755475	0.943735	0.254454	0.45332	0.669612	0.459022	0.422004	0.630052	0.171302	0.674096	0.792921	0.210006	0.603533	0.753023	0.396578	0.394381	0.581226	0.264782	0.50636	0.673538	0.1346	0.816082	0.896496
RvY_01177	0.846733	0.00453196	0.0382204	0.0344856	0.823375	0.9044	-0.274302	0.151312	0.583858	-0.509517	0.00362678	0.0296615	-0.683492	0.0016964	0.0121312	-0.482535	0.0076692	0.0258406	-0.545369	0.00546357	0.0222003	-0.81991	0.00563333	0.0256885	-0.314523	0.174082	0.330261	-0.587871	0.0202803	0.0727459
RvY_01178-2	-0.669617	0.780918	NA	NA	NA	NA	NA	NA	NA	NA	NA	NA	NA	NA	NA	NA	NA	NA	NA	NA	NA	NA	NA	NA	NA	NA	NA	NA	NA	NA
RvY_01178-1	-3.71791	0.00615521	0.0456752	0.426314	0.855445	NA	-1.47251	0.715688	NA	0.263317	0.934876	NA	1.61836	0.682184	NA	1.0052	0.790332	NA	-0.453709	0.910619	NA	-1.38075	0.732646	NA	2.41732	0.419111	NA	0.755756	0.851689	NA
RvY_01179-1	-3.92708	0.00117903	0.016726	0.419841	0.823566	NA	1.05992	0.544203	NA	-0.473713	0.851391	NA	-1.95217	0.626146	NA	0.185388	0.951491	NA	-1.26128	0.752937	NA	-0.802773	0.840116	NA	0.278021	0.925416	NA	2.49914	0.320461	NA
RvY_01179-2	NA	NA	NA	NA	NA	NA	NA	NA	NA	NA	NA	NA	NA	NA	NA	NA	NA	NA	NA	NA	NA	NA	NA	NA	NA	NA	NA	NA	NA	NA
RvY_01180	0.82261	0.0017046	0.0207916	1.34683	1.89906e-18	9.06615e-17	-0.17849	0.232331	0.67623	-0.782084	0.000102903	0.00203909	-0.457046	0.112095	0.269965	-1.02695	6.40047e-10	2.00597e-08	-0.643974	7.72305e-05	0.000683122	-1.19791	8.37585e-08	2.49994e-06	-0.607718	0.00202772	0.0101329	-0.898322	3.96637e-07	9.32379e-06
RvY_01181	0.179	0.621043	0.752133	-0.323554	0.0539996	0.150419	0.197268	0.172282	0.609334	0.308925	0.0962801	0.269368	0.357976	0.0658379	0.187922	0.564476	0.000478579	0.00245795	0.62474	5.32499e-05	0.000496628	0.506434	0.0786855	0.191987	0.71481	9.48544e-05	0.000755969	0.623424	0.000368968	0.00298496
RvY_01182	-0.338904	0.191264	0.359475	0.162559	0.659224	0.796624	-0.453081	0.213132	0.655866	-0.224808	0.547029	0.744748	-0.538729	0.380933	0.593029	-0.895598	0.0868429	0.184034	-0.756331	0.127962	0.262278	-0.0523694	0.924898	0.959038	-1.52099	0.0192513	0.0634375	-0.0565104	0.91934	0.95814
RvY_01183-3	-3.94069	0.0258981	0.108148	-0.582789	0.886429	NA	-1.58934	0.313291	NA	1.18022	0.237687	NA	1.14772	0.521129	0.713522	1.3965	0.212899	0.362768	-0.121981	0.937785	NA	1.07717	0.503868	0.676891	1.90392	0.0961605	0.216183	1.29451	0.413519	0.601122
RvY_01183-1	NA	NA	NA	NA	NA	NA	NA	NA	NA	NA	NA	NA	NA	NA	NA	NA	NA	NA	NA	NA	NA	NA	NA	NA	NA	NA	NA	NA	NA	NA
RvY_01183-2	NA	NA	NA	NA	NA	NA	NA	NA	NA	NA	NA	NA	NA	NA	NA	NA	NA	NA	NA	NA	NA	NA	NA	NA	NA	NA	NA	NA	NA	NA
RvY_01184	-0.662424	0.143439	0.301086	-0.231909	0.327485	0.525233	-0.237576	0.396431	0.80326	-0.208835	0.43871	0.657301	-0.431777	0.249386	0.457167	-0.329375	0.242664	0.398882	-0.288842	0.328	0.504563	-0.407269	0.224649	0.399533	0.0760346	0.786972	0.877189	-0.435576	0.215027	0.395588
RvY_01185	-0.42244	0.215312	0.387276	-0.407423	0.00117474	0.00724147	-0.688618	0.0022871	0.04703	-0.905758	0.000117254	0.00229067	-0.831482	0.000206324	0.00228449	-1.13895	1.03347e-08	2.3442e-07	-0.703568	0.000160329	0.00125174	-0.763969	0.00815813	0.0344352	-0.932327	1.61297e-05	0.000165887	-0.596395	0.0180459	0.0665006
RvY_01186	-1.98402	0.000352856	0.00780026	0.153237	0.901557	NA	2.50698	0.0764982	NA	2.17375	0.193677	NA	1.58168	0.663924	NA	1.36325	0.585078	NA	1.27453	0.661223	NA	2.81097	0.216228	NA	0.816689	0.803655	NA	0.243844	0.95161	NA
RvY_01187-1	0.807022	0.098303	0.240458	0.883886	0.275085	NA	-0.930114	0.481544	NA	0.155054	0.899129	NA	1.1155	0.501169	0.69705	0.0384805	0.980271	0.98931	0.691474	0.668585	0.799228	0.25653	0.899523	0.944966	0.319336	0.851383	0.915194	0.633792	0.772002	NA
RvY_01187-2	2.35029	0.023328	0.101412	1.81211	0.467019	NA	-2.86721	0.4759	NA	-0.0498845	0.985178	NA	-1.57111	0.696037	NA	2.55662	0.198123	NA	0.132713	0.972421	NA	-1.81334	0.652024	NA	-0.113982	0.977236	NA	0.323499	0.935884	NA
RvY_01188	-0.0749539	0.944349	0.970548	-0.980706	0.476898	NA	-0.294869	0.589961	0.887673	-0.195144	0.707092	0.85234	0.983249	0.363091	0.575094	-0.578156	0.427282	0.591232	-0.394059	0.586649	0.740248	0.93774	0.23362	0.410012	-1.01009	0.286103	0.466691	-1.25633	0.322979	0.51568
RvY_01189	0.511907	0.153324	0.314009	-0.388299	0.0110061	0.0450794	-0.16159	0.405019	0.806573	-0.139703	0.450248	0.667265	-0.891097	0.000246029	0.0026366	-0.121135	0.522353	0.677507	-0.182868	0.32007	0.496283	-0.408252	0.0831093	0.199754	-0.332946	0.108548	0.234829	-0.481244	0.0298629	0.0963477
RvY_01190	0.0434225	0.892197	0.939032	0.0774138	0.603009	0.757475	0.0645276	0.700149	0.927094	-0.273148	0.11664	0.304114	-0.571644	0.00356488	0.0214519	-0.588332	0.000644213	0.00314913	-0.528251	0.000319029	0.0022234	-0.853366	6.0075e-06	8.88865e-05	-0.686561	9.56179e-05	0.000760776	-0.917178	1.53564e-06	2.94873e-05
RvY_01191	-0.428382	0.640589	0.767242	-1.14213	5.74211e-05	0.000511089	1.47244	0.0815407	0.445608	0.154886	0.921332	0.963946	-1.105	0.484861	0.682973	-0.716573	0.498931	0.657618	-0.577304	0.612479	0.759296	1.11287	0.2229	0.39729	-0.588576	0.574705	0.728393	0.399391	0.711269	0.830889
RvY_01192	0.40446	0.451236	0.614312	-0.285028	0.796725	NA	-0.230127	0.848765	NA	-1.55702	0.330138	NA	-3.86883	0.230299	NA	-3.89142	0.104762	NA	0.00288191	0.998639	NA	-2.66464	0.307226	NA	-0.0512259	0.978488	0.988062	0.865397	0.647637	0.788202
RvY_01193	0.297242	0.744206	0.842305	0.970414	0.161446	0.327765	-1.04271	0.00110581	0.0274516	-1.5575	5.68357e-05	0.001265	0.201287	0.67075	0.815506	-0.69243	0.0669197	0.150077	-0.528777	0.0382631	0.105403	-0.276399	0.718694	0.8336	0.0484541	0.872781	0.927722	-0.000447425	0.99892	0.999374
RvY_01194	0.986692	0.133711	0.288589	0.914472	0.00196403	0.0111416	-0.465031	0.288639	0.722734	-0.774244	0.0696606	0.217842	-0.796936	0.470738	0.672187	-1.76421	0.00942266	0.0306026	-1.99309	0.00248767	0.0118146	-1.70068	0.011147	0.0439259	-0.844329	0.118364	0.249628	-0.503319	0.506719	0.681419
RvY_01195	-0.441845	0.502939	0.658064	0.310838	0.105075	0.242877	-0.134809	0.560903	0.878158	-0.885153	1.6617e-05	0.000454198	-0.559884	0.0280674	0.1018	-0.27109	0.231583	0.385181	-0.0142565	0.947466	0.971635	-0.281822	0.305311	0.490909	-0.367547	0.0899524	0.205502	-1.10961	2.17889e-05	0.00027947
RvY_01196	-0.331428	0.356266	0.530168	0.192419	0.733455	0.846879	0.593929	0.490141	0.849446	-0.393102	0.719715	NA	-0.229511	0.904252	0.954044	-0.701809	0.616053	0.750673	-2.08793	0.229221	0.395459	-1.77434	0.35042	0.539218	-1.76317	0.325479	0.507441	-0.839024	0.650533	0.79027
RvY_01197	-2.02333	0.217185	0.389426	-0.650582	0.0103429	0.0428319	0.430113	0.175576	0.612968	-1.74074	2.971e-18	1.31993e-15	-1.53554	2.18064e-08	1.35742e-06	-1.2889	2.8469e-05	0.000213363	-0.187215	0.344573	0.522841	-0.574111	0.0667828	0.170076	-0.996771	5.64664e-06	6.79219e-05	-1.50175	1.29102e-06	2.56092e-05
RvY_01198	1.3123	0.000298104	0.00698653	0.132869	0.411513	0.607682	0.253656	0.204522	0.649329	-0.582478	0.00395614	0.0315513	-1.47789	0.0050721	0.0283089	-1.23856	2.33156e-08	4.67345e-07	-0.922853	0.00124774	0.00684186	-1.78317	1.83999e-10	1.37e-08	-1.417	2.8841e-08	6.8345e-07	-2.08157	3.95373e-08	1.2961e-06
RvY_01199	-0.70992	0.0737726	0.202848	-0.229031	0.737974	NA	0.180117	0.829072	0.960426	0.0378138	0.965026	0.984456	-3.12034	0.182539	0.375209	-1.21443	0.373649	0.540504	-0.826688	0.557621	0.718807	1.39875	0.314643	0.500896	-0.832376	0.553368	0.710358	0.320533	0.838755	0.910725
RvY_01200	-1.53281	0.0203581	0.0935396	-0.839623	0.206738	0.388744	0.327347	0.620776	0.902173	-1.36782	0.106858	0.28795	-0.837937	0.5626	0.745813	-0.807314	0.382083	0.548047	-1.97381	0.102894	0.224488	-0.655472	0.591727	0.744945	-0.657322	0.546918	0.70516	1.34166	0.119855	0.26469
RvY_01201	-1.80154	0.0496305	0.158817	-0.580988	0.0519406	0.145788	0.384704	0.237563	0.681256	-0.714375	0.00179248	0.0176334	-0.195304	0.46304	0.66683	0.292288	0.246833	0.40344	0.277167	0.20949	0.37168	-0.311234	0.4917	0.666579	-0.0465707	0.857503	0.918652	-0.319656	0.2518	0.437962
RvY_01202-1	-0.681547	0.123128	0.274975	-2.15635	0.186441	NA	0.360224	0.749422	NA	1.29371	0.18633	NA	1.46925	0.447736	0.653252	1.10608	0.356275	0.524392	1.38636	0.269609	0.442858	1.76979	0.201294	0.370608	0.558851	0.711468	0.82777	-2.04287	0.538863	NA
RvY_01202-2	0.738602	0.343799	0.518473	-0.298264	0.803363	NA	1.23118	0.296832	NA	0.410734	0.799664	NA	-0.413613	0.903857	NA	1.91638	0.162311	0.296377	-1.3272	0.632955	NA	-0.886718	0.781946	NA	1.20675	0.535738	0.696357	1.07175	0.666986	NA
RvY_01203	0.632532	0.0422642	0.14397	-0.0344364	0.943184	0.968476	-0.863419	0.300129	NA	-1.47008	0.11671	NA	-1.38537	0.417219	0.626069	-0.0596614	0.950491	0.97351	0.70655	0.440884	0.618944	0.646387	0.583717	0.739268	-1.89211	0.179233	0.337395	-0.260197	0.869982	0.929618
RvY_01204	-0.723771	0.0981179	0.240191	0.693565	0.523455	NA	1.21796	0.19608	NA	0.713327	0.497234	NA	0.65288	0.715356	0.842364	1.47507	0.152403	0.282972	0.805947	0.57523	0.732121	-0.690146	0.741023	0.847836	0.787223	0.534439	0.695583	0.891114	0.617808	0.76644
RvY_01205	-0.4049	0.1391	0.29594	-0.138908	0.588594	0.746008	0.117257	0.531631	0.867895	0.159195	0.499144	0.706568	0.434446	0.127062	0.293984	0.100147	0.65252	0.779002	0.294955	0.19897	0.35915	0.372858	0.193819	0.362534	0.415882	0.0768566	0.182676	0.309474	0.244034	0.429686
RvY_01206	-0.688437	0.0330423	0.124491	-0.262453	0.164693	0.332499	0.246416	0.153953	0.588539	0.547385	0.00799398	0.0515897	1.06381	8.31254e-05	0.00112635	1.09232	3.09008e-09	8.1321e-08	0.85548	2.48621e-06	3.64989e-05	1.06715	8.82517e-06	0.000122465	0.933098	1.19967e-06	1.76871e-05	1.03005	7.97556e-08	2.34666e-06
RvY_01207	-5.50345	NA	NA	-0.831883	1.41706e-09	2.62203e-08	-0.0732455	0.627719	0.904811	-0.140858	0.463445	0.678241	-1.05094	5.46152e-08	2.87669e-06	-0.285244	0.180197	0.319974	-0.350229	0.0211767	0.0663737	-0.689519	0.00358731	0.01789	-0.736057	4.95469e-05	0.000430781	-0.832588	2.934e-07	7.24505e-06
RvY_01208	-0.357651	0.268723	0.443857	0.638857	0.000382381	0.00274896	0.153539	0.457901	0.831919	0.486877	0.0202085	0.0965741	0.860456	0.00904476	0.0444046	0.704568	0.00416627	0.0154485	0.550286	0.00426377	0.0183062	0.870046	0.00037868	0.00284817	0.919657	1.89209e-05	0.000191114	1.03382	6.68239e-07	1.45199e-05
RvY_01209	-0.352244	0.267065	0.442465	0.0280349	0.93185	0.962074	-0.372023	0.228357	0.673116	-0.691083	0.023471	0.107442	0.137853	0.740489	0.857936	-0.6416	0.0703492	0.156042	-0.518095	0.174606	0.327653	-0.141666	0.724292	0.836312	-0.431998	0.240296	0.415478	-0.729183	0.211908	0.391706
RvY_01210	-2.10757	0.11592	0.264535	-0.135753	0.738644	0.849932	-1.60043	0.00395854	0.0704586	-3.09722	1.52189e-11	2.06183e-09	-1.56613	0.000242365	0.00259948	-2.46303	6.17287e-08	1.08384e-06	-1.21452	0.0102155	0.037005	-2.21553	1.96829e-05	0.000243818	-0.937001	0.00743759	0.0293668	-1.67514	0.000270279	0.00231861
RvY_01211-1	-0.73732	0.171648	0.335911	0.241206	0.463328	0.651231	-0.286736	0.449435	0.826822	-0.721715	0.0282027	0.121381	-0.343447	0.539513	0.728421	-1.25835	0.00411153	0.0152866	-0.953269	0.0214668	0.067099	-0.46671	0.309534	0.495783	-0.544378	0.16526	0.317886	-0.789231	0.0990099	0.232083
RvY_01211-2	-0.650025	0.79038	NA	NA	NA	NA	-1.8044	0.658021	NA	-0.043271	0.991462	NA	-0.509801	0.900464	NA	-0.55471	0.891768	NA	0.182655	0.96426	NA	-0.745807	0.85483	NA	-0.453501	0.91142	NA	1.38713	0.733627	NA
RvY_01212	1.93933	0.0215719	0.0966086	0.371357	0.0457018	0.133122	-0.521234	0.0752247	0.431646	-0.436833	0.100044	0.275567	-0.740066	0.0492067	0.15286	-0.48659	0.115607	0.229418	-0.72289	0.019702	0.0625876	-0.781872	0.0355321	0.106859	-0.504894	0.0947959	0.213913	-1.04287	0.0164654	0.0621854
RvY_01213-1	0.810056	0.0355711	0.129546	0.25428	0.0536624	0.149668	-0.498894	0.00546878	0.088218	-0.502521	0.00581475	0.0412024	-0.471683	0.021988	0.0851381	-0.249229	0.169395	0.305674	-0.362643	0.0455388	0.120673	-0.41257	0.0579074	0.153104	-0.311791	0.105287	0.230232	-0.552332	0.0124041	0.0500828
RvY_01213-2	1.44584	0.01169	0.067537	0.758854	0.376801	NA	-0.868412	0.380423	NA	-1.80924	0.154471	NA	-0.17336	0.908727	0.955765	-0.741384	0.58023	0.723844	-3.07381	0.106867	NA	-1.06971	0.534058	0.701258	-3.19793	0.0964361	0.216666	-2.87689	0.218913	NA
RvY_01214	1.6551	0.00114035	0.016398	0.545336	0.172388	0.343529	-0.995691	0.0924	0.472991	-1.72648	0.00105953	0.0122391	-2.55411	0.0601313	0.176633	-4.07172	7.99405e-06	7.18162e-05	-3.10783	0.000498798	0.00322015	-2.32776	0.0243118	0.0803325	-2.14002	0.00342945	0.0156838	-2.96522	0.0109998	0.0455831
RvY_01215-1	-0.496433	0.313419	0.489349	0.0811361	0.798612	0.887772	0.280619	0.31075	0.739881	-0.0260856	0.944578	0.973959	-0.854416	0.0879091	0.22975	0.203665	0.545165	0.696804	-0.305805	0.438804	0.617223	-0.646954	0.160897	0.318233	-0.343894	0.38305	0.56413	-0.982955	0.0904979	0.217574
RvY_01215-2	-0.13231	0.974133	NA	NA	NA	NA	NA	NA	NA	NA	NA	NA	NA	NA	NA	NA	NA	NA	NA	NA	NA	NA	NA	NA	NA	NA	NA	NA	NA	NA
RvY_01216	-0.851083	0.410977	0.57921	-1.63769	0.123614	NA	-1.40542	0.23472	NA	-0.954796	0.376739	0.60286	-2.30785	0.227269	0.432437	-2.26667	0.0902058	0.189365	-2.70973	0.088772	0.20005	-3.85061	0.0371259	0.110566	-1.95375	0.162329	0.314073	-3.62321	0.0758071	0.191972
RvY_01217	-2.39778	0.188729	0.356358	1.34076	0.742473	NA	-2.00094	0.545409	NA	-0.770664	0.808612	NA	0.198506	0.959972	NA	-0.0645477	0.985376	NA	-0.960215	0.81112	NA	-1.00981	0.80093	NA	1.12905	0.713081	NA	0.243844	0.95161	NA
RvY_01218	-0.9263	0.106289	0.25183	0.0819303	0.807897	0.894797	0.312242	0.520998	0.863553	-0.193326	0.682499	0.838832	-0.454201	0.7006	0.833849	-0.132936	0.807478	0.883846	-0.160833	0.81315	0.894478	0.43428	0.579044	0.735233	-0.434874	0.473185	0.645367	0.571454	0.53498	0.704675
RvY_01219	-0.188488	0.706047	0.816212	0.337869	0.247903	0.438455	0.500714	0.0565471	0.371129	0.666331	0.00919333	0.0567256	1.13147	0.00035143	0.00348218	0.607928	0.0398216	0.0989619	0.772721	0.00911186	0.033703	0.962334	0.00361073	0.017981	1.12026	1.63542e-05	0.000167686	0.664642	0.139519	0.293781
RvY_01220	-0.305904	0.612228	0.74514	0.790678	0.673091	NA	-0.739951	0.575928	NA	1.03102	0.382166	NA	1.11368	0.645514	0.800277	-0.511482	0.777972	NA	0.603602	0.748957	0.853444	-0.29572	0.890738	NA	0.898441	0.571551	0.726316	-1.95656	0.565167	NA
RvY_01221	-0.0265458	0.932166	0.963024	-0.362902	0.0244526	0.0828458	0.0947899	0.558426	0.877746	0.144344	0.395806	0.619631	-0.177291	0.483195	0.68168	0.270669	0.118755	0.234163	0.232038	0.182395	0.3381	0.334704	0.116659	0.254989	0.0923195	0.613527	0.757489	0.0836165	0.695112	0.821095
RvY_01222	0.469494	0.113304	0.260836	0.238139	0.137212	0.291781	-0.27295	0.112758	0.522186	-0.123782	0.495009	0.703592	0.0618285	0.780206	0.883638	0.201631	0.324287	0.490665	0.00532903	0.979113	0.989845	-0.0484802	0.845186	0.913666	0.496716	0.0127809	0.0460559	0.510638	0.014537	0.0565514
RvY_01223	0.932216	0.0649185	0.186703	-0.448871	0.0258679	0.0866295	1.25286	4.87017e-07	4.58481e-05	0.864589	0.000356431	0.00547788	0.0662948	0.805865	0.898783	-0.16792	0.522417	0.677523	-0.286982	0.312187	0.487642	-1.11938	8.06433e-05	0.000799925	-0.68318	0.0147347	0.0515858	-0.526255	0.0582868	0.158344
RvY_01224	-0.199391	0.65037	0.775091	0.381694	0.55828	0.724019	0.756733	0.000945792	0.0246684	0.778354	0.0174899	0.0876886	1.84594	2.68903e-07	1.05374e-05	1.07747	0.000246824	0.00138193	0.899513	0.0052911	0.0217065	1.02558	0.0113874	0.0445617	1.05525	0.000396668	0.00257012	1.04355	0.0476928	0.137091
RvY_01225	0.646535	0.0858383	0.221835	0.633576	0.0187378	0.0678623	0.428281	0.170603	0.607334	0.078074	0.784166	0.895697	0.407144	0.239032	0.44577	0.0923192	0.749918	0.847237	-0.594751	0.0543313	0.138043	-0.20003	0.590485	0.744215	-0.409761	0.185148	0.345549	-0.835789	0.0347997	0.108174
RvY_01226	-0.38885	0.632595	0.761129	1.52201	0.0477233	NA	-1.59675	0.106972	0.506685	-1.58316	0.0972583	0.270707	-1.43882	0.368177	0.57948	-1.71796	0.164761	0.299625	-2.51232	0.0606219	0.149669	-1.86486	0.183284	0.349408	-2.07059	0.0804367	0.189227	-0.289842	0.821659	0.900601
RvY_01227	0.102774	0.66117	0.782065	-0.252466	0.134725	0.288382	-0.0017072	0.992316	0.997965	0.0843636	0.65762	0.822206	-0.0224202	0.928931	0.967063	0.462183	0.0150741	0.0450718	0.318766	0.102349	0.223478	0.421844	0.155701	0.311341	0.132359	0.53277	0.694153	0.18126	0.502131	0.677522
RvY_01228	1.01247	0.00310431	0.0300261	0.281227	0.170388	0.340624	-0.0958002	0.72631	0.936047	-0.328453	0.228675	0.454578	-0.116312	0.778173	0.882254	-0.194996	0.521056	0.676383	-0.140564	0.662802	0.794863	-0.706941	0.0985881	0.226126	0.0450337	0.885878	0.935361	-0.906281	0.0326372	0.10304
RvY_01229-2	1.97779	0.0120883	0.0686464	1.40925	0.374053	NA	0.66761	0.626473	NA	0.91069	0.52816	NA	1.55524	0.502758	NA	1.27364	0.430785	NA	1.33318	0.439671	NA	-1.33717	0.704945	NA	1.9163	0.206282	0.373296	-0.942686	0.81193	NA
RvY_01229-1	1.08737	0.214698	0.38685	0.0550248	0.96955	NA	-0.15417	0.849733	NA	0.287457	0.718122	0.858907	-1.5375	0.437533	0.644217	-0.558534	0.610501	0.746521	-0.263562	0.814406	0.895492	0.941171	0.46695	0.646323	0.945688	0.320152	0.502436	0.0446162	0.977521	0.989581
RvY_01230	-0.284942	0.684331	0.800475	2.21655	0.503436	NA	0.344229	0.832119	NA	0.746028	0.615479	NA	1.34192	0.584983	NA	0.765357	0.666923	0.788646	1.86281	0.2708	0.444054	1.90953	0.357682	0.546146	1.71361	0.268064	0.447099	0.153594	0.960256	NA
RvY_01231-1	-0.0811584	0.922749	0.957637	0.364528	0.877445	NA	1.04563	0.634991	NA	0.722414	0.715491	NA	-0.330601	0.93295	NA	0.66128	0.824345	NA	-1.49967	0.707174	NA	-2.42779	0.543091	NA	2.20445	0.299229	0.481212	1.95942	0.510844	NA
RvY_01231-2	-0.6924	0.490759	0.647755	NA	NA	NA	0.395787	0.877522	NA	-2.52029	0.532417	NA	0.599283	0.880122	NA	-1.29083	0.74912	NA	-0.555962	0.890445	NA	-1.48509	0.712928	NA	-1.19141	0.767862	NA	0.645791	0.872888	NA
RvY_01232	-0.540193	0.5824	0.721844	-0.706831	0.504604	NA	0.25899	0.785392	NA	0.0350463	0.974331	NA	3.10092	NA	NA	-2.37834	0.23974	NA	0.888628	0.519061	0.686096	-0.874578	0.695589	NA	-1.51726	0.428264	NA	-2.13378	0.438153	NA
RvY_01233	-1.03228	0.240169	0.414984	-0.448368	0.884826	NA	0.325104	0.860606	NA	-3.28582	0.270888	NA	-1.71311	0.662363	NA	-2.03134	0.543401	NA	-1.33295	0.694836	NA	0.56293	0.857109	NA	-2.88974	0.465329	NA	0.660331	0.837289	NA
RvY_01234	-1.8684	0.297969	NA	NA	NA	NA	-1.88539	0.643471	NA	-1.85576	0.648742	NA	-0.598867	0.883099	NA	-0.628591	0.877379	NA	0.101659	0.98009	NA	-0.826979	0.839121	NA	-0.53225	0.896046	NA	1.30154	0.749309	NA
RvY_01235	-3.23346	0.0285306	0.114514	NA	NA	NA	-2.86721	0.4759	NA	-0.600506	0.868	NA	-1.57111	0.696037	NA	1.54619	0.608611	NA	-0.886234	0.825557	NA	-0.0844923	0.983089	NA	-1.52369	0.704731	NA	0.323499	0.935884	NA
RvY_01236	-0.994878	0.2279	0.401204	0.0716723	0.741406	0.852018	0.152498	0.777133	0.947749	0.0279409	0.955373	0.979711	0.278017	0.753637	0.86655	-0.264792	0.628608	0.760795	-0.347959	0.536854	0.701367	-0.14738	0.81709	0.895633	-0.269296	0.663795	0.79544	-0.47701	0.509364	0.683238
RvY_01237	-3.43965	0.00722174	0.0505815	NA	NA	NA	-2.43429	0.547091	NA	-2.41659	0.549965	NA	-1.13917	0.778093	NA	-1.19511	0.767449	NA	-0.453709	0.910619	NA	-1.38075	0.732646	NA	-1.09096	0.787215	NA	0.755756	0.851689	NA
RvY_01238	-3.10195	0.000846931	0.0136526	1.34076	0.742473	NA	NA	NA	NA	2.80202	0.410661	NA	NA	NA	NA	NA	NA	NA	NA	NA	NA	NA	NA	NA	NA	NA	NA	NA	NA	NA
RvY_01239	-1.68754	0.0780054	0.209301	NA	NA	NA	NA	NA	NA	NA	NA	NA	NA	NA	NA	NA	NA	NA	NA	NA	NA	NA	NA	NA	NA	NA	NA	NA	NA	NA
RvY_01240	-3.70549	0.00446489	0.0378229	0.378997	0.914329	NA	-0.923616	0.820625	NA	-1.85576	0.648742	NA	-0.598867	0.883099	NA	-0.628591	0.877379	NA	0.101659	0.98009	NA	-0.826979	0.839121	NA	0.877459	0.828378	NA	1.30154	0.749309	NA
RvY_01241	1.55205	0.124369	0.276542	1.1846	2.04221e-14	6.56602e-13	-0.555196	0.00823393	0.117977	-0.49698	0.0212517	0.100372	-0.282039	0.211311	0.412696	-0.487318	0.0199508	0.0564468	-0.358734	0.131442	0.267671	-0.548621	0.0120806	0.046694	-0.297223	0.161424	0.312917	-0.796666	0.000386495	0.00310583
RvY_01242	0.44714	0.242317	0.416259	0.34317	0.235109	0.423826	-0.434179	0.166662	0.602732	-0.261231	0.381506	0.607213	0.183383	0.643331	0.79902	0.268406	0.451716	0.613529	0.10407	0.749047	0.853444	0.576759	0.0955419	0.220747	0.0463263	0.888285	0.936553	0.439756	0.229452	0.413658
RvY_01243	1.48403	0.0186737	0.0887014	-0.0222028	0.970458	0.985471	0.460067	0.395948	0.802687	0.700224	0.185945	0.399315	0.634486	0.615555	0.780881	0.745549	0.214892	0.364901	0.965879	0.118356	0.248064	0.566206	0.477618	0.65581	1.42349	0.0124575	0.0452026	0.734937	0.38092	0.572896
RvY_01244	-1.32449	0.0768991	0.207622	-0.107523	0.622303	0.770491	-0.455637	0.0597783	0.38153	-0.60553	0.0046684	0.0352221	-0.623447	0.0368939	0.125095	-0.781947	0.000692804	0.00335927	-0.563568	0.00852726	0.0319495	-0.572331	0.0457008	0.128955	-0.466652	0.0396079	0.110585	-0.433724	0.0738164	0.188332
RvY_01245	-0.26576	0.282014	0.457488	-0.294236	0.0782195	0.196767	0.222018	0.346829	0.769227	0.407196	0.106385	0.287375	0.0150118	0.959504	0.981533	0.76564	0.00063104	0.00309351	0.501264	0.0332385	0.0941406	0.58355	0.0377033	0.111738	0.55399	0.0233077	0.0735702	0.625245	0.0182615	0.0671388
RvY_01246	-0.941524	0.0303134	0.118279	-0.321217	0.066519	0.174868	0.120367	0.574479	0.881844	0.37742	0.0872365	0.252286	-0.161252	0.572802	0.752438	0.298348	0.182992	0.323687	0.00228904	0.992344	0.996236	0.173379	0.558259	0.718946	-0.0177852	0.943488	0.96796	-0.225299	0.441575	0.625726
RvY_01247	-1.60844	0.00730922	0.0510435	-0.886217	0.646333	NA	-0.789921	0.568504	NA	-1.1802	0.322043	NA	-4.44543	0.10821	NA	-2.78143	0.13558	NA	0.888844	0.468078	0.643048	-2.20692	0.304219	NA	-1.11979	0.531733	0.693429	-2.54435	0.305622	NA
RvY_01248	-0.947504	0.00195172	0.0227072	-0.469733	0.133607	0.286444	-0.194051	0.36627	0.778325	0.33969	0.131157	0.324612	0.367115	0.221661	0.426157	0.326233	0.193159	0.337599	0.0132817	0.962311	0.979746	0.446191	0.177146	0.341067	0.201147	0.493442	0.662981	-0.112644	0.735098	0.846685
RvY_01249	-0.589295	0.17802	0.343489	-0.192614	0.749624	0.856779	0.189867	0.578322	0.883466	0.437227	0.254072	0.482516	1.78572	0.000116212	0.00147074	1.08594	0.00182775	0.00769137	1.14862	0.00283312	0.0130836	1.05987	0.014053	0.0525147	1.33225	0.000221404	0.00155715	1.20764	0.00512252	0.0250922
RvY_01250-1	-0.13231	0.974133	NA	-0.582789	0.886429	NA	0.845954	0.8345	NA	0.116007	0.977319	NA	NA	NA	NA	1.34302	0.742055	NA	NA	NA	NA	NA	NA	NA	NA	NA	NA	NA	NA	NA
RvY_01250-2	NA	NA	NA	NA	NA	NA	NA	NA	NA	NA	NA	NA	NA	NA	NA	NA	NA	NA	NA	NA	NA	NA	NA	NA	NA	NA	NA	NA	NA	NA
RvY_01251	-0.423958	0.266937	0.442415	-0.292807	0.0890584	0.215617	0.131024	0.512172	0.859825	-0.00641323	0.975668	0.989823	0.358746	0.300109	0.513267	0.166482	0.452744	0.614623	0.243317	0.274934	0.447755	0.164738	0.522741	0.692438	0.155492	0.487233	0.657368	0.242174	0.342405	0.535282
RvY_01252	0.190892	0.594668	0.731268	0.0677541	0.868771	0.927115	-0.0747194	0.840037	0.963395	-0.635422	0.180421	0.391693	-2.22454	0.0535428	0.162679	-1.06694	0.111443	0.223404	-1.25153	0.0651299	0.158142	-0.60032	0.442551	0.626361	-0.815118	0.206286	0.373296	-2.18257	0.0303542	0.097427
RvY_01253-1	-1.41836	0.107018	0.252576	-0.361096	0.656801	NA	-0.471355	0.659593	NA	-0.341662	0.755204	NA	0.356371	0.857905	NA	-3.19548	0.125015	NA	-3.42836	0.144486	NA	-2.53965	0.29024	NA	-4.06412	0.0909388	NA	1.13715	0.447399	0.631675
RvY_01253-2	-1.0568	0.204409	0.374664	0.627971	0.526033	NA	2.26662	0.294113	NA	1.62864	0.589729	NA	0.846632	0.833568	NA	0.333186	0.934819	NA	2.00035	0.602392	NA	-0.826979	0.839121	NA	-0.53225	0.896046	NA	2.26332	0.578428	NA
RvY_01253-3	-1.44513	0.363571	0.536852	-0.582789	0.886429	NA	0.852842	0.833156	NA	NA	NA	NA	NA	NA	NA	NA	NA	NA	NA	NA	NA	NA	NA	NA	NA	NA	NA	NA	NA	NA
RvY_01254	0.416981	0.732017	0.834285	2.6035	0.123658	NA	-0.850149	0.70736	NA	-2.56353	0.30162	NA	-2.14085	0.586915	NA	-2.10809	0.463596	NA	-1.3272	0.632955	NA	1.13409	0.598437	NA	-2.06597	0.511025	NA	1.09241	0.655544	NA
RvY_01255	0.221775	0.65337	0.777125	-0.106533	0.480059	0.664791	0.0874092	0.585065	0.884951	0.465923	0.00898205	0.0558365	0.622341	0.00204359	0.0140821	0.996458	8.69392e-09	2.03893e-07	0.675805	1.63997e-05	0.000184248	0.986064	1.68849e-07	4.40375e-06	0.881801	2.39078e-07	4.32101e-06	0.982793	7.7554e-11	6.32448e-09
RvY_01256	-3.09059	0.0176572	0.085522	-0.310863	0.813553	NA	0.742787	0.449833	NA	1.10754	0.320636	NA	-1.79257	0.45867	NA	1.21625	0.308711	0.473434	1.80276	0.132269	0.268635	0.470805	0.797644	0.883868	2.06567	0.109691	0.236697	1.79806	0.225304	0.408466
RvY_01257-2	-1.73969	0.264151	0.439424	-0.582789	0.886429	NA	-3.26216	0.382553	NA	-1.51765	0.62424	NA	-0.100466	0.979678	NA	0.586445	0.838301	NA	-0.269725	0.93449	NA	-0.802773	0.840116	NA	-0.491197	0.895643	NA	-0.056861	0.988678	NA
RvY_01257-1	-0.13231	0.974133	NA	1.34076	0.742473	NA	-2.64977	0.511027	NA	-2.61707	0.516289	NA	-1.35741	0.73632	NA	-1.38061	0.732032	NA	1.91599	0.53864	NA	-1.58241	0.694682	NA	-1.28534	0.749867	NA	0.54359	0.892737	NA
RvY_01257-3	-0.986824	0.807098	NA	NA	NA	NA	NA	NA	NA	0.116007	0.977319	NA	NA	NA	NA	NA	NA	NA	NA	NA	NA	NA	NA	NA	NA	NA	NA	NA	NA	NA
RvY_01258-2	-2.97823	0.0793038	0.211056	-0.549372	0.843102	NA	-0.25385	0.885007	NA	0.502548	0.79833	NA	1.52713	0.559818	NA	1.09628	0.596771	NA	1.13212	0.574378	NA	-0.696667	0.849184	NA	-1.36328	0.683422	NA	-0.59926	0.880208	NA
RvY_01258-1	-2.31831	0.12981	0.283752	-0.94344	0.271895	NA	0.923881	0.153537	0.587899	-0.0505901	0.964416	0.984156	-4.09674	0.062415	NA	-1.64952	0.238398	0.393714	-1.63436	0.270376	0.443627	-2.67337	0.130494	0.275531	-4.0159	0.0322367	0.0944293	-3.08422	0.161179	NA
RvY_01258-3	2.88376	0.473396	NA	NA	NA	NA	NA	NA	NA	NA	NA	NA	NA	NA	NA	NA	NA	NA	NA	NA	NA	NA	NA	NA	NA	NA	NA	NA	NA	NA
RvY_01259	-0.666946	0.318764	0.49456	0.124901	0.83934	0.912125	0.0541937	0.960949	NA	-1.0459	0.405423	NA	-4.51575	0.117722	NA	-1.68128	0.299245	0.463246	-0.684212	0.678329	0.805753	-4.739	0.0695092	NA	-4.43393	0.0543744	NA	-0.835344	0.698095	NA
RvY_01260-1	-5.42021	0.000216111	0.00564598	-0.514501	0.000303301	0.00225088	-0.0171152	0.909158	0.982856	-0.298251	0.289666	0.520229	-1.6717	1.52119e-10	1.94026e-08	-1.27586	2.22078e-11	1.06335e-09	-1.21821	1.04664e-14	1.55531e-12	-1.53838	1.46773e-11	1.60052e-09	-1.66653	7.34117e-20	2.43146e-17	-1.64046	1.81698e-17	9.60165e-15
RvY_01260-2	NA	NA	NA	NA	NA	NA	NA	NA	NA	NA	NA	NA	NA	NA	NA	NA	NA	NA	NA	NA	NA	NA	NA	NA	NA	NA	NA	NA	NA	NA
RvY_01261	-1.83841	0.0546191	0.168391	-0.881814	0.239024	NA	0.466158	0.633425	NA	-0.147468	0.895206	NA	-4.66058	0.0832726	NA	1.13506	0.298742	0.462778	0.361127	0.785343	0.877093	-4.88771	0.0457486	NA	-1.11092	0.484654	0.654943	-1.78131	0.406073	NA
RvY_01262	0.10913	0.709856	0.818868	-0.200029	0.254139	0.445362	-0.0790582	0.626236	0.904566	-0.0429213	0.83014	0.920163	-0.073148	0.769517	0.876779	0.235583	0.272304	0.432968	0.507389	0.00921994	0.0340068	0.217738	0.504447	0.677537	0.187735	0.366153	0.546902	0.0855006	0.709114	0.830086
RvY_01263	0.697894	0.116469	0.265318	-0.0372734	0.836167	0.910167	0.266642	0.177445	0.614147	0.0255811	0.903011	0.955886	-0.186213	0.538453	0.727518	0.0675145	0.77879	0.866785	0.229131	0.379372	0.55783	0.452615	0.138468	0.28733	0.415732	0.091843	0.20855	0.360192	0.17851	0.348911
RvY_01264-1	-0.229848	0.711693	0.82024	0.0328657	0.943698	0.968823	-0.549466	0.136217	0.563284	-0.567461	0.157607	0.362195	-0.884349	0.197538	0.393805	-0.447386	0.299619	0.463594	-0.811269	0.119369	0.249756	-0.821473	0.183337	0.349408	-0.866061	0.0744458	0.178397	-0.298693	0.613756	0.763521
RvY_01264-2	NA	NA	NA	NA	NA	NA	NA	NA	NA	NA	NA	NA	NA	NA	NA	NA	NA	NA	NA	NA	NA	1.06674	0.793123	NA	NA	NA	NA	NA	NA	NA
RvY_01265-3	0.501923	0.453553	0.616613	0.868368	0.0536305	0.149617	-0.263964	0.497858	0.851633	0.51113	0.290212	0.520908	1.17889	0.0295774	0.105948	0.0207011	0.965296	0.981959	0.471586	0.298883	0.473329	0.899801	0.0800433	0.194137	0.899422	0.0476285	0.127597	0.666509	0.238281	0.423966
RvY_01265-1	1.39776	0.118847	0.268833	1.16374	9.74047e-09	1.61213e-07	-0.177439	0.497236	0.851633	-0.0445927	0.864895	0.93707	-0.536416	0.0840005	0.222666	-0.381807	0.167321	0.303201	-1.18434	2.39569e-05	0.000256525	-0.732649	0.0340848	0.10345	-0.761753	0.00424107	0.0186827	-0.256498	0.466406	0.647237
RvY_01265-2	2.21264	0.17589	0.340697	0.387161	0.870297	NA	NA	NA	NA	NA	NA	NA	NA	NA	NA	NA	NA	NA	NA	NA	NA	NA	NA	NA	1.3713	0.736141	NA	NA	NA	NA
RvY_01266	-5.02982	0.000363844	0.00793222	-0.549855	0.845773	NA	1.23685	0.611205	NA	-0.18875	0.950606	NA	-1.57111	0.696037	NA	2.36228	0.303354	NA	-0.886234	0.825557	NA	-0.934298	0.815677	NA	-1.52369	0.704731	NA	0.323499	0.935884	NA
RvY_01267	-1.39119	0.0770838	0.207916	2.33561	0.30346	NA	1.96198	0.368366	NA	1.23127	0.66012	NA	1.40575	0.722417	NA	2.09809	0.387841	NA	2.40468	0.412362	NA	3.58821	0.149271	0.302628	2.71311	0.279447	NA	3.40328	0.240193	NA
RvY_01268	-1.50441	0.139761	0.29688	-0.925756	0.44683	NA	-1.53576	0.221965	NA	-0.858156	0.380655	NA	-1.87229	0.308384	NA	-1.26799	0.367058	0.533882	-2.30404	0.164015	0.31296	-3.03162	0.123332	0.265238	-2.14454	0.167395	0.320997	-3.11722	0.160398	NA
RvY_01269	0.750728	0.0476761	0.155107	0.200697	0.116709	0.262293	0.282817	0.0531527	0.361859	0.342047	0.0352747	0.140558	0.189454	0.328879	0.542296	0.35373	0.0355637	0.0902509	0.447823	0.00754426	0.0288772	0.32105	0.111525	0.247597	0.370969	0.034995	0.100316	0.410359	0.0243748	0.0830361
RvY_01270	0.869116	0.259557	0.434741	-0.0401164	0.793365	0.884296	0.0817846	0.734458	0.937035	-0.0628952	0.778781	0.893147	-0.064458	0.843407	0.921227	-0.543353	0.0141324	0.0427102	-0.645943	0.00571389	0.0230312	-0.625147	0.0335527	0.102328	-0.599928	0.0104806	0.0391668	-0.447645	0.102341	0.237527
RvY_01271	-0.256296	0.483937	0.642236	-0.213178	0.3668	0.564968	0.0325997	0.842619	0.964019	0.107858	0.558479	0.754159	-0.0653206	0.796456	0.893176	-0.112823	0.589188	0.729234	0.074796	0.724183	0.836014	0.0863788	0.804482	0.888385	0.202885	0.383757	0.564615	-0.00441776	0.987422	0.994044
RvY_01272	-0.0468291	0.866931	0.92408	0.41959	0.0203241	0.0719993	0.0877878	0.642221	0.908945	0.541163	0.00940013	0.0575458	0.97331	0.000963756	0.00773025	0.803672	0.000113163	0.000701988	0.852078	4.39481e-06	5.97319e-05	0.845215	0.000261449	0.00210024	1.01515	8.50885e-07	1.30445e-05	0.90857	4.49755e-06	7.37633e-05
RvY_01273	-2.52405	0.0915733	0.230783	-0.133238	0.954243	NA	1.20814	0.34006	NA	0.423766	0.770554	NA	3.706	0.00383235	0.0226528	2.13481	0.118954	0.23443	1.77924	0.276846	0.449828	-1.08089	0.731927	NA	2.39263	0.059407	0.150413	2.25733	0.199348	0.376872
RvY_01274	0.645215	0.0322424	0.122695	0.622558	0.0167821	0.062546	-0.0362744	0.865147	0.968938	-0.163313	0.496449	0.704686	0.169627	0.564707	0.746262	-0.365111	0.141983	0.267881	0.0966321	0.654053	0.789468	-0.422081	0.108012	0.241918	0.269389	0.309338	0.491421	-0.118176	0.710042	0.830344
RvY_01275	-1.98365	0.0173269	0.0847448	-0.549987	0.00171746	0.00993413	0.202402	0.405302	0.806721	0.704678	0.00536828	0.038766	1.19326	5.12538e-06	0.000116576	1.20257	2.1733e-07	3.19507e-06	0.834163	0.000297906	0.00211139	1.29747	3.00952e-07	7.10032e-06	1.0339	3.43116e-06	4.39448e-05	1.07468	9.34379e-06	0.000138331
RvY_01276	NA	NA	NA	NA	NA	NA	NA	NA	NA	NA	NA	NA	NA	NA	NA	NA	NA	NA	NA	NA	NA	NA	NA	NA	NA	NA	NA	NA	NA	NA
RvY_01277-1	0.829478	0.815531	NA	NA	NA	NA	NA	NA	NA	NA	NA	NA	NA	NA	NA	NA	NA	NA	NA	NA	NA	NA	NA	NA	NA	NA	NA	NA	NA	NA
RvY_01277-2	NA	NA	NA	NA	NA	NA	NA	NA	NA	NA	NA	NA	NA	NA	NA	NA	NA	NA	NA	NA	NA	NA	NA	NA	NA	NA	NA	NA	NA	NA
RvY_01278	1.39802	0.000217403	0.00566414	0.719041	6.97217e-10	1.33257e-08	-0.193852	0.149303	0.581009	-0.541836	0.00477407	0.0356739	-1.13472	4.22627e-10	4.73998e-08	-0.856854	1.25149e-08	2.77907e-07	-0.942403	5.26639e-09	1.82942e-07	-1.07411	2.74569e-08	9.82561e-07	-1.03555	1.85991e-10	7.768e-09	-1.19461	3.4974e-14	7.21939e-12
RvY_01279	0.0406058	0.946815	0.972134	-2.11169	0.490346	NA	0.0909414	0.982219	NA	1.42017	0.72304	NA	NA	NA	NA	NA	NA	NA	NA	NA	NA	NA	NA	NA	1.3713	0.736141	NA	NA	NA	NA
RvY_01280	0.516128	0.528196	0.679228	-0.582789	0.886429	NA	-0.274762	0.932252	NA	1.13224	0.688682	NA	1.33567	0.735255	NA	-1.29083	0.74912	NA	1.70044	0.573523	NA	3.06387	0.217074	NA	-1.19141	0.767862	NA	1.60599	0.672391	NA
RvY_01281	3.55311	NA	NA	-0.848388	0.501634	0.682497	0.555117	NA	NA	-0.13622	0.935358	0.969989	-2.06282	NA	NA	0.146239	NA	NA	0.0701342	0.967151	0.982839	1.31982	0.398018	0.584799	-1.07707	0.52145	0.685118	0.546294	0.730378	0.843307
RvY_01282	4.65311	NA	NA	-1.13303	0.33209	0.529965	0.623917	NA	NA	-0.274619	0.871193	0.939875	-2.21727	NA	NA	-0.881919	NA	NA	-0.958015	NA	NA	0.213701	NA	NA	-1.99994	0.291053	0.472546	-0.604731	NA	NA
RvY_01283	0.469941	0.694486	0.80777	-1.00356	0.635994	NA	-1.8044	0.658021	NA	-1.78165	0.66209	NA	-0.509801	0.900464	NA	-0.55471	0.891768	NA	0.182655	0.96426	NA	-0.745807	0.85483	NA	-0.453501	0.91142	NA	1.38713	0.733627	NA
RvY_01284-1	0.599517	0.0889909	0.226867	-0.0146771	0.96969	0.985174	-0.0489041	0.899671	0.980335	0.401977	0.267568	0.497831	0.411715	0.476709	0.676211	-0.069184	0.875466	0.927669	0.0021973	0.996445	0.998012	-0.417904	0.556423	0.717605	-0.00958478	0.983895	0.991343	-0.529831	0.410167	0.598133
RvY_01284-2	NA	NA	NA	NA	NA	NA	NA	NA	NA	NA	NA	NA	NA	NA	NA	NA	NA	NA	NA	NA	NA	NA	NA	NA	NA	NA	NA	NA	NA	NA
RvY_01285	0.241496	0.605364	0.739864	-0.397638	0.00949958	0.0400005	-0.0825956	0.688321	0.925489	0.0475551	0.811915	0.910783	-0.289756	0.202241	0.399871	0.116215	0.555653	0.705047	0.234425	0.200831	0.361398	0.259555	0.249763	0.428197	-0.0513404	0.816218	0.893924	0.0402467	0.851764	0.918392
RvY_01286	1.79397	0.00353166	0.0324697	1.42343	2.72311e-10	5.48001e-09	-0.426899	0.0709956	0.418519	-0.483957	0.0331813	0.134846	-0.302084	0.470957	0.672279	-0.515218	0.0420226	0.103223	-0.709917	0.012925	0.0446547	-0.47037	0.132755	0.278945	-0.0862639	0.742883	0.847925	-0.591557	0.064498	0.170553
RvY_01287	2.08233	0.000287245	0.00680441	1.44487	0.00177977	0.0102226	-0.440419	0.528731	0.86706	-0.667134	0.39587	0.619631	-0.242822	0.838667	0.917919	-2.23938	0.0296389	0.0779852	-1.16702	0.220542	0.384704	-1.31547	0.311188	0.497535	-1.97236	0.0612168	0.153901	-0.885017	0.464728	0.645654
RvY_01288-1	-2.73132	0.000495089	0.00963114	-0.2572	0.914009	NA	0.611409	0.735402	NA	1.79103	0.246331	NA	3.80407	0.0623357	0.181149	1.62899	0.38982	NA	0.767755	0.787718	NA	0.844107	0.800907	NA	2.11462	0.294725	0.476932	0.372158	0.923061	NA
RvY_01288-2	-0.62976	0.310089	0.48603	-1.34292	0.236283	NA	-0.552176	0.679909	NA	-0.455754	0.697749	NA	-4.30277	0.208298	NA	-0.787079	0.651991	0.778626	-0.045823	0.977173	0.98878	-2.42256	0.340606	NA	-2.79377	0.222727	NA	0.035767	0.985161	0.992687
RvY_01289	-0.00207546	0.994613	0.99681	-0.645521	0.057072	0.1569	-0.586613	0.167376	0.603025	-0.886306	0.0436292	0.160981	-1.57648	0.153704	0.334955	-1.41989	0.016344	0.0480023	-0.550566	0.322583	0.498581	-1.14173	0.218977	0.392978	-0.443763	0.404351	0.583876	-1.3041	0.0973755	0.229228
RvY_01290	-0.907054	0.264408	0.439688	0.390721	0.787574	NA	0.213112	0.898804	NA	-1.92642	0.496621	NA	-0.927844	0.813726	NA	-2.40698	0.545607	NA	1.98456	0.291601	NA	-0.263807	0.941227	NA	1.64699	0.383824	NA	1.73076	0.499092	NA
RvY_01291	-0.316938	0.748872	0.845467	-0.514716	0.856385	NA	-0.885227	0.738121	NA	-2.60093	0.395517	NA	2.36556	0.394919	NA	-0.228386	0.938955	NA	-1.55925	0.695868	NA	-2.48862	0.532682	NA	-1.31041	0.728991	NA	-0.353744	0.929334	NA
RvY_01292	-1.68899	0.0149353	0.0776953	-1.69539	0.0430119	NA	0.637964	0.49852	NA	0.18034	0.859532	NA	-0.17209	0.932731	0.968831	-0.707268	0.628127	0.760414	-1.12095	0.518439	NA	-1.56714	0.403108	0.589446	0.323322	0.809936	0.890604	-1.79739	0.45798	NA
RvY_01293	-1.30002	0.121873	0.273234	-0.396196	0.794115	NA	0.69187	0.576244	NA	-0.677021	0.683488	NA	1.91062	0.432842	0.639844	-1.08399	0.65541	NA	-0.366341	0.866828	NA	-1.0289	0.727099	NA	0.991958	0.542027	0.701057	2.19481	0.195615	0.372296
RvY_01294	1.06806	0.0303783	0.118459	0.141961	0.725313	0.841551	-0.279992	0.595342	0.890107	-1.02231	0.0684024	0.21584	-0.847148	0.386497	0.597873	-0.408628	0.520606	0.675876	-0.652663	0.340827	0.518628	-2.18924	0.0578464	0.153001	-0.430241	0.574433	0.728178	-0.695021	0.439006	0.62349
RvY_01295	0.836854	0.278444	0.454323	0.241061	0.832782	NA	-0.116894	0.951878	NA	-0.876414	0.681448	NA	-2.92635	0.459788	NA	-1.22225	0.665276	NA	-1.30166	0.673736	NA	1.33383	0.552244	NA	-0.358328	0.886966	NA	-1.02602	0.795505	NA
RvY_01296-2	-1.39105	0.105102	0.250154	0.378997	0.915025	NA	1.5572	0.603726	NA	3.40709	0.0787311	NA	4.00957	0.168746	NA	-0.55471	0.891768	NA	2.02449	0.560704	NA	-0.745807	0.85483	NA	2.29919	0.530647	NA	1.38713	0.733627	NA
RvY_01296-1	-1.12675	0.144737	0.302795	NA	NA	NA	-1.88539	0.643471	NA	-0.132908	0.973768	NA	-0.598867	0.883099	NA	0.333186	0.934819	NA	0.101659	0.98009	NA	-0.826979	0.839121	NA	-0.53225	0.896046	NA	2.26332	0.578428	NA
RvY_01296-3	-0.404955	0.673757	0.792372	NA	NA	NA	-0.380612	0.918626	NA	0.167378	0.96204	NA	-1.35741	0.73632	NA	-1.38061	0.732032	NA	-0.651465	0.871626	NA	-0.19429	0.961299	NA	-1.28534	0.749867	NA	0.54359	0.892737	NA
RvY_01297	-0.171249	0.730506	0.833314	-0.136997	0.886878	NA	0.943486	0.39384	NA	1.30895	0.332065	NA	3.75574	0.00168573	0.0120834	1.77344	0.19764	0.343819	2.6449	0.0174	0.0565786	0.320172	0.901157	NA	2.07882	0.111033	0.238695	0.290945	0.911425	NA
RvY_01298-1	-1.4171	0.121296	0.272425	-0.295065	0.53785	0.710008	0.303499	0.555197	0.87722	-0.898834	0.112603	0.29741	0.181813	0.8298	0.912799	-0.93863	0.24085	0.396834	-0.663614	0.422249	0.601337	-1.9295	0.102776	0.233297	-0.71929	0.349442	0.530996	-3.74473	0.0159384	0.0606633
RvY_01298-3	-1.65013	0.0991027	0.241392	-0.715609	0.494919	NA	1.04563	0.634991	NA	-3.47167	0.384391	NA	-2.18229	0.584692	NA	-2.24546	0.573729	NA	0.738572	0.808052	NA	-2.42779	0.543091	NA	-0.728973	0.853194	NA	-0.289515	0.942192	NA
RvY_01298-2	-1.77847	0.151655	0.311877	1.34092	0.650822	NA	0.853498	0.731749	NA	1.26	0.650271	NA	-1.2524	0.75635	NA	-0.331038	0.929658	NA	-0.555962	0.890445	NA	-1.48509	0.712928	NA	0.565024	0.886708	NA	0.645791	0.872888	NA
RvY_01299-1	NA	NA	NA	NA	NA	NA	NA	NA	NA	NA	NA	NA	NA	NA	NA	NA	NA	NA	NA	NA	NA	NA	NA	NA	NA	NA	NA	NA	NA	NA
RvY_01299-3	NA	NA	NA	NA	NA	NA	NA	NA	NA	NA	NA	NA	NA	NA	NA	NA	NA	NA	NA	NA	NA	NA	NA	NA	NA	NA	NA	NA	NA	NA
RvY_01299-2	NA	NA	NA	NA	NA	NA	NA	NA	NA	NA	NA	NA	NA	NA	NA	NA	NA	NA	NA	NA	NA	NA	NA	NA	NA	NA	NA	NA	NA	NA
RvY_01299-4	NA	NA	NA	NA	NA	NA	NA	NA	NA	NA	NA	NA	NA	NA	NA	NA	NA	NA	NA	NA	NA	NA	NA	NA	NA	NA	NA	NA	NA	NA
RvY_01299-5	NA	NA	NA	NA	NA	NA	NA	NA	NA	NA	NA	NA	NA	NA	NA	2.12086	0.599445	NA	NA	NA	NA	NA	NA	NA	NA	NA	NA	NA	NA	NA
RvY_01300	2.11216	0.0334666	0.125323	0.45937	0.00362779	0.018445	-0.571376	0.0298875	0.264129	-0.754074	0.000466798	0.00671845	-1.41575	0.00475927	0.0269443	-1.57175	3.10612e-07	4.34387e-06	-1.71765	1.34596e-07	3.01019e-06	-1.78638	7.51724e-08	2.27502e-06	-1.97353	2.13365e-11	1.1467e-09	-0.917409	0.00118624	0.00786159
RvY_01301	-0.0260162	0.962923	0.981045	0.297139	0.227221	0.414456	0.412021	0.156107	0.589818	-0.811084	0.0127176	0.0706698	-0.460138	0.399983	0.610843	-1.46803	8.36908e-05	0.000542084	-0.965041	0.00173202	0.0089024	-1.55375	0.000391635	0.00293176	-1.38632	1.17899e-05	0.000127014	-0.911675	0.00930624	0.0398654
RvY_01302-2	-0.80393	0.498268	0.654484	0.300447	0.630546	0.775645	0.0956236	0.89844	0.980277	-1.1949	0.173146	0.382911	-2.23126	0.230472	0.436069	-2.42033	0.0572793	0.132353	-4.90002	0.00570617	0.023007	-0.617392	0.631187	0.774938	-0.797079	0.574599	0.728323	0.295717	0.827756	0.904132
RvY_01302-1	-0.4971	0.653762	0.777375	-0.525784	0.137859	0.292875	0.809815	0.0544433	0.364873	-0.996303	0.0632404	0.205482	-0.563494	0.427591	0.635548	-1.68745	0.00265468	0.0105712	-1.78844	0.00496709	0.0206818	-1.52132	0.0290092	0.0916787	-2.33109	0.000501926	0.00313803	-2.20739	0.017317	0.0644957
RvY_01303	1.00502	0.000943802	0.0146769	0.494963	0.249394	0.439769	-0.0198622	0.927028	0.988921	-0.00504611	0.983585	0.992986	0.5142	0.172718	0.361439	-0.237881	0.391728	0.556842	0.0369368	0.892923	0.941349	-0.461474	0.275803	0.458267	0.178163	0.512635	0.678212	0.432887	0.186173	0.359791
RvY_01304-1	NA	NA	NA	NA	NA	NA	NA	NA	NA	NA	NA	NA	NA	NA	NA	NA	NA	NA	NA	NA	NA	NA	NA	NA	NA	NA	NA	NA	NA	NA
RvY_01304-2	NA	NA	NA	NA	NA	NA	NA	NA	NA	NA	NA	NA	NA	NA	NA	NA	NA	NA	NA	NA	NA	NA	NA	NA	NA	NA	NA	NA	NA	NA
RvY_01304-3	NA	NA	NA	NA	NA	NA	NA	NA	NA	NA	NA	NA	NA	NA	NA	NA	NA	NA	NA	NA	NA	NA	NA	NA	NA	NA	NA	NA	NA	NA
RvY_01304-4	1.11706	0.00837498	0.05549	0.455843	0.0676464	0.176934	-0.110454	0.685382	0.925044	-0.189598	0.625561	0.801214	-1.90732	0.0529437	0.161359	-1.31966	0.00152549	0.0065657	-1.48037	0.00148922	0.00786605	-0.878509	0.167712	0.328181	-0.822115	0.0592083	0.150044	-1.10165	0.0434467	0.12772
RvY_01305-1	-1.07202	0.0972851	0.238985	1.51647	0.103991	NA	0.531649	0.52646	0.865946	0.753173	0.376582	0.602802	2.31434	0.12651	0.293176	1.44339	0.105817	0.214528	1.52335	0.0895254	0.201297	1.80572	0.0718394	0.179586	1.50388	0.0944585	0.213308	1.5887	0.243375	0.429097
RvY_01305-2	-0.082262	0.96892	NA	0.378998	0.91168	NA	1.39158	0.496038	NA	-1.22326	0.713507	NA	-0.20767	0.958323	NA	0.32471	0.911715	NA	0.760403	0.799297	NA	0.761802	0.822085	NA	1.86105	0.488093	NA	0.243844	0.95161	NA
RvY_01306-2	-1.76128	0.0253638	0.106858	-0.354649	0.83633	NA	0.637257	0.175701	0.612968	0.1617	0.748146	0.876685	1.02931	0.396989	0.607479	0.598703	0.306351	0.470796	0.797628	0.217426	0.381358	0.757967	0.348521	0.537191	0.458557	0.480172	0.650738	1.06202	0.184779	0.35762
RvY_01306-1	-1.3976	0.00374995	0.0337861	1.26288	0.291587	NA	-0.00987383	0.982049	0.996689	0.0386561	0.93101	0.967492	0.694244	0.285633	0.498403	0.0978829	0.861427	0.918368	-0.243518	0.679424	0.806495	0.657536	0.362471	0.550653	0.08612	0.886918	0.936053	0.671018	0.31476	0.507666
RvY_01307-3	-0.725022	0.284357	0.459874	-0.939203	0.635909	NA	0.0148983	0.981729	0.996689	-0.396129	0.542879	0.741366	0.25239	0.845112	0.922392	-0.0585017	0.935401	0.964064	-1.15647	0.230751	0.397355	-1.6359	0.173231	0.335958	-1.00605	0.250621	0.428698	0.853336	0.313811	0.506376
RvY_01307-1	-0.656048	0.180809	0.346404	0.419966	0.695689	NA	1.66446	0.0182712	0.195358	0.644034	0.442761	0.660971	1.95731	0.0767839	0.209895	0.841174	0.423812	0.588616	0.554577	0.621517	0.765957	-0.785321	0.696926	0.820236	0.924471	0.373002	0.553133	1.20707	0.411063	0.598871
RvY_01307-2	0.829479	0.80934	NA	NA	NA	NA	NA	NA	NA	NA	NA	NA	NA	NA	NA	NA	NA	NA	NA	NA	NA	NA	NA	NA	NA	NA	NA	NA	NA	NA
RvY_01308	0.115237	0.804261	0.883034	0.523659	0.450665	NA	0.533795	0.299483	0.731251	0.441275	0.465012	0.679712	0.0901615	0.945904	0.975232	-2.04957	0.0916122	0.191704	-0.812733	0.353329	0.532321	0.24384	0.821175	0.898015	-1.5733	0.1665	0.319771	-1.49661	0.289092	0.480486
RvY_01309	NA	NA	NA	NA	NA	NA	NA	NA	NA	NA	NA	NA	NA	NA	NA	NA	NA	NA	NA	NA	NA	NA	NA	NA	NA	NA	NA	NA	NA	NA
RvY_01310	-0.76408	0.145932	0.304397	-1.04181	0.111607	0.254351	-0.37148	0.571463	0.880153	-0.401287	0.552614	0.748834	0.120559	0.90357	0.953761	-1.12469	0.169055	0.30534	-1.71968	0.12621	0.259522	-0.0182587	0.98757	0.993767	-0.566926	0.490779	0.660819	-0.767924	0.476201	0.656143
RvY_01311	NA	NA	NA	NA	NA	NA	NA	NA	NA	NA	NA	NA	NA	NA	NA	NA	NA	NA	NA	NA	NA	NA	NA	NA	NA	NA	NA	NA	NA	NA
RvY_01312	-3.37149	0.000513027	0.00984876	-0.600626	1.49606e-07	2.13436e-06	-0.0561472	0.782278	0.94927	0.210605	0.30893	0.540346	0.635354	0.00344019	0.0208754	0.994466	5.92632e-07	7.48388e-06	0.746465	9.09249e-05	0.000785549	0.758009	0.00253116	0.0135031	0.523083	0.00902783	0.0346188	0.655415	0.00161715	0.0100585
RvY_01313	2.72653	0.00397756	0.0349918	1.50371	1.8111e-16	7.31604e-15	-0.479154	0.0245372	0.232997	-0.750527	0.00185895	0.018155	-1.15089	0.0237961	0.0900325	-1.70214	1.74567e-09	4.86319e-08	-1.82327	1.20167e-08	3.77256e-07	-1.62093	6.5489e-06	9.57716e-05	-1.62093	1.46074e-07	2.79998e-06	-2.4399	4.59701e-06	7.4923e-05
RvY_01314	2.07013	0.00590843	0.0444703	1.65751	1.14414e-05	0.000121323	-1.10342	0.00265021	0.0522669	-0.181403	0.748504	0.876685	-0.838079	0.228411	0.433371	-0.910327	0.0578096	0.133422	0.301765	0.525352	0.691374	-0.100924	0.870709	0.928584	0.493421	0.307884	0.489876	-0.120677	0.832868	0.907218
RvY_01315	1.74386	0.00317737	0.030437	0.474767	0.00239685	0.0130983	0.123701	0.407962	0.809921	-0.122301	0.599135	0.782599	-0.579645	0.0212428	0.0829189	-1.07959	6.24524e-11	2.6337e-09	-1.19471	1.23007e-12	1.14243e-10	-1.72346	1.60127e-09	8.90601e-08	-1.2446	5.99584e-13	4.82445e-11	-1.63928	1.06556e-17	6.12047e-15
RvY_01316	-2.0083	0.047811	0.155306	-0.582789	0.886429	NA	2.98306	0.348888	NA	NA	NA	NA	NA	NA	NA	NA	NA	NA	NA	NA	NA	1.91654	0.635716	NA	NA	NA	NA	NA	NA	NA
RvY_01317	-1.21905	0.0378029	0.134852	NA	NA	NA	-3.71173	0.12556	NA	-2.92042	0.227003	NA	-3.32457	0.399554	NA	-3.39889	0.277518	NA	-2.65098	0.418685	NA	-3.56867	0.359748	NA	-3.28852	0.321195	NA	-1.4311	0.716871	NA
RvY_01318	-2.6261	0.0943992	0.234648	1.36635	0.0112139	0.0457368	-1.61852	3.44838e-06	0.000245875	-1.42288	0.00796778	0.0514828	0.401243	0.549476	0.735839	-1.03305	0.106664	0.215895	-1.52471	0.0213825	0.0668935	-0.567596	0.523617	0.693135	-0.555594	0.0471893	0.126758	0.129122	0.811997	0.893866
RvY_01319-1	NA	NA	NA	NA	NA	NA	NA	NA	NA	NA	NA	NA	NA	NA	NA	NA	NA	NA	NA	NA	NA	NA	NA	NA	NA	NA	NA	NA	NA	NA
RvY_01319-2	NA	NA	NA	NA	NA	NA	NA	NA	NA	NA	NA	NA	NA	NA	NA	NA	NA	NA	NA	NA	NA	NA	NA	NA	NA	NA	NA	NA	NA	NA
RvY_01320	-0.483191	0.34828	0.522288	0.37907	0.294518	0.491295	-0.590151	0.0757392	0.432334	-0.378857	0.297839	0.528537	0.800747	0.0508811	0.156826	-0.906098	0.0296818	0.0780598	-0.547062	0.206281	0.367839	0.355528	0.574087	0.731823	-0.0808053	0.843463	0.910184	0.770046	0.14561	0.302959
RvY_01321	-0.869361	0.0291886	0.116112	0.39629	0.00872455	0.0374967	0.383159	0.0201858	0.206485	0.411157	0.0151703	0.0796139	1.06818	5.2413e-07	1.83305e-05	0.942337	2.0459e-07	3.03365e-06	0.847481	1.9857e-07	4.20056e-06	0.719208	0.000326453	0.00252497	0.908734	3.35241e-07	5.7943e-06	0.749467	0.00016612	0.00156423
RvY_01322	1.29005	NA	NA	1.27579	0.00141079	0.00843568	-1.1634	4.35833e-05	0.00209235	-1.8487	1.93038e-10	2.02187e-08	-1.05623	3.02008e-05	0.000491081	-1.63087	1.13573e-07	1.8127e-06	-1.18326	5.27261e-10	2.64105e-08	-1.74724	3.57135e-08	1.22729e-06	-0.801889	0.00255504	0.0122645	-0.986237	3.03363e-05	0.0003704
RvY_01323	0.479219	0.479733	0.638713	-0.43904	0.555446	NA	-0.451776	0.541568	0.871354	-1.05316	0.149005	0.351608	-5.92059	0.00281549	0.0179645	-1.52696	0.138657	0.263119	-0.594201	0.521924	0.688755	0.376044	0.783375	0.873903	-0.316305	0.782057	0.87371	-4.0174	0.0271402	0.0899296
RvY_01324	-2.11633	0.167626	0.331115	-0.941486	0.38262	0.57968	1.23515	0.000321935	0.0103725	-0.584024	0.0023354	0.0214981	0.588531	0.030498	0.108498	0.770036	0.0149825	0.0448758	0.762461	0.00108981	0.00613688	0.287917	0.286335	0.470621	0.0302274	0.901339	0.943749	-0.0298134	0.897042	0.945622
RvY_01325	0.454793	0.448298	0.611971	0.576156	0.000574982	0.00391173	-0.622263	0.000732253	0.0202902	-0.636642	0.00251689	0.0228315	-1.46914	0.000776355	0.00653746	-1.38414	5.48005e-10	1.75744e-08	-1.10858	3.93013e-07	7.42395e-06	-1.01362	0.000152554	0.00135431	-1.36639	4.45149e-07	7.38046e-06	-0.97942	0.000533187	0.00402281
RvY_01326	-0.259865	0.679007	0.796458	-0.297162	0.653993	NA	-1.63154	0.0588529	0.377825	-2.34988	0.0170091	0.0860047	-3.76317	0.0392342	0.130613	-2.90861	0.0132587	0.0405313	-2.34283	0.0599355	0.148495	-0.0476588	0.972355	0.986577	-3.12239	0.0212714	0.0684628	-4.46095	0.0138286	0.0544444
RvY_01327	-0.573923	0.00573862	0.0438182	0.0922469	0.645409	0.786579	0.286227	0.28288	0.719923	0.951578	0.000366825	0.00559621	1.10757	0.00526356	0.0290657	1.15916	2.07681e-05	0.000164028	0.798206	0.00111995	0.00627229	1.23128	1.12212e-05	0.000150854	1.09178	7.10481e-06	8.294e-05	1.24106	9.52614e-06	0.000140289
[truncated: 21,574 more rows]

## Sheet: Table S3.3
Table S3.3 Differential expression results of H. exemplaris under radiation and desiccation conditions, as compared to its physiological state.
[truncated: 20,092 more rows]

[truncated: 1 more sheets: Table S3.4]
