# Supplementary material for: Characteristics of C4-Type Zinc Finger Proteins in Tardigrades and Their Responses in Extreme Environments
Source: Int J Mol Sci. 2026 Feb 11;27(4):1739. doi: 10.3390/ijms27041739 (PMC12941274; doi:10.3390/ijms27041739)
Supplement: Supplementary file 1 [file ijms-27-01739-s001.zip › Table S4.xls]

## Sheet: Table S4
Table S4 The types among the twelve zinc finger domains involved in the differentially expressed molecules of three tardigrade species under extreme environmental conditions.
Species	Signature accession	Signature description
H. exemplaris	PF11261	Interferon regulatory factor 2-binding protein zinc finger
	PF13445	RING-type zinc-finger
	PF12678	RING-H2 zinc finger domain
	PF00105	Double treble clef zinc finger, C4 type
	PF00097	Zinc finger, C3HC4 type (RING finger)
	PF13866	SAP30 zinc-finger
R. varieornatus	PF11261	Interferon regulatory factor 2-binding protein zinc finger
	PF13445	RING-type zinc-finger
	PF00097	Zinc finger, C3HC4 type (RING finger)
	PF00105	Double treble clef zinc finger, C4 type
	PF13771	PHD-like zinc-binding domain
P. metropolitanus	PF00105	Double treble clef zinc finger, C4 type
	PF00097	Zinc finger, C3HC4 type (RING finger)
	PF13445	RING-type zinc-finger
