# Supplementary material for: Characteristics of C4-Type Zinc Finger Proteins in Tardigrades and Their Responses in Extreme Environments
Source: Int J Mol Sci. 2026 Feb 11;27(4):1739. doi: 10.3390/ijms27041739 (PMC12941274; doi:10.3390/ijms27041739)
Supplement: Supplementary file 1 [file ijms-27-01739-s001.zip › Table S5.xls]

## Sheet: Table S5
Table S5 Physicochemical properties, secondary structure and phylogenetic tree groups of C4-type ZFP genes in four tardigrade species.
Protein ID	Gene ID	Chr:Start..End	CDS(bp)	Protein Length（aa)	MW(Da)	pI	Aliphatic Index	Instability Index	Grand average of hydropathicity (GRAVY)	Alpha Helix(%)	Extended Strand(%)	Beta Turn(%)	Random Coil(%)	Group
evm.model.LG01.1014	H.Henanensis.Chr1.1014	Chr1:7820194..7828651	1332	443	48036.4	9.34	69.01	51.1	-0.355	26.64	19.41	0	53.95	group 1
evm.model.LG01.1032	H.Henanensis.Chr1.1032	Chr1:7990785..7995764	2556	851	92201.2	9.31	66.85	59.02	-0.609	31.84	12.81	0	55.35	group 3
evm.model.LG01.2406	H.Henanensis.Chr1.2406	Chr1:18309618..18313645	1509	502	56958.3	6.08	74.38	41.4	-0.379	22.51	21.51	0	55.98	group 5
evm.model.LG01.436	H.Henanensis.Chr1.436	Chr1:3808913..3812680	1209	402	45184.3	8.72	88.83	48.17	-0.24	44.03	12.19	0	43.78	group 6
evm.model.LG01.585	H.Henanensis.Chr1.585	Chr1:4797557..4801109	1461	486	55098.3	5.99	76.67	37.36	-0.342	28.19	21.6	0	50.21	group 5
evm.model.LG02.1148	H.Henanensis.Chr2.1148	Chr2:8215715..8216437	318	105	12103.9	9.79	46.48	44.84	-0.997	27.62	17.14	0	55.24	group 5
evm.model.LG02.1168	H.Henanensis.Chr2.1168	Chr2:8341420..8346666	1380	459	51738.7	6.15	90.28	53.76	-0.237	43.14	10.46	0	46.41	group 3
evm.model.LG02.1202	H.Henanensis.Chr2.1202	Chr2:8570251..8577822	1305	434	48950.4	9.22	75.35	56.84	-0.345	35.71	14.75	0	49.54	group 1
evm.model.LG02.1448	H.Henanensis.Chr2.1448	Chr2:10541761..10548094	996	331	38141.2	9.17	92.48	45.57	-0.235	39.88	14.2	0	45.92	group 1
evm.model.LG02.1970	H.Henanensis.Chr2.1970	Chr2:14492318..14497934	1503	500	57524.4	7.15	72.92	44.71	-0.37	27.6	16.8	0	55.6	group 5
evm.model.LG02.2013	H.Henanensis.Chr2.2013	Chr2:14888447..14897122	1845	614	67611.8	8.16	78.19	54.34	-0.394	34.53	12.54	0	52.93	group 6
evm.model.LG02.2022	H.Henanensis.Chr2.2022	Chr2:15063630..15063905	276	91	9946.47	8.8	49.23	50.39	-0.248	0	27.47	0	72.53	group 6
evm.model.LG02.2027	H.Henanensis.Chr2.2027	Chr2:15090761..15099374	1254	417	45762.1	6.81	72.01	50.77	-0.251	18.94	21.1	0	59.95	group 6
evm.model.LG02.2035	H.Henanensis.Chr2.2035	Chr2:15335799..15339058	945	314	35115.9	8.34	70.51	53.6	-0.536	36.31	14.01	0	49.68	group 6
evm.model.LG02.2036	H.Henanensis.Chr2.2036	Chr2:15369852..15374918	1668	555	60750.9	8.57	76.83	55.46	-0.378	35.14	15.14	0	49.73	group 6
evm.model.LG02.2046	H.Henanensis.Chr2.2046	Chr2:15530800..15531603	804	267	29731.5	8.7	60.15	48.87	-0.245	4.87	24.34	0	70.79	group 6
evm.model.LG02.2048	H.Henanensis.Chr2.2048	Chr2:15554660..15570078	2466	821	91304.5	8.5	74.6	41.57	-0.477	27.77	19.12	0	53.11	group 6
evm.model.LG02.2515	H.Henanensis.Chr2.2515	Chr2:19302081..19317873	4653	1550	176516	7.37	87.67	45.76	-0.21	32.97	18.13	0	48.9	group 5
evm.model.LG02.2516	H.Henanensis.Chr2.2516	Chr2:19318731..19321404	1470	489	55616.2	9.03	84.54	50.05	-0.214	31.29	21.06	0	47.65	group 5
evm.model.LG02.2518	H.Henanensis.Chr2.2518	Chr2:19324899..19330851	1650	549	62684.8	8.61	83.24	51.78	-0.205	24.04	25.14	0	50.82	group 5
evm.model.LG02.2544	H.Henanensis.Chr2.2544	Chr2:19439761..19443598	1530	509	58192.8	8.05	78.74	44.75	-0.359	34.58	17.88	0	47.54	group 5
evm.model.LG02.2545	H.Henanensis.Chr2.2545	Chr2:19444649..19447265	1527	508	57972.4	6.04	70.85	46.11	-0.467	24.02	20.28	0	55.71	group 5
evm.model.LG02.749	H.Henanensis.Chr2.749	Chr2:5134101..5138924	1356	451	50924.2	6.29	89.33	44.63	-0.282	35.48	15.74	0	48.78	group 5
evm.model.LG03.1086	H.Henanensis.Chr3.1086	Chr3:8241400..8249493	1113	370	40812.4	7.18	42.49	68.22	-0.8	8.65	18.11	0	73.24	group 5
evm.model.LG03.154	H.Henanensis.Chr3.154	Chr3:1140062..1143060	1200	399	46086	8.65	80.18	46.12	-0.314	30.58	23.56	0	45.86	group 5
evm.model.LG03.156	H.Henanensis.Chr3.156	Chr3:1149521..1152034	1233	410	47319.3	8.16	75.41	46.19	-0.328	35.12	19.51	0	45.37	group 5
evm.model.LG03.157	H.Henanensis.Chr3.157	Chr3:1152748..1154944	1275	424	49081.9	8.05	71.77	56.22	-0.487	30.19	16.98	0	52.83	group 5
evm.model.LG03.1682	H.Henanensis.Chr3.1682	Chr3:13080319..13092205	2364	787	86124.4	8.54	67.74	45.57	-0.48	27.95	18.04	0	54	group 5
evm.model.LG03.1909	H.Henanensis.Chr3.1909	Chr3:14772591..14780045	1530	509	56965.5	6.36	65.4	54.84	-0.561	28.29	18.66	0	53.05	group 6
evm.model.LG03.2332	H.Henanensis.Chr3.2332	Chr3:18077704..18087163	1140	379	44060.5	7.52	74.12	52.19	-0.308	28.23	23.75	0	48.02	group 5
evm.model.LG03.2333	H.Henanensis.Chr3.2333	Chr3:18088946..18095386	1911	636	71806.1	9.05	75.28	41.69	-0.321	30.5	19.18	0	50.31	group 5
evm.model.LG03.5	H.Henanensis.Chr3.5	Chr3:35386..42568	2022	673	72736.2	8.72	66.3	63.14	-0.592	26.3	10.1	0	63.6	group 2
evm.model.LG03.694	H.Henanensis.Chr3.694	Chr3:5335172..5337153	1176	391	44242.8	8.88	74.78	59.66	-0.349	27.11	20.2	0	52.69	group 5
evm.model.LG03.695	H.Henanensis.Chr3.695	Chr3:5339394..5341193	1212	403	45672.3	9.04	76.28	52.94	-0.461	33	17.37	0	49.63	group 5
evm.model.LG03.696	H.Henanensis.Chr3.696	Chr3:5343220..5345705	1206	401	45032.7	9.14	75.44	54.65	-0.346	29.18	21.2	0	49.63	group 5
evm.model.LG04.118	H.Henanensis.Chr4.118	Chr4:992657..999869	1647	548	59583.4	7.54	71.81	52.34	-0.273	26.46	12.59	0	60.95	group 6
evm.model.LG04.1215	H.Henanensis.Chr4.1215	Chr4:9909332..9917570	1473	490	55339.7	7.58	77.63	48.59	-0.391	32.86	13.88	0	53.27	group 5
evm.model.LG04.1286	H.Henanensis.Chr4.1286	Chr4:10503249..10517630	2415	804	88550.2	9.17	62.19	66.07	-0.509	28.48	13.18	0	58.33	group 6
evm.model.LG04.1780	H.Henanensis.Chr4.1780	Chr4:14043769..14046060	810	269	30557.7	8.6	56.62	38.18	-0.743	28.25	10.78	0	60.97	group 6
evm.model.LG04.1782	H.Henanensis.Chr4.1782	Chr4:14065533..14072794	1731	576	64346.4	8.02	68.16	45.15	-0.451	20.31	14.24	0	65.45	group 5
evm.model.LG04.2179	H.Henanensis.Chr4.2179	Chr4:16648153..16650841	1116	371	41633.2	6.49	56.77	52.2	-0.715	16.17	24.8	0	59.03	group 5
evm.model.LG04.2205	H.Henanensis.Chr4.2205	Chr4:16871986..16876325	1440	479	53835.1	8.64	69.44	43.37	-0.588	42.38	15.66	0	41.96	group 3
evm.model.LG04.2223	H.Henanensis.Chr4.2223	Chr4:16995082..16998830	1149	382	43728.7	8.62	78.06	46.63	-0.204	31.94	13.87	0	54.19	group 5
evm.model.LG04.2246	H.Henanensis.Chr4.2246	Chr4:17174942..17181097	1317	438	48286.3	8.73	70.48	44.8	-0.424	31.05	13.7	0	55.25	group 1
evm.model.LG04.2247	H.Henanensis.Chr4.2247	Chr4:17209307..17214643	1362	453	49943.1	8.55	65.96	41.16	-0.415	33.55	14.35	0	52.1	group 1
evm.model.LG04.445	H.Henanensis.Chr4.445	Chr4:3354562..3369961	1491	496	55449.2	7.54	81.98	48.09	-0.275	31.85	16.33	0	51.81	group 6
evm.model.LG04.467	H.Henanensis.Chr4.467	Chr4:3534604..3541360	1539	512	59563.4	8.42	65.74	63.52	-0.564	33.79	18.36	0	47.85	group 5
evm.model.LG04.866	H.Henanensis.Chr4.866	Chr4:6596810..6606648	2739	912	98074.6	8.58	58.76	54.84	-0.569	21.16	17.54	0	61.29	group 4
evm.model.LG04.945	H.Henanensis.Chr4.945	Chr4:7271316..7274319	1137	378	40544.5	9.07	51.11	59.71	-0.687	13.76	25.13	0	61.11	group 6
evm.model.LG05.1859	H.Henanensis.Chr5.1859	Chr5:14898866..14902916	1677	558	60392.1	7.53	75.77	59.03	-0.403	31.72	15.59	0	52.69	group 3
evm.model.LG05.2036	H.Henanensis.Chr5.2036	Chr5:16227168..16232988	1842	613	65807.9	6.44	68.79	51.95	-0.377	26.1	12.56	0	61.34	group 2
evm.model.LG05.2050	H.Henanensis.Chr5.2050	Chr5:16335088..16338694	1617	538	59695	7.83	73.27	63.69	-0.329	29.93	14.31	0	55.76	group 2
evm.model.LG05.2195	H.Henanensis.Chr5.2195	Chr5:17356978..17368912	2100	699	78017.3	6.64	77.02	46.49	-0.384	28.18	17.6	0	54.22	group 6
evm.model.LG05.2302	H.Henanensis.Chr5.2302	Chr5:18184611..18190324	1725	574	64851	6.4	72.2	49.98	-0.597	32.75	17.6	0	49.65	group 3
evm.model.LG05.810	H.Henanensis.Chr5.810	Chr5:5989418..6007204	2088	695	78984.6	9.18	73.68	45.02	-0.607	45.9	9.21	0	44.89	group 5
evm.model.LG06.189	H.Henanensis.Chr6.189	Chr6:1172084..1180759	1416	471	52148.3	9.27	72.51	51.62	-0.39	30.36	16.77	0	52.87	group 1
evm.model.LG06.2010	H.Henanensis.Chr6.2010	Chr6:14351766..14355170	1383	460	51507.3	8.29	63.41	48.3	-0.694	30.87	14.78	0	54.35	group 3
BV898_00143.p01	BV898_00143	MTYJ01000001.1:763159..767238	1752	584	63778.9	6.99	51.54	73.2	-0.261	30.31	16.27	0	53.42	group 6
BV898_00522.p01	BV898_00522	MTYJ01000002.1:577776..580618	1107	369	41978.6	8.8	47.21	78.97	-0.271	40.38	14.63	0	44.99	group 5
BV898_00544.p01	BV898_00544	MTYJ01000002.1:648386..652538	1251	417	46522.3	8.73	39.51	68.13	-0.501	28.54	14.63	0	56.83	group 1
BV898_00545.p01	BV898_00545	MTYJ01000002.1:664920..667571	1296	432	48015	8.63	29.35	67.11	-0.459	28.47	14.12	0	57.41	group 1
BV898_00628.p01	BV898_00628	MTYJ01000002.1:995183..998471	1554	518	58112.4	6.33	41.97	85.71	-0.287	34.75	15.83	0	49.42	group 5
BV898_02254.p01	BV898_02254	MTYJ01000009.1:445448..454994	3012	1004	108797	7.91	55.32	65.22	-0.473	24.3	18.82	0	56.87	group 4
BV898_02330.p01	BV898_02330	MTYJ01000009.1:889329..893110	1155	385	41113.6	8.87	59.19	42.39	-0.821	14.03	22.08	0	63.9	group 6
BV898_02568.p01	BV898_02568	MTYJ01000011.1:212705..220312	1437	479	52678.1	7.51	45.24	77.97	-0.221	25.47	14.61	0	59.92	group 6
BV898_02879.p02	BV898_02879	MTYJ01000013.1:122597..128425	1599	533	59460.7	7.53	52.78	81.24	-0.279	32.65	16.32	0	51.03	group 5
BV898_03161.p01	BV898_03161	MTYJ01000015.1:5402..8369	1476	492	56305.7	8.42	43.6	79.61	-0.291	18.5	30.69	0	50.81	group 5
BV898_05005.p01	BV898_05005	MTYJ01000026.1:95177..98896	1803	601	66544.6	8.93	53.33	76.27	-0.264	24.13	22.13	0	53.74	group 5
BV898_05007.p01	BV898_05007	MTYJ01000026.1:106752..108426	858	286	31676	8.62	40.8	53.04	-0.659	31.47	8.74	0	59.79	group 6
BV898_05253.p01	BV898_05253	MTYJ01000028.1:39136..41767	1491	497	56958.2	9	53.52	77.67	-0.323	22.94	26.16	0	50.91	group 5
BV898_05254.p01	BV898_05254	MTYJ01000028.1:42486..45718	1257	419	47590.4	8.82	45.35	76.52	-0.338	16.71	22.2	0	61.1	group 5
BV898_05256.p01	BV898_05256	MTYJ01000028.1:51671..54756	1323	441	50609.5	8.25	41.65	76.69	-0.441	21.32	25.17	0	53.51	group 5
BV898_05565.p01	BV898_05565	MTYJ01000030.1:463782..467840	1794	598	64600	7	57.77	68.76	-0.546	32.61	10.7	0	56.69	group 3
BV898_06987.p01	BV898_06987	MTYJ01000044.1:138829..151616	2382	794	86275	8.98	59.61	61.52	-0.434	29.47	12.47	0	58.06	group 6
BV898_07231.p01	BV898_07231	MTYJ01000046.1:462131..467111	1890	630	66525.6	6.71	52.41	68.98	-0.315	28.1	10.48	0	61.43	group 2
BV898_07453.p01	BV898_07453	MTYJ01000049.1:99578..107107	1704	568	63940.4	8.35	55.05	72.45	-0.58	35.92	16.37	0	47.71	group 3
BV898_07767.p01	BV898_07767	MTYJ01000052.1:235068..237335	960	320	36760.5	9.27	45.38	89.94	-0.286	37.19	17.81	0	45	group 1
BV898_08255.p01	BV898_08255	MTYJ01000058.1:150852..153704	1344	448	50255.2	8.57	42.02	67.72	-0.57	36.16	12.28	0	51.56	group 3
BV898_09390.p01	BV898_09390	MTYJ01000073.1:361984..366579	1383	461	51048.2	9.13	57.77	74.49	-0.365	32.75	10.63	0	56.62	group 1
BV898_09524.p01	BV898_09524	MTYJ01000075.1:275733..279992	1524	508	57699.4	8.11	62.22	69.11	-0.4	23.62	23.23	0	53.15	group 5
BV898_10046.p01	BV898_10046	MTYJ01000082.1:115214..120100	1233	411	46087.7	8.69	46.23	87.81	-0.208	37.71	16.79	0	45.5	group 6
BV898_11114.p01	BV898_11114	MTYJ01000100.1:258904..262029	1671	557	62250.4	6.42	49.97	78.8	-0.396	31.6	14.72	0	53.68	group 6
BV898_11183.p01	BV898_11183	MTYJ01000101.1:234519..241928	1656	552	61493.6	7.07	59.2	68.46	-0.56	28.99	16.85	0	54.17	group 6
BV898_11566.p01	BV898_11566	MTYJ01000108.1:73324..82224	1389	463	50246.8	9.25	48.35	71.53	-0.352	32.61	17.06	0	50.32	group 1
BV898_11597.p01	BV898_11597	MTYJ01000108.1:231650..235600	2643	881	95556.8	9.35	60.79	66.32	-0.618	31.9	15.21	0	52.89	group 3
BV898_12357.p01	BV898_12357	MTYJ01000124.1:108641..117462	1293	431	48688.2	9.28	59.9	75.2	-0.348	37.59	12.3	0	50.12	group 1
BV898_12574.p01	BV898_12574	MTYJ01000129.1:5350..15741	2427	809	88177.3	8.67	52.39	62.5	-0.585	35.35	10.51	0	54.14	group 5
BV898_12747.p01	BV898_12747	MTYJ01000132.1:94367..99536	2334	778	84785.2	6.87	61.21	64.43	-0.415	23.14	14.14	0	62.72	group 5
BV898_14965.p01	BV898_14965	MTYJ01000193.1:35271..37909	1074	358	41074.3	8.88	39.43	79.27	-0.284	28.49	21.79	0	49.72	group 5
BV898_14966.p01	BV898_14966	MTYJ01000193.1:42754..45697	1236	412	47378.6	8.25	47.97	76.72	-0.261	38.11	17.96	0	43.93	group 5
BV898_14967.p01	BV898_14967	MTYJ01000193.1:46567..48667	1257	419	48253	8.58	50.04	77.26	-0.438	33.17	12.17	0	54.65	group 5
BV898_14968.p01	BV898_14968	MTYJ01000193.1:51573..53871	1143	381	43200.8	8.39	48.87	80.89	-0.231	30.18	19.95	0	49.87	group 5
BV898_15183.p01	BV898_15183	MTYJ01000199.1:57391..61318	1728	576	63542.8	6.32	54	78.75	-0.28	31.6	17.53	0	50.87	group 6
BV898_15309.p01	BV898_15309	MTYJ01000203.1:127437..134807	1161	387	42861.5	7.24	64.98	49.72	-0.798	17.57	16.8	0	65.63	group 5
BV898_15396.p01	BV898_15396	MTYJ01000207.1:56630..60373	1566	522	59256.7	7.91	45.45	76.59	-0.29	25.1	17.24	0	57.66	group 5
BV898_15977.p01	BV898_15977	MTYJ01000229.1:75822..78580	1389	463	51300.1	6.01	49.16	86.16	-0.233	46.87	11.02	0	42.12	group 3
BV898_16160.p01	BV898_16160	MTYJ01000235.1:89183..93377	1611	537	58690.7	6.57	54.65	74.86	-0.298	26.07	13.41	0	60.52	group 2
BV898_18148.p01	BV898_18148	MTYJ01000341.1:35302..38809	1182	394	44589.2	8.78	56.14	75.66	-0.38	29.19	19.04	0	51.78	group 5
BV898_18274.p01	BV898_18274	MTYJ01000351.1:17920..21355	1149	383	42807.1	5.92	63.3	47.65	-0.788	10.97	14.88	0	74.15	group 5
BV898_18574.p01	BV898_18574	MTYJ01000376.1:6605..9497	1128	376	42084.6	9.73	51.47	78.88	-0.274	34.57	17.29	0	48.14	group 1
BV898_18617.p01	BV898_18617	MTYJ01000381.1:14097..16838	1314	438	50269.2	8.56	52.05	72.83	-0.392	28.08	22.37	0	49.54	group 5
BV898_18760.p01	BV898_18760	MTYJ01000396.1:9529..16510	2058	686	74813.4	8.86	63.71	65.5	-0.652	34.11	10.06	0	55.83	group 2
BV898_19155.p01	BV898_19155	MTYJ01000454.1:7431..10753	1551	517	58263	5.6	45.13	77.02	-0.35	31.91	16.25	0	51.84	group 5
BV898_19156.p01	BV898_19156	MTYJ01000454.1:12047..17563	1494	498	56805.4	8.15	49.56	75.26	-0.37	34.54	18.47	0	46.99	group 5
BV898_19345.p01	BV898_19345	MTYJ01000493.1:3835..8320	1329	443	50497.8	8.94	55.43	75.42	-0.444	17.83	22.12	0	60.05	group 5
BV898_19346.p01	BV898_19346	MTYJ01000493.1:9876..13066	1110	370	42217.4	9.29	47.52	75.3	-0.329	20.81	25.68	0	53.51	group 5
BV898_19347.p01	BV898_19347	MTYJ01000493.1:13464..16698	1014	338	39039.6	8.85	48.05	80.71	-0.275	30.18	21.3	0	48.52	group 5
RvY_00171.1	RvY_00171	BDGG01000001.1:431777..433487	972	324	36238.8	7.6	54.64	53.61	-0.576	25.62	18.21	0	56.17	group 5
RvY_03344.1	RvY_03344	BDGG01000001.1:9246606..9249622	2289	763	84673	9.05	65.55	73.28	-0.58	31.59	14.55	0	53.87	group 3
RvY_03413.1	RvY_03413	BDGG01000002.1:73586..75542	1533	511	56614.7	8.54	57.91	77.48	-0.25	22.31	19.18	0	58.51	group 5
RvY_03534.1	RvY_03534-1	BDGG01000002.1:413485..415201	1020	340	38138.1	9.47	56.1	79.5	-0.21	31.18	20.59	0	48.24	group 5
RvY_03551.1	RvY_03551	BDGG01000002.1:464192..465311	849	283	32116.8	8.89	40.1	55.55	-0.743	39.22	11.31	0	49.47	group 6
RvY_03693.1	RvY_03693-1	BDGG01000002.1:864289..866158	1386	462	51120.6	9	47.64	82.08	-0.256	39.39	15.58	0	45.02	group 5
RvY_03714.1	RvY_03714-1	BDGG01000002.1:927651..930133	1587	529	59258.6	8.48	44.51	79.28	-0.305	37.81	11.72	0	50.47	group 5
RvY_03913.1	RvY_03913-1	BDGG01000002.1:1459583..1461954	1494	498	56259.5	9.05	48.63	76.16	-0.331	20.48	21.89	0	57.63	group 5
RvY_04452.1	RvY_04452	BDGG01000002.1:3028724..3031679	1596	532	58850.7	8.6	57.96	72.65	-0.37	29.7	14.85	0	55.45	group 6
RvY_04558.1	RvY_04558	BDGG01000002.1:3334955..3337929	456	152	17208.4	5.7	39.68	67.24	-0.583	0	32.24	0	67.76	group 5
RvY_04780.1	RvY_04780	BDGG01000002.1:4013208..4022649	1500	500	55840.5	7.9	50.07	78.6	-0.304	37	15.6	0	47.4	group 6
RvY_05228.1	RvY_05228	BDGG01000002.1:5364534..5367790	2049	683	75524.3	8.61	56.31	65.27	-0.537	19.33	18.16	0	62.52	group 4
RvY_05585.1	RvY_05585	BDGG01000002.1:6576672..6579595	1647	549	62137.6	8.94	61.34	79.74	-0.415	28.42	18.21	0	53.37	group 5
RvY_05664.1	RvY_05664	BDGG01000002.1:6810774..6819244	2253	751	81948.9	8.85	72.59	68.95	-0.388	36.09	9.72	0	54.19	group 6
RvY_06339.1	RvY_06339	BDGG01000002.1:8739670..8742637	708	236	27010.8	8.63	44.1	107.33	0.266	16.1	27.97	0	55.93	group 5
RvY_06591.1	RvY_06591	BDGG01000003.1:433970..438055	1365	455	51123.7	8.15	45.1	80.73	-0.279	25.27	18.9	0	55.82	group 6
RvY_07534.1	RvY_07534	BDGG01000003.1:3102014..3104191	1635	545	60965.5	7.25	50.21	76.81	-0.258	27.89	20.18	0	51.93	group 5
RvY_07744.1	RvY_07744	BDGG01000003.1:3673275..3675849	1593	531	60054.8	7.02	50.75	80.64	-0.285	38.42	10.73	0	50.85	group 5
RvY_07989.1	RvY_07989	BDGG01000003.1:4306134..4312022	1296	432	48445.5	9.31	65.22	66.92	-0.344	38.66	10.65	0	50.69	group 1
RvY_08010.1	RvY_08010	BDGG01000003.1:4375518..4377463	1365	455	50429.1	6.73	60.64	83.6	-0.264	39.56	15.16	0	45.27	group 3
RvY_10070.1	RvY_10070	BDGG01000005.1:714340..719438	2331	777	85855.1	8.24	46.02	68.8	-0.476	31.02	14.67	0	54.31	group 5
RvY_11051.1	RvY_11051	BDGG01000006.1:122323..124438	1653	551	60938.9	6.8	49.34	78.98	-0.399	31.03	16.15	0	52.81	group 6
RvY_11423.1	RvY_11423	BDGG01000006.1:1186314..1189561	1698	566	61879	6.74	53.7	70.55	-0.399	23.32	15.19	0	61.48	group 2
RvY_11451.1	RvY_11451	BDGG01000006.1:1267533..1270092	1557	519	57373.8	8.35	48.42	82.16	-0.212	29.48	18.3	0	52.22	group 2
RvY_12580.2	RvY_12580-2	BDGG01000007.1:2062917..2066921	696	232	25408.5	9.92	65.16	48.41	-0.694	1.72	14.22	0	84.05	group 4
RvY_12805.1	RvY_12805	BDGG01000008.1:337901..343951	1053	351	39544	6.27	64.35	45.27	-0.844	12.25	20.8	0	66.95	group 5
RvY_12877.1	RvY_12877	BDGG01000008.1:559555..568288	1830	610	67095.5	8.86	62.38	78.39	-0.422	29.18	12.62	0	58.2	group 6
RvY_13866.1	RvY_13866	BDGG01000009.1:1352347..1354849	999	333	37154	9.22	65.05	62.76	-0.482	17.12	15.62	0	67.27	group 1
RvY_14822.1	RvY_14822	BDGG01000011.1:254609..258718	1644	548	61236.4	7.09	48.49	77.06	-0.347	30.29	17.7	0	52.01	group 5
RvY_14824.1	RvY_14824	BDGG01000011.1:263779..264874	612	204	23221.9	9.67	52.21	65.93	-0.487	17.16	23.53	0	59.31	group 5
RvY_16048.1	RvY_16048	BDGG01000013.1:74765..77610	1227	409	45516.3	8.83	44.32	72.59	-0.426	34.47	12.47	0	53.06	group 1
RvY_17509.1	RvY_17509	BDGG01000015.1:1073417..1076848	1752	584	64599	6.61	38.53	79.35	-0.417	37.67	9.25	0	53.08	group 3
RvY_17540.1	RvY_17540	BDGG01000015.1:1197265..1199349	1599	533	59106.9	6.15	66.23	83.7	-0.372	41.84	11.07	0	47.09	group 3
RvY_18072.1	RvY_18072-1	BDGG01000017.1:530059..532085	1104	368	41710.7	9.36	42.71	79.78	-0.232	43.21	18.48	0	38.32	group 6
RvY_18123.1	RvY_18123-1	BDGG01000017.1:678283..681128	2079	693	75349	8.56	63.9	74.11	-0.463	34.78	10.53	0	54.69	group 2
RvY_18683.1	RvY_18683	BDGG01000020.1:236663..238662	1401	467	52632.6	8.63	47	62.1	-0.704	35.76	11.56	0	52.68	group 3
XP_055327402.1	LOC129580766	NW_026570224.1:1249621..1265354	1551	517	57707.3	8.64	87.23	44.87	-0.165	22.63	17.6	0	59.77	group 6
XP_055327950.1	LOC129581091	NW_026570225.1:276074..280109	1389	463	52610.7	8.53	69.33	52.09	-0.643	36.29	12.96	0	50.76	group 3
XP_055328998.1	LOC129581787	NW_026570226.1:894190..902635	2268	756	83522.6	8.4	72.24	47.87	-0.45	30.16	12.57	0	57.28	group 5
XP_055329024.1	LOC129581799	NW_026570221.1:2055182..2057757	1014	338	37702.3	9	76.48	35.31	-0.364	32.84	15.38	0	51.78	group 3
XP_055329402.1	LOC129582047	NW_026570226.1:1859031..1885755	1818	606	67237	8.63	76.8	61.05	-0.426	26.57	12.05	0	61.39	group 6
XP_055329467.1	LOC129582088	NW_026570226.1:2268341..2279339	1116	372	41066.3	6.62	51.48	68.74	-0.643	23.92	12.9	0	63.17	group 5
XP_055330197.1	LOC129582652	NW_026570228.1:1709514..1713099	1410	470	51651.3	5.75	85.91	48.6	-0.106	42.98	14.26	0	42.77	group 2
XP_055331272.1	LOC129583505	NW_026570231.1:1082105..1094414	2133	711	79009.8	8.83	76.68	59.97	-0.491	31.93	13.5	0	54.57	group 3
XP_055331414.1	LOC129583586	NW_026570231.1:1172627..1178782	1263	421	46024.5	8.89	79	45.84	-0.234	25.65	19.24	0	55.11	group 1
XP_055332760.1	LOC129584570	NW_026570234.1:967091..972130	1692	564	63843.3	7.84	75.71	50.04	-0.366	28.01	16.67	0	55.32	group 5
XP_055332794.1	LOC129584594	NW_026570234.1:949648..953836	1485	495	56728.3	8.86	80.53	42.75	-0.29	32.73	17.78	0	49.49	group 5
XP_055333056.1	LOC129584769	NW_026570234.1:860941..865019	1428	476	54725.7	8.71	80.15	50.06	-0.285	35.29	18.7	0	46.01	group 5
XP_055333450.1	LOC129584999	NW_026570235.1:1093448..1099984	2280	760	83716.6	6.53	73.68	52.73	-0.385	30	15.26	0	54.74	group 5
XP_055333539.1	LOC129585049	NW_026570235.1:565429..578895	3396	1132	129582	8.44	75.15	46.22	-0.577	32.6	15.02	0	52.39	group 3
XP_055333614.1	LOC129585100	NW_026570235.1:674512..679814	1656	552	60378.2	7.11	77.74	52.28	-0.363	25	17.75	0	57.25	group 3
XP_055333742.1	LOC129585173	NW_026570236.1:1159833..1168332	1239	413	45838.3	8.6	75.4	38.1	-0.299	26.15	13.32	0	60.53	group 1
XP_055335512.1	LOC129586354	NW_026570240.1:908006..909722	1014	338	38331.3	9.28	73.49	35.77	-0.43	31.95	14.2	0	53.85	group 3
XP_055336286.1	LOC129586845	NW_026570242.1:316783..318748	1320	440	49694.7	8.81	88.41	41.88	-0.176	30.68	17.5	0	51.82	group 3
XP_055336630.1	LOC129587073	NW_026570243.1:612413..616036	1488	496	55845.9	6.19	83.55	64.66	-0.389	40.73	7.66	0	51.61	group 3
XP_055337486.1	LOC129587669	NW_026570246.1:530818..544121	1509	503	57527.6	6.94	76.76	57.57	-0.414	32.01	19.48	0	48.51	group 6
XP_055339707.1	LOC129589167	NW_026570253.1:875468..877108	405	135	15117.6	9.03	78.74	34.15	-0.243	23.7	21.48	0	54.81	group 3
XP_055341754.1	LOC129590512	NW_026570260.1:49574..52362	1644	548	60937.9	6.82	83.5	49.06	-0.08	34.49	14.05	0	51.46	group 5
XP_055341858.1	LOC129590582	NW_026570260.1:454209..456342	1041	347	40112.4	9.06	89.39	54	-0.318	51.59	9.8	0	38.62	group 1
XP_055342067.1	LOC129590739	NW_026570262.1:1004957..1024799	2265	755	81758.1	9.01	72.08	55.25	-0.332	35.23	12.45	0	52.32	group 6
XP_055342245.1	LOC129590842	NW_026570222.1:272496..274535	747	249	28036.2	8.46	79.76	41.21	-0.391	30.92	15.66	0	53.41	group 3
XP_055342969.1	LOC129591359	NW_026570265.1:294632..300533	2172	724	79184.9	7.05	68.92	62.94	-0.359	26.1	17.13	0	56.77	group 4
XP_055343650.1	LOC129591842	NW_026570223.1:2366140..2371219	1419	473	53034.4	8.44	87.46	48.47	-0.182	39.75	15.43	0	44.82	group 6
XP_055343685.1	LOC129591863	NW_026570269.1:358181..364103	1374	458	50479.7	9.16	77.27	52.3	-0.279	25.98	11.79	0	62.23	group 1
XP_055348194.1	LOC129595270	NW_026570296.1:226095..232874	1590	530	60491.3	8.66	72.32	57.6	-0.366	40.19	11.7	0	48.11	group 5
XP_055348244.1	LOC129595311	NW_026570296.1:310708..318129	1704	568	64758.5	8.74	77.57	44.39	-0.36	32.22	14.44	0	53.35	group 5
XP_055349447.1	LOC129596245	NW_026570307.1:125557..133278	1284	428	47952.4	9.18	79.6	62.52	-0.224	40.89	14.25	0	44.86	group 1
XP_055349635.1	LOC129596390	NW_026570309.1:328610..335417	1038	346	39627.6	9.12	73.15	35.66	-0.46	28.03	19.94	0	52.02	group 3
XP_055349699.1	LOC129596447	NW_026570309.1:343300..345819	1041	347	39246.4	9.21	83.23	57.17	-0.219	34.01	12.1	0	53.89	group 1
XP_055350371.1	LOC129596988	NW_026570319.1:392031..396370	3048	1016	116107	9.06	90.07	37.48	-0.265	39.96	19.69	0	40.35	group 3
XP_055350724.1	LOC129597268	NW_026570322.1:365494..366893	459	153	17358.9	9.28	68.3	50.04	-0.508	24.84	15.03	0	60.13	group 5
XP_055352847.1	LOC129598813	NW_026570350.1:5941..14538	1794	598	63905.3	6.44	75.92	54.24	-0.195	27.93	13.38	0	58.7	group 2
XP_055353314.1	LOC129599187	NW_026570360.1:111812..118956	1629	543	60723.5	7.52	76.87	51.39	-0.231	30.94	16.76	0	52.3	group 5
XP_055353751.1	LOC129599511	NW_026570367.1:168041..170897	984	328	35676.1	9.4	47.07	69.36	-0.588	7.32	20.73	0	71.95	group 6
XP_055354116.1	LOC129599813	NW_026570375.1:142530..151219	1710	570	61853.1	6.7	73.37	57.07	-0.329	35.26	8.6	0	56.14	group 2
XP_055355579.1	LOC129600929	NW_026570424.1:108554..115596	1854	618	67450.2	6.08	76.15	53.35	-0.359	33.82	15.7	0	50.49	group 6
XP_055356007.1	LOC129601265	NW_026570445.1:70513..78023	2166	722	77338.7	9.78	77.51	64.17	-0.366	29.92	11.63	0	58.45	group 2
XP_055356856.1	LOC129601939	NW_026570522.1:55383..59033	1377	459	51917.4	5.39	90.09	60.06	-0.21	35.29	14.38	0	50.33	group 5
