# Supplementary material for: Characteristics of C4-Type Zinc Finger Proteins in Tardigrades and Their Responses in Extreme Environments
Source: Int J Mol Sci. 2026 Feb 11;27(4):1739. doi: 10.3390/ijms27041739 (PMC12941274; doi:10.3390/ijms27041739)
Supplement: Supplementary file 1 [file ijms-27-01739-s001.zip › Table S6.xls]

## Sheet: Table S6
Table S6 Distribution of conservative motifs in C4-type ZFPs of four tardigrade species.
Protein_ID	Motif 1	Motif 2	Motif 3	Motif 4	Motif 5	Motif 6	Group
RvY_12580.2	1	1					group 4
XP_055342969.1	1	1	1	1	1		group 4
RvY_05228.1	1	1	1	1			group 4
BV898_02254.p01	1	1	1	1			group 4
evm.model.LG04.866	1	1	1	1			group 4
RvY_00171.1	1	1		1			group 5
XP_055329467.1	1	1		1			group 5
RvY_12805.1	1	1		1			group 5
BV898_15309.p01	1	1		1			group 5
evm.model.LG03.1086	1	1		1			group 5
RvY_06339.1	1			1			group 5
XP_055332760.1	1	1	1	1	1	1	group 5
XP_055348244.1	1		1	1	1	1	group 5
XP_055348194.1	1	1	1	1	1	1	group 5
XP_055356856.1	1		1		1	1	group 5
RvY_07744.1	1	1	1	1	1	1	group 5
RvY_14824.1	1	1		1			group 5
RvY_03714.1	1	1	1	1	1	1	group 5
RvY_14822.1	1	1	1	1	1	1	group 5
BV898_15396.p01	1	1	1	1	1	1	group 5
evm.model.LG02.1970	1	1	1	1	1	1	group 5
XP_055333056.1	1	1	2	1	1	1	group 5
XP_055353314.1	1	1	1	1	1	1	group 5
RvY_05585.1	1	1	1	1	1	1	group 5
BV898_02879.p02	1	1	1	1	1	1	group 5
evm.model.LG04.1215	1	1	1	1	1	1	group 5
BV898_05005.p01	1	1	1	1	1	1	group 5
evm.model.LG04.1782	1	1	1	1	1	1	group 5
BV898_05253.p01	1	1	1	1	1	1	group 5
evm.model.LG02.2516	1	1	1	1	1	1	group 5
BV898_05254.p01	1	1	1	1	1		group 5
evm.model.LG02.2515	1	1	1	1	1	1	group 5
RvY_03534.1	1	1		1	1		group 5
RvY_07534.1	1	1	1	1	1	1	group 5
RvY_03693.1	1	1	1	1	1	1	group 5
RvY_03413.1	1	1	1	1	1	1	group 5
RvY_03913.1	1	1	1	1	1	1	group 5
XP_055332794.1	1	1	1	1	1	1	group 5
XP_055341754.1	1	1	1	1	1	1	group 5
BV898_14965.p01	1	1	1	1		1	group 5
evm.model.LG03.154	1	1	1	1	1	1	group 5
BV898_14968.p01	1	1	1			1	group 5
evm.model.LG03.695	1	1	1	1		1	group 5
BV898_18148.p01	1	1	1	1		1	group 5
evm.model.LG03.696	1	1	1	1		1	group 5
BV898_19345.p01	1	1	1	1		1	group 5
evm.model.LG03.694	1	1	1	1		1	group 5
BV898_19346.p01	1	1	1	1	1	1	group 5
BV898_19347.p01	1	1	1	1		1	group 5
BV898_14967.p01	1	1	1	1	1	1	group 5
evm.model.LG03.157	1	1	1	1	1	1	group 5
BV898_14966.p01	1	1	1	1	1	1	group 5
evm.model.LG03.156	1	1	1	1	1	1	group 5
BV898_18617.p01	1	1	1	1		1	group 5
BV898_05256.p01	1	1	1	1	1	1	group 5
evm.model.LG02.2518	1	1	1	1	1	1	group 5
BV898_19156.p01	1	1	1	1		1	group 5
evm.model.LG02.2544	1	1	1	1		1	group 5
BV898_00628.p01	1	1	1	1		1	group 5
evm.model.LG02.749	1	1	1	1		1	group 5
evm.model.LG01.2406	1	1	1	1		1	group 5
evm.model.LG01.585	1	1	1	1		1	group 5
evm.model.LG02.1148	1	1		1			group 5
BV898_19155.p01	1	1	1	1		1	group 5
evm.model.LG02.2545	1	1	1	1		1	group 5
evm.model.LG03.2332	1	1	1	1		1	group 5
BV898_03161.p01	1	1	1	1		1	group 5
evm.model.LG03.2333	1	1	1			1	group 5
BV898_09524.p01	1	1	1	1	1	1	group 5
evm.model.LG04.467	1		1	1	1	1	group 5
XP_055333450.1	1	1	1	1	1		group 5
BV898_12747.p01	1	1	1	1	1		group 5
evm.model.LG05.810	1	1	1	1	1		group 5
BV898_00522.p01	1	1	1	1	1		group 5
evm.model.LG04.2223	1	1	1	1	1	1	group 5
RvY_04558.1	1	1		1			group 5
XP_055350724.1	1	1		1			group 5
RvY_10070.1	1	1	1	1	1	1	group 5
XP_055328998.1	1	1	1	1	1	1	group 5
BV898_12574.p01	1	1	1	1	1	1	group 5
evm.model.LG03.1682	1	1	1	1	1	1	group 5
BV898_18274.p01	1	1		1			group 5
evm.model.LG04.2179	1	1					group 5
XP_055337486.1	1	1	1	1	1		group 6
RvY_04780.1	1	1	1	1	1		group 6
BV898_15183.p01	1	1	1	1	1		group 6
evm.model.LG04.445	1	1	1	1	1		group 6
XP_055355579.1	1	1	1	1	1		group 6
RvY_11051.1	1	1	1	1	1		group 6
BV898_11114.p01	1	1	1	1	1		group 6
evm.model.LG05.2195	1	1	1	1	1		group 6
XP_055342067.1	1	1	1	1	1		group 6
RvY_05664.1	1	1	1	1	1		group 6
BV898_06987.p01	1	1	1	1	1		group 6
evm.model.LG04.1286	1	1	1	1	1		group 6
RvY_18072.1	1	1	1	1	1		group 6
XP_055343650.1	1	1	1	1	1		group 6
BV898_10046.p01	1	1	1	1	1		group 6
evm.model.LG01.436	1	1	1	1	1		group 6
BV898_11183.p01	1	1	1	1	1		group 6
evm.model.LG03.1909	1	1	1	1	1		group 6
RvY_12877.1	1	1	1	1	1		group 6
XP_055329402.1	1	1	1	1	1		group 6
RvY_06591.1	1	1	1	1	1		group 6
XP_055327402.1	1	1	1	1	1		group 6
BV898_02568.p01	1	1	1	1	1		group 6
evm.model.LG02.2048	1	1		1			group 6
evm.model.LG02.2022		1		1			group 6
evm.model.LG02.2046	1	1		1			group 6
evm.model.LG02.2027	1	1	1	1	1		group 6
evm.model.LG02.2035	1		1	1			group 6
evm.model.LG02.2036	1	1	1	1	1		group 6
evm.model.LG02.2013	1		1	1	1		group 6
RvY_04452.1	1	1	1	1	1	1	group 6
BV898_00143.p01	1	1	1	1	1		group 6
evm.model.LG04.118	1	1	1	1	1		group 6
XP_055353751.1	1	1		1			group 6
BV898_02330.p01	1	1		1			group 6
evm.model.LG04.945	1	1		1			group 6
RvY_03551.1	1			1			group 6
BV898_05007.p01	1	1		1			group 6
evm.model.LG04.1780	1	1		1			group 6
XP_055354116.1	1	1	1	1	1		group 2
RvY_11423.1	1	1	1	1	1		group 2
RvY_11451.1	1	1	1	1	1		group 2
BV898_07231.p01	1	1	1	1	1		group 2
evm.model.LG05.2036	1	1	1	1	1		group 2
XP_055352847.1	1	1	1	1	1		group 2
XP_055330197.1	1	1	1	1	1		group 2
BV898_16160.p01	1	1	1	1	1		group 2
evm.model.LG05.2050	1	1	1		1		group 2
XP_055356007.1	1	1	1	1	1		group 2
RvY_18123.1	1	1	1	1	1		group 2
BV898_18760.p01	1	1	1	1	1		group 2
evm.model.LG03.5	1	1	1	1	1		group 2
XP_055343685.1	1	1	1	1	1		group 1
RvY_13866.1	1	1		1	1		group 1
BV898_09390.p01	1	1	1	1	1		group 1
evm.model.LG06.189	1	1	1	1	1		group 1
XP_055349447.1	1	1	1		1		group 1
RvY_07989.1	1	1	1		1		group 1
BV898_12357.p01	1	1	1		1		group 1
evm.model.LG02.1202	1	1	1		1		group 1
XP_055341858.1	1	1	1				group 1
BV898_07767.p01	1	1	1				group 1
evm.model.LG02.1448	1	1	1				group 1
XP_055331414.1	1	1	1		1		group 1
BV898_11566.p01	1	1	1		1		group 1
evm.model.LG01.1014	1	1	1		1		group 1
BV898_18574.p01	1	1	1				group 1
XP_055349699.1	1	1	1				group 1
XP_055333742.1	1	1	1	1	1		group 1
RvY_16048.1	1	1	1	1	1		group 1
BV898_00544.p01	1	1	1	1	1		group 1
evm.model.LG04.2246	1	1	1	1	1		group 1
BV898_00545.p01	1	1	1	1	1		group 1
evm.model.LG04.2247	1	1	1	1	1		group 1
XP_055349635.1	1	1					group 3
XP_055342245.1	1	1					group 3
XP_055350371.1	1	1					group 3
XP_055339707.1	1	1					group 3
XP_055329024.1	1	1		1			group 3
XP_055335512.1	1	1	1	1			group 3
XP_055336630.1	1	1		1	1		group 3
RvY_08010.1	1	1		1	1		group 3
BV898_15977.p01	1	1		1	1		group 3
evm.model.LG02.1168	1	1		1	1		group 3
XP_055336286.1	1	1	1	1	1		group 3
XP_055333614.1	1	1	1	1			group 3
RvY_17540.1	1	1	1	1	1		group 3
BV898_05565.p01	1	1	1	1	1		group 3
evm.model.LG05.1859	1	1	1	1	1		group 3
RvY_18683.1	1	1	1	1	1		group 3
XP_055327950.1	1	1		1	1		group 3
BV898_08255.p01	1	1		1	1		group 3
evm.model.LG06.2010	1	1	1	1	1		group 3
evm.model.LG04.2205	1	1			1		group 3
RvY_17509.1	1	1	1	1	1		group 3
BV898_07453.p01	1	1	1	1	1	1	group 3
evm.model.LG05.2302	1	1	1	1	1	1	group 3
XP_055333539.1	1	1	1	1	1		group 3
XP_055331272.1	1	1	1	1	1		group 3
RvY_03344.1	1	1	1	1			group 3
BV898_11597.p01	1	1	1	1			group 3
evm.model.LG01.1032	1	1	1	1			group 3
