# Supplementary material for: Characteristics of C4-Type Zinc Finger Proteins in Tardigrades and Their Responses in Extreme Environments
Source: Int J Mol Sci. 2026 Feb 11;27(4):1739. doi: 10.3390/ijms27041739 (PMC12941274; doi:10.3390/ijms27041739)
Supplement: Supplementary file 1 [file ijms-27-01739-s001.zip › Table S7.xls]

## Sheet: Table S7
Table S7 Prediction of cis-acting elements of C4-type ZFP genes in four tardigrade species.
Gene	Eement	Count	Group	Gene expression changes
H.Henanensis.Chr1.2406	2025-06-01	1	group 5
BV898_00544	elt-7	1	group 1
BV898_00545	fkh-2	2	group 1	radiation up
H.Henanensis.Chr2.2515	2025-06-01	1	group 5
BV898_02254	lin-48	1	group 4	radiation up
BV898_02254	lin-14	2	group 4	radiation up
BV898_02254	fkh-2	3	group 4	radiation up
BV898_02330	lin-14	2	group 6	radiation up
BV898_02330	pqm-1	1	group 6	radiation up
BV898_02568	daf-12	2	group 6
BV898_02568	ceh-36	2	group 6
H.Henanensis.Chr4.1782	2025-06-01	1	group 5
LOC129584594	atfs-1	1	group 5
RvY_03693-1	atfs-1	1	group 5
RvY_03913-1	atfs-1	1	group 5
H.Henanensis.Chr2.1970	ceh-18	1	group 5
BV898_05007	hsf-1	1	group 6	radiation up
BV898_05007	fkh-2	1	group 6	radiation up
H.Henanensis.Chr2.2518	ceh-18	1	group 5
H.Henanensis.Chr3.157	ceh-18	1	group 5
H.Henanensis.Chr3.694	ceh-18	1	group 5
LOC129595311	ceh-18	2	group 5
LOC129597268	ceh-18	1	group 5
BV898_02879	ceh-36	1	group 5
BV898_05565	lin-14	1	group 3
BV898_05565	fos-1	2	group 3
BV898_06987	lin-14	1	group 6
BV898_06987	fkh-2	1	group 6
BV898_07231	fkh-2	2	group 2
BV898_07453	lin-14	2	group 3
BV898_07767	ets-7	1	group 1	desiccation up
BV898_07767	lin-14	2	group 1	desiccation up
BV898_07767	xbp-1	2	group 1	desiccation up
BV898_08255	lin-14	1	group 3
BV898_08255	elt-7	1	group 3
BV898_09390	lin-14	1	group 1
BV898_09390	2025-06-01	1	group 1
BV898_09390	fos-1	1	group 1
BV898_05254	ceh-36	1	group 5
BV898_09524	ceh-36	1	group 5	desiccation up
BV898_12747	ceh-36	1	group 5
BV898_10046	lin-14	2	group 6
BV898_10046	fkh-2	1	group 6
BV898_11114	ceh-36	1	group 6
BV898_11114	lin-14	1	group 6
BV898_11183	elt-7	1	group 6
BV898_11183	pqm-1	2	group 6
BV898_11183	lin-14	1	group 6
BV898_11566	ceh-36	1	group 1
BV898_11566	elt-2	1	group 1
BV898_11566	elt-3	1	group 1
BV898_11597	ceh-36	1	group 3
BV898_12357	ceh-36	1	group 1
BV898_12357	lin-48	1	group 1
BV898_14966	ceh-36	2	group 5
BV898_19345	ceh-36	2	group 5
BV898_19346	ceh-36	1	group 5
H.Henanensis.Chr1.585	ceh-36	2	group 5
H.Henanensis.Chr2.1970	ceh-36	1	group 5
H.Henanensis.Chr2.2515	ceh-36	1	group 5
H.Henanensis.Chr2.2518	ceh-36	1	group 5
H.Henanensis.Chr2.749	ceh-36	1	group 5
H.Henanensis.Chr3.154	ceh-36	1	group 5
H.Henanensis.Chr3.157	ceh-36	1	group 5
H.Henanensis.Chr3.1682	ceh-36	2	group 5
H.Henanensis.Chr3.2332	ceh-36	1	group 5
BV898_15183	lin-14	2	group 6
BV898_15183	fos-1	1	group 6
BV898_15183	daf-12	1	group 6
BV898_15183	2025-06-01	1	group 6
H.Henanensis.Chr3.696	ceh-36	1	group 5
BV898_15977	lin-14	1	group 3
BV898_16160	lin-14	2	group 2
BV898_16160	ceh-36	1	group 2
H.Henanensis.Chr4.1782	ceh-36	1	group 5
H.Henanensis.Chr4.2223	ceh-36	1	group 5
H.Henanensis.Chr5.810	ceh-36	1	group 5
BV898_18574	lin-14	2	group 1
BV898_18574	fkh-2	1	group 1
LOC129581787	ceh-36	1	group 5
BV898_18760	ceh-36	1	group 2
BV898_18760	dmd-10	1	group 2
BV898_18760	lin-14	1	group 2
LOC129582088	ceh-36	1	group 5
LOC129584769	ceh-36	1	group 5
LOC129584999	ceh-36	2	group 5
LOC129601939	ceh-36	1	group 5
RvY_03413	ceh-36	1	group 5
RvY_03534-1	ceh-36	1	group 5
RvY_06339	ceh-36	1	group 5
RvY_07534	ceh-36	1	group 5
H.Henanensis.Chr1.1014	elt-3	1	group 1
H.Henanensis.Chr1.1014	elt-2	1	group 1
H.Henanensis.Chr1.1014	hsf-1	1	group 1
H.Henanensis.Chr1.1014	lin-14	2	group 1
H.Henanensis.Chr1.1014	ceh-36	1	group 1
H.Henanensis.Chr1.1032	ceh-36	1	group 3
H.Henanensis.Chr3.694	ceh-60	1	group 5
BV898_12574	daf-12	3	group 5
H.Henanensis.Chr3.695	daf-12	1	group 5
H.Henanensis.Chr1.436	fkh-2	1	group 6
H.Henanensis.Chr2.2518	daf-16	1	group 5
H.Henanensis.Chr3.694	daf-16	1	group 5
LOC129582088	daf-16	1	group 5
LOC129597268	daf-16	1	group 5
BV898_05254	dmd-10	2	group 5
BV898_14967	dmd-10	1	group 5
H.Henanensis.Chr2.1168	lin-14	1	group 3
H.Henanensis.Chr2.1202	fkh-2	1	group 1
H.Henanensis.Chr2.1202	xbp-1	1	group 1
H.Henanensis.Chr2.1202	lin-14	1	group 1
H.Henanensis.Chr2.1202	ceh-36	3	group 1
H.Henanensis.Chr2.1448	dmd-10	1	group 1
H.Henanensis.Chr2.2515	dmd-10	1	group 5
BV898_03161	elt-2	1	group 5
BV898_19345	elt-2	1	group 5
LOC129584999	elt-2	1	group 5
H.Henanensis.Chr2.2013	lin-14	1	group 6
H.Henanensis.Chr2.2013	atfs-1	1	group 6
H.Henanensis.Chr2.2013	ceh-36	2	group 6
H.Henanensis.Chr2.2022	lin-14	1	group 6
H.Henanensis.Chr2.2022	ceh-60	1	group 6
H.Henanensis.Chr2.2027	ceh-36	1	group 6
H.Henanensis.Chr2.2035	ceh-36	2	group 6
H.Henanensis.Chr2.2035	lin-14	1	group 6
H.Henanensis.Chr2.2036	ceh-36	1	group 6
H.Henanensis.Chr2.2046	ceh-36	2	group 6
H.Henanensis.Chr2.2048	lin-14	1	group 6
H.Henanensis.Chr2.2048	ceh-60	1	group 6
BV898_03161	elt-3	1	group 5
BV898_19345	elt-3	1	group 5
LOC129584999	elt-3	1	group 5
BV898_05253	elt-7	1	group 5
H.Henanensis.Chr1.2406	elt-7	1	group 5
H.Henanensis.Chr2.2545	elt-7	1	group 5
H.Henanensis.Chr3.157	elt-7	1	group 5
H.Henanensis.Chr4.1215	elt-7	1	group 5
H.Henanensis.Chr4.467	elt-7	1	group 5
LOC129582088	elt-7	1	group 5
LOC129590512	elt-7	1	group 5
LOC129595270	elt-7	1	group 5
BV898_05005	fkh-2	1	group 5	desiccation up
BV898_05254	fkh-2	2	group 5
BV898_09524	fkh-2	1	group 5	desiccation up
BV898_12574	fkh-2	1	group 5
BV898_14965	fkh-2	1	group 5	desiccation up
BV898_18148	fkh-2	2	group 5
BV898_18274	fkh-2	1	group 5	radiation up、desiccation up
BV898_19156	fkh-2	1	group 5
H.Henanensis.Chr2.2518	fkh-2	1	group 5
H.Henanensis.Chr2.749	fkh-2	2	group 5
H.Henanensis.Chr3.154	fkh-2	1	group 5
H.Henanensis.Chr3.156	fkh-2	1	group 5
H.Henanensis.Chr3.1682	fkh-2	1	group 5
H.Henanensis.Chr3.2333	fkh-2	1	group 5
H.Henanensis.Chr3.694	fkh-2	2	group 5
LOC129582088	fkh-2	1	group 5
LOC129584769	fkh-2	1	group 5
LOC129584999	fkh-2	1	group 5
LOC129597268	fkh-2	1	group 5
LOC129599187	fkh-2	1	group 5
RvY_00171	fkh-2	1	group 5	radiation up
H.Henanensis.Chr3.1909	fkh-2	2	group 6
RvY_03413	fkh-2	1	group 5
RvY_07744	fkh-2	1	group 5
RvY_14824	fkh-2	2	group 5
H.Henanensis.Chr3.5	elt-7	1	group 2
H.Henanensis.Chr3.5	lin-48	1	group 2
H.Henanensis.Chr3.5	ceh-60	1	group 2
BV898_19346	fos-1	1	group 5
H.Henanensis.Chr1.2406	fos-1	1	group 5
H.Henanensis.Chr2.2515	fos-1	1	group 5
H.Henanensis.Chr3.1086	fos-1	1	group 5
H.Henanensis.Chr4.1782	fos-1	2	group 5
LOC129581787	hif-1	1	group 5
H.Henanensis.Chr2.1148	hsf-1	1	group 5
H.Henanensis.Chr3.156	hsf-1	1	group 5
H.Henanensis.Chr3.694	hsf-1	1	group 5
H.Henanensis.Chr4.1215	hsf-1	1	group 5
LOC129584769	hsf-1	1	group 5
RvY_03413	hsf-1	1	group 5
H.Henanensis.Chr4.118	lin-14	4	group 6	radiation up
H.Henanensis.Chr4.118	ceh-36	1	group 6	radiation up
RvY_03693-1	hsf-1	2	group 5
BV898_00522	lin-14	1	group 5
BV898_00628	lin-14	1	group 5
H.Henanensis.Chr4.1286	xbp-1	1	group 6
H.Henanensis.Chr4.1780	lin-14	3	group 6
H.Henanensis.Chr4.1780	fkh-2	2	group 6
H.Henanensis.Chr4.1780	dmd-10	1	group 6
BV898_02879	lin-14	1	group 5
BV898_05256	lin-14	1	group 5
BV898_09524	lin-14	1	group 5	desiccation up
BV898_12747	lin-14	2	group 5
H.Henanensis.Chr4.2205	ceh-36	1	group 3
H.Henanensis.Chr4.2205	fkh-2	1	group 3
BV898_14965	lin-14	1	group 5	desiccation up
BV898_14968	lin-14	1	group 5	radiation up
BV898_15309	lin-14	1	group 5
H.Henanensis.Chr4.2246	lin-14	1	group 1
H.Henanensis.Chr4.2247	ceh-36	1	group 1
H.Henanensis.Chr4.2247	lin-14	1	group 1
H.Henanensis.Chr4.445	lin-14	1	group 6
H.Henanensis.Chr4.445	xbp-1	1	group 6
H.Henanensis.Chr4.445	ceh-36	1	group 6
BV898_18148	lin-14	1	group 5
BV898_18617	lin-14	1	group 5
H.Henanensis.Chr4.866	hsf-1	1	group 4
H.Henanensis.Chr4.866	fkh-2	3	group 4
H.Henanensis.Chr4.866	daf-16	1	group 4
H.Henanensis.Chr4.945	lin-14	1	group 6
H.Henanensis.Chr4.945	elt-3	1	group 6
H.Henanensis.Chr4.945	elt-7	1	group 6
H.Henanensis.Chr4.945	fos-1	1	group 6
H.Henanensis.Chr4.945	elt-2	1	group 6
H.Henanensis.Chr5.1859	elt-3	1	group 3
H.Henanensis.Chr5.1859	lin-14	2	group 3
H.Henanensis.Chr5.1859	elt-2	1	group 3
H.Henanensis.Chr5.1859	ceh-18	1	group 3
H.Henanensis.Chr5.2036	fkh-2	1	group 2
H.Henanensis.Chr5.2036	elt-7	1	group 2
H.Henanensis.Chr5.2050	ceh-36	1	group 2
H.Henanensis.Chr5.2050	fkh-2	1	group 2
H.Henanensis.Chr5.2050	lin-14	1	group 2
H.Henanensis.Chr5.2050	lin-48	1	group 2
H.Henanensis.Chr5.2050	ceh-60	1	group 2
H.Henanensis.Chr5.2195	ceh-36	1	group 6
H.Henanensis.Chr5.2195	fkh-2	1	group 6
H.Henanensis.Chr5.2302	xbp-1	1	group 3
BV898_19155	lin-14	3	group 5
H.Henanensis.Chr6.2010	lin-14	1	group 3
H.Henanensis.Chr6.2010	fkh-2	1	group 3
H.Henanensis.Chr6.2010	xbp-1	1	group 3
LOC129581091	fos-1	1	group 3
LOC129581091	lin-14	1	group 3
LOC129581091	2025-06-01	1	group 3
BV898_19347	lin-14	1	group 5
H.Henanensis.Chr1.585	lin-14	2	group 5
H.Henanensis.Chr2.1148	lin-14	1	group 5
LOC129581799	fkh-2	2	group 3
LOC129581799	dmd-10	1	group 3
LOC129582047	lin-14	2	group 6
LOC129582047	elt-3	1	group 6
LOC129582047	fkh-2	1	group 6
LOC129582047	elt-2	1	group 6
LOC129582047	ceh-36	1	group 6
H.Henanensis.Chr2.1970	lin-14	2	group 5
H.Henanensis.Chr2.2544	lin-14	1	group 5
H.Henanensis.Chr2.2545	lin-14	1	group 5
H.Henanensis.Chr3.1086	lin-14	1	group 5
H.Henanensis.Chr3.154	lin-14	2	group 5
LOC129582652	hsf-1	1	group 2
LOC129582652	fkh-2	1	group 2
LOC129582652	ceh-18	1	group 2
LOC129582652	fos-1	2	group 2
LOC129582652	2025-06-01	1	group 2
LOC129583505	fkh-2	2	group 3
LOC129583505	lin-14	1	group 3
LOC129583505	daf-16	1	group 3
LOC129583586	xbp-1	1	group 1
LOC129583586	ceh-18	1	group 1
LOC129583586	ceh-36	1	group 1
LOC129583586	elt-3	1	group 1
LOC129583586	elt-2	1	group 1
LOC129583586	lin-14	1	group 1
H.Henanensis.Chr3.156	lin-14	1	group 5
H.Henanensis.Chr3.157	lin-14	1	group 5
H.Henanensis.Chr3.1682	lin-14	1	group 5
H.Henanensis.Chr3.694	lin-14	2	group 5
H.Henanensis.Chr3.695	lin-14	1	group 5
H.Henanensis.Chr3.696	lin-14	1	group 5
H.Henanensis.Chr4.1215	lin-14	1	group 5
H.Henanensis.Chr4.1782	lin-14	1	group 5
H.Henanensis.Chr4.2223	lin-14	2	group 5
H.Henanensis.Chr4.467	lin-14	1	group 5
LOC129585049	ceh-18	1	group 3
LOC129585049	pqm-1	1	group 3
LOC129585049	ceh-36	1	group 3
LOC129585100	lin-14	2	group 3
LOC129585173	ceh-18	1	group 1
LOC129585173	fos-1	1	group 1
LOC129586354	ceh-36	1	group 3
LOC129586354	dmd-10	1	group 3
LOC129586354	lin-48	1	group 3
LOC129586354	lin-14	1	group 3
LOC129586845	lin-48	1	group 3
LOC129586845	ceh-36	1	group 3
LOC129587073	elt-7	1	group 3
LOC129587669	ceh-18	1	group 6
LOC129589167	2025-06-01	1	group 3
LOC129589167	lin-14	1	group 3
LOC129589167	fos-1	1	group 3
LOC129581787	lin-14	1	group 5
LOC129584570	lin-14	1	group 5
LOC129590582	lin-14	2	group 1
LOC129590582	elt-7	1	group 1
LOC129590582	ceh-36	1	group 1
LOC129590739	elt-7	1	group 6
LOC129590739	fkh-2	1	group 6
LOC129590739	lin-14	3	group 6
LOC129590842	ceh-36	1	group 3
LOC129590842	hsf-1	1	group 3
LOC129590842	xbp-1	1	group 3
LOC129591359	fkh-2	1	group 4
LOC129591359	hsf-1	1	group 4
LOC129591359	lin-14	1	group 4
LOC129591359	lin-48	1	group 4
LOC129591842	fkh-2	2	group 6
LOC129591842	lin-14	1	group 6
LOC129591842	elt-7	1	group 6
LOC129591842	ceh-36	1	group 6
LOC129591863	fkh-2	3	group 1
LOC129591863	lin-14	3	group 1
LOC129584999	lin-14	1	group 5
LOC129590512	lin-14	2	group 5
LOC129597268	lin-14	1	group 5
LOC129596245	lin-14	1	group 1
LOC129596390	ceh-18	1	group 3	desiccation up
LOC129596390	lin-48	1	group 3	desiccation up
LOC129596447	fkh-2	2	group 1
LOC129596447	ceh-36	1	group 1
LOC129596988	lin-14	1	group 3
LOC129596988	fkh-2	2	group 3
LOC129601939	lin-14	2	group 5
RvY_03413	lin-14	1	group 5
RvY_03534-1	lin-14	1	group 5
RvY_04558	lin-14	1	group 5	radiation up、desiccation up
LOC129598813	fkh-2	1	group 2
LOC129598813	lin-14	2	group 2
RvY_05585	lin-14	1	group 5
LOC129599511	lin-14	1	group 6
LOC129599511	ceh-36	3	group 6
LOC129599511	lin-48	1	group 6
LOC129599511	elt-7	1	group 6
LOC129599813	ceh-18	1	group 2	desiccation up
LOC129599813	lin-14	1	group 2	desiccation up
LOC129600929	ceh-36	2	group 6	desiccation up
RvY_06339	lin-14	2	group 5
RvY_10070	lin-14	2	group 5	radiation up
RvY_12805	lin-14	1	group 5
RvY_03344	elt-7	1	group 3	radiation up
RvY_14822	lin-14	1	group 5	radiation up
BV898_14966	lin-48	1	group 5
H.Henanensis.Chr2.1148	lin-48	1	group 5
H.Henanensis.Chr2.1970	lin-48	1	group 5
H.Henanensis.Chr2.2515	lin-48	1	group 5
H.Henanensis.Chr2.2518	lin-48	1	group 5
H.Henanensis.Chr2.2544	lin-48	1	group 5
RvY_03551	lin-14	2	group 6
H.Henanensis.Chr3.1086	lin-48	1	group 5
H.Henanensis.Chr3.156	lin-48	1	group 5
H.Henanensis.Chr3.2332	lin-48	2	group 5
H.Henanensis.Chr3.694	lin-48	1	group 5
LOC129595270	lin-48	1	group 5
RvY_03714-1	lin-48	1	group 5
RvY_04452	lin-14	2	group 6
RvY_04452	pqm-1	1	group 6
RvY_04452	hsf-1	1	group 6
RvY_03913-1	lin-48	2	group 5
RvY_05585	lin-48	1	group 5
RvY_04780	ceh-36	2	group 6
RvY_04780	lin-14	1	group 6
RvY_05228	ceh-36	1	group 4	desiccation up
RvY_05228	lin-14	1	group 4	desiccation up
RvY_05228	xbp-1	1	group 4	desiccation up
RvY_14822	lin-48	1	group 5	radiation up
BV898_14967	pqm-1	1	group 5
H.Henanensis.Chr3.695	pqm-1	1	group 5
RvY_05664	lin-14	1	group 6
RvY_05664	fkh-2	2	group 6
LOC129582088	pqm-1	1	group 5
RvY_06339	pqm-1	1	group 5
BV898_05254	xbp-1	1	group 5
RvY_06591	ets-7	1	group 6	radiation up
RvY_06591	lin-14	1	group 6	radiation up
BV898_14965	xbp-1	1	group 5	desiccation up
H.Henanensis.Chr1.585	xbp-1	2	group 5
H.Henanensis.Chr4.2223	xbp-1	1	group 5
RvY_07989	ceh-36	2	group 1
RvY_08010	hsf-1	1	group 3
RvY_08010	xbp-1	1	group 3
RvY_08010	elt-7	1	group 3
RvY_08010	ceh-36	1	group 3
RvY_03534-1	xbp-1	1	group 5
RvY_11451	lin-48	1	group 2
RvY_11451	lin-14	1	group 2
RvY_11451	hsf-1	1	group 2
RvY_12580-2	ceh-36	1	group 4
RvY_12580-2	lin-14	1	group 4
RvY_03714-1	xbp-1	1	group 5
RvY_12877	lin-14	2	group 6	radiation up
RvY_04558	xbp-1	2	group 5	radiation up、desiccation up
RvY_05585	xbp-1	1	group 5
RvY_07744	xbp-1	1	group 5
RvY_14822	xbp-1	1	group 5	radiation up
RvY_17509	fkh-2	1	group 3	radition up
RvY_17509	pqm-1	1	group 3	radition up
RvY_17540	lin-14	4	group 3
RvY_17540	pqm-1	1	group 3
RvY_17540	ceh-36	1	group 3
RvY_17540	elt-7	1	group 3
RvY_18072-1	lin-14	1	group 6
RvY_18072-1	fkh-2	1	group 6
RvY_18123-1	elt-7	1	group 2
RvY_18683	elt-7	1	group 3
RvY_18683	pqm-1	1	group 3
