# Supplementary material for: Characteristics of C4-Type Zinc Finger Proteins in Tardigrades and Their Responses in Extreme Environments
Source: Int J Mol Sci. 2026 Feb 11;27(4):1739. doi: 10.3390/ijms27041739 (PMC12941274; doi:10.3390/ijms27041739)
Supplement: Supplementary file 1 [file ijms-27-01739-s001.zip › Table S8.xls]

## Sheet: Table S8
Table S8 Enrichment and depletion analysis of C4-type ZFP gene tandem duplication events in tardigrade genomes.
Species	Genome	Tandem Duplicated Gene (Genome)	C4-type ZFP Gene Family	Tandem Duplicated Gene (C4-type ZFP Gene Family)	-/+Log(P)
H. henanensis	14701	1652	57	16	3.01
H. exemplaris	19939	2838	50	15	1.6
R. varieornatus	19534	703	36	20	1.01
P. metropolitanus	20465	3313	42	1	-2.26
Note: (1)The number in columns B to E denote the number of corresponding genes. (2)-/+Log(P) denotes deficiency or enrichment, where positive values signify enrichment and negative values signify deficiency.
