# Supplementary material for: Characteristics of C4-Type Zinc Finger Proteins in Tardigrades and Their Responses in Extreme Environments
Source: Int J Mol Sci. 2026 Feb 11;27(4):1739. doi: 10.3390/ijms27041739 (PMC12941274; doi:10.3390/ijms27041739)
Supplement: Supplementary file 1 [file ijms-27-01739-s001.zip › Table S9.xls]

## Sheet: Table S9.1
Table S9.1 Gene age of C4-type ZFP genes and phylogenetic tree groups in four tardigrade species.
Protein ID	Gene ID	Group	Gene age
evm.model.LG01.1014	H.Henanensis.Chr1.1014	group 1	II_Eu
evm.model.LG01.1032	H.Henanensis.Chr1.1032	group 3	II_Eu
evm.model.LG01.2406	H.Henanensis.Chr1.2406	group 5	II_Eu
evm.model.LG01.436	H.Henanensis.Chr1.436	group 6	II_Eu
evm.model.LG01.585	H.Henanensis.Chr1.585	group 5	II_Eu
evm.model.LG02.1148	H.Henanensis.Chr2.1148	group 5	II_Eu
evm.model.LG02.1168	H.Henanensis.Chr2.1168	group 3	II_Eu
evm.model.LG02.1202	H.Henanensis.Chr2.1202	group 1	II_Eu
evm.model.LG02.1448	H.Henanensis.Chr2.1448	group 1	II_Eu
evm.model.LG02.1970	H.Henanensis.Chr2.1970	group 5	II_Eu
evm.model.LG02.2013	H.Henanensis.Chr2.2013	group 6	II_Eu
evm.model.LG02.2022	H.Henanensis.Chr2.2022	group 6	II_Eu
evm.model.LG02.2027	H.Henanensis.Chr2.2027	group 6	II_Eu
evm.model.LG02.2035	H.Henanensis.Chr2.2035	group 6	II_Eu
evm.model.LG02.2036	H.Henanensis.Chr2.2036	group 6	II_Eu
evm.model.LG02.2046	H.Henanensis.Chr2.2046	group 6	II_Eu
evm.model.LG02.2048	H.Henanensis.Chr2.2048	group 6	II_Eu
evm.model.LG02.2515	H.Henanensis.Chr2.2515	group 5	I_Cellular
evm.model.LG02.2516	H.Henanensis.Chr2.2516	group 5	II_Eu
evm.model.LG02.2518	H.Henanensis.Chr2.2518	group 5	II_Eu
evm.model.LG02.2544	H.Henanensis.Chr2.2544	group 5	II_Eu
evm.model.LG02.2545	H.Henanensis.Chr2.2545	group 5	II_Eu
evm.model.LG02.749	H.Henanensis.Chr2.749	group 5	II_Eu
evm.model.LG03.1086	H.Henanensis.Chr3.1086	group 5	II_Eu
evm.model.LG03.154	H.Henanensis.Chr3.154	group 5	II_Eu
evm.model.LG03.156	H.Henanensis.Chr3.156	group 5	II_Eu
evm.model.LG03.157	H.Henanensis.Chr3.157	group 5	II_Eu
evm.model.LG03.1682	H.Henanensis.Chr3.1682	group 5	II_Eu
evm.model.LG03.1909	H.Henanensis.Chr3.1909	group 6	II_Eu
evm.model.LG03.2332	H.Henanensis.Chr3.2332	group 5	II_Eu
evm.model.LG03.2333	H.Henanensis.Chr3.2333	group 5	II_Eu
evm.model.LG03.5	H.Henanensis.Chr3.5	group 2	II_Eu
evm.model.LG03.694	H.Henanensis.Chr3.694	group 5	II_Eu
evm.model.LG03.695	H.Henanensis.Chr3.695	group 5	II_Eu
evm.model.LG03.696	H.Henanensis.Chr3.696	group 5	II_Eu
evm.model.LG04.118	H.Henanensis.Chr4.118	group 6	II_Eu
evm.model.LG04.1215	H.Henanensis.Chr4.1215	group 5	II_Eu
evm.model.LG04.1286	H.Henanensis.Chr4.1286	group 6	II_Eu
evm.model.LG04.1780	H.Henanensis.Chr4.1780	group 6	III_Me
evm.model.LG04.1782	H.Henanensis.Chr4.1782	group 5	II_Eu
evm.model.LG04.2179	H.Henanensis.Chr4.2179	group 5	II_Eu
evm.model.LG04.2205	H.Henanensis.Chr4.2205	group 3	II_Eu
evm.model.LG04.2223	H.Henanensis.Chr4.2223	group 5	II_Eu
evm.model.LG04.2246	H.Henanensis.Chr4.2246	group 1	II_Eu
evm.model.LG04.2247	H.Henanensis.Chr4.2247	group 1	II_Eu
evm.model.LG04.445	H.Henanensis.Chr4.445	group 6	II_Eu
evm.model.LG04.467	H.Henanensis.Chr4.467	group 5	IV_Tar
evm.model.LG04.866	H.Henanensis.Chr4.866	group 4	II_Eu
evm.model.LG04.945	H.Henanensis.Chr4.945	group 6	II_Eu
evm.model.LG05.1859	H.Henanensis.Chr5.1859	group 3	II_Eu
evm.model.LG05.2036	H.Henanensis.Chr5.2036	group 2	II_Eu
evm.model.LG05.2050	H.Henanensis.Chr5.2050	group 2	II_Eu
evm.model.LG05.2195	H.Henanensis.Chr5.2195	group 6	II_Eu
evm.model.LG05.2302	H.Henanensis.Chr5.2302	group 3	II_Eu
evm.model.LG05.810	H.Henanensis.Chr5.810	group 5	I_Cellular
evm.model.LG06.189	H.Henanensis.Chr6.189	group 1	II_Eu
evm.model.LG06.2010	H.Henanensis.Chr6.2010	group 3	II_Eu
BV898_00143.p01	BV898_00143	group 6	II_Eu
BV898_00522.p01	BV898_00522	group 5	II_Eu
BV898_00544.p01	BV898_00544	group 1	II_Eu
BV898_00545.p01	BV898_00545	group 1	II_Eu
BV898_00628.p01	BV898_00628	group 5	II_Eu
BV898_02254.p01	BV898_02254	group 4	II_Eu
BV898_02330.p01	BV898_02330	group 6	II_Eu
BV898_02568.p01	BV898_02568	group 6	II_Eu
BV898_02879.p02	BV898_02879	group 5	II_Eu
BV898_03161.p01	BV898_03161	group 5	II_Eu
BV898_05005.p01	BV898_05005	group 5	II_Eu
BV898_05007.p01	BV898_05007	group 6	III_Me
BV898_05253.p01	BV898_05253	group 5	II_Eu
BV898_05254.p01	BV898_05254	group 5	II_Eu
BV898_05256.p01	BV898_05256	group 5	II_Eu
BV898_05565.p01	BV898_05565	group 3	II_Eu
BV898_06987.p01	BV898_06987	group 6	II_Eu
BV898_07231.p01	BV898_07231	group 2	II_Eu
BV898_07453.p01	BV898_07453	group 3	II_Eu
BV898_07767.p01	BV898_07767	group 1	II_Eu
BV898_08255.p01	BV898_08255	group 3	II_Eu
BV898_09390.p01	BV898_09390	group 1	II_Eu
BV898_09524.p01	BV898_09524	group 5	III_Me
BV898_10046.p01	BV898_10046	group 6	II_Eu
BV898_11114.p01	BV898_11114	group 6	II_Eu
BV898_11183.p01	BV898_11183	group 6	II_Eu
BV898_11566.p01	BV898_11566	group 1	II_Eu
BV898_11597.p01	BV898_11597	group 3	II_Eu
BV898_12357.p01	BV898_12357	group 1	II_Eu
BV898_12574.p01	BV898_12574	group 5	II_Eu
BV898_12747.p01	BV898_12747	group 5	II_Eu
BV898_14965.p01	BV898_14965	group 5	II_Eu
BV898_14966.p01	BV898_14966	group 5	II_Eu
BV898_14967.p01	BV898_14967	group 5	II_Eu
BV898_14968.p01	BV898_14968	group 5	II_Eu
BV898_15183.p01	BV898_15183	group 6	II_Eu
BV898_15309.p01	BV898_15309	group 5	II_Eu
BV898_15396.p01	BV898_15396	group 5	II_Eu
BV898_15977.p01	BV898_15977	group 3	II_Eu
BV898_16160.p01	BV898_16160	group 2	II_Eu
BV898_18148.p01	BV898_18148	group 5	II_Eu
BV898_18274.p01	BV898_18274	group 5	II_Eu
BV898_18574.p01	BV898_18574	group 1	II_Eu
BV898_18617.p01	BV898_18617	group 5	II_Eu
BV898_18760.p01	BV898_18760	group 2	II_Eu
BV898_19155.p01	BV898_19155	group 5	II_Eu
BV898_19156.p01	BV898_19156	group 5	II_Eu
BV898_19345.p01	BV898_19345	group 5	II_Eu
BV898_19346.p01	BV898_19346	group 5	II_Eu
BV898_19347.p01	BV898_19347	group 5	II_Eu
RvY_00171.1	RvY_00171	group 5	II_Eu
RvY_03344.1	RvY_03344	group 3	II_Eu
RvY_03413.1	RvY_03413	group 5	II_Eu
RvY_03534.1	RvY_03534-1	group 5	II_Eu
RvY_03551.1	RvY_03551	group 6	III_Me
RvY_03693.1	RvY_03693-1	group 5	II_Eu
RvY_03714.1	RvY_03714-1	group 5	II_Eu
RvY_03913.1	RvY_03913-1	group 5	II_Eu
RvY_04452.1	RvY_04452	group 6	II_Eu
RvY_04558.1	RvY_04558	group 5	II_Eu
RvY_04780.1	RvY_04780	group 6	II_Eu
RvY_05228.1	RvY_05228	group 4	II_Eu
RvY_05585.1	RvY_05585	group 5	II_Eu
RvY_05664.1	RvY_05664	group 6	II_Eu
RvY_06339.1	RvY_06339	group 5	III_Me
RvY_06591.1	RvY_06591	group 6	II_Eu
RvY_07534.1	RvY_07534	group 5	II_Eu
RvY_07744.1	RvY_07744	group 5	II_Eu
RvY_07989.1	RvY_07989	group 1	II_Eu
RvY_08010.1	RvY_08010	group 3	II_Eu
RvY_10070.1	RvY_10070	group 5	II_Eu
RvY_11051.1	RvY_11051	group 6	II_Eu
RvY_11423.1	RvY_11423	group 2	II_Eu
RvY_11451.1	RvY_11451	group 2	II_Eu
RvY_12580.2	RvY_12580-2	group 4	II_Eu
RvY_12805.1	RvY_12805	group 5	II_Eu
RvY_12877.1	RvY_12877	group 6	II_Eu
RvY_13866.1	RvY_13866	group 1	II_Eu
RvY_14822.1	RvY_14822	group 5	II_Eu
RvY_14824.1	RvY_14824	group 5	II_Eu
RvY_16048.1	RvY_16048	group 1	II_Eu
RvY_17509.1	RvY_17509	group 3	II_Eu
RvY_17540.1	RvY_17540	group 3	II_Eu
RvY_18072.1	RvY_18072-1	group 6	II_Eu
RvY_18123.1	RvY_18123-1	group 2	II_Eu
RvY_18683.1	RvY_18683	group 3	II_Eu
XP_055327402.1	LOC129580766	group 6	II_Eu
XP_055327950.1	LOC129581091	group 3	II_Eu
XP_055328998.1	LOC129581787	group 5	II_Eu
XP_055329024.1	LOC129581799	group 3	II_Eu
XP_055329402.1	LOC129582047	group 6	II_Eu
XP_055329467.1	LOC129582088	group 5	II_Eu
XP_055330197.1	LOC129582652	group 2	II_Eu
XP_055331272.1	LOC129583505	group 3	II_Eu
XP_055331414.1	LOC129583586	group 1	II_Eu
XP_055332760.1	LOC129584570	group 5	II_Eu
XP_055332794.1	LOC129584594	group 5	II_Eu
XP_055333056.1	LOC129584769	group 5	II_Eu
XP_055333450.1	LOC129584999	group 5	II_Eu
XP_055333539.1	LOC129585049	group 3	II_Eu
XP_055333614.1	LOC129585100	group 3	II_Eu
XP_055333742.1	LOC129585173	group 1	II_Eu
XP_055335512.1	LOC129586354	group 3	II_Eu
XP_055336286.1	LOC129586845	group 3	II_Eu
XP_055336630.1	LOC129587073	group 3	II_Eu
XP_055337486.1	LOC129587669	group 6	II_Eu
XP_055339707.1	LOC129589167	group 3	II_Eu
XP_055341754.1	LOC129590512	group 5	II_Eu
XP_055341858.1	LOC129590582	group 1	II_Eu
XP_055342067.1	LOC129590739	group 6	II_Eu
XP_055342245.1	LOC129590842	group 3	II_Eu
XP_055342969.1	LOC129591359	group 4	II_Eu
XP_055343650.1	LOC129591842	group 6	II_Eu
XP_055343685.1	LOC129591863	group 1	II_Eu
XP_055348194.1	LOC129595270	group 5	II_Eu
XP_055348244.1	LOC129595311	group 5	III_Me
XP_055349447.1	LOC129596245	group 1	II_Eu
XP_055349635.1	LOC129596390	group 3	III_Me
XP_055349699.1	LOC129596447	group 1	II_Eu
XP_055350371.1	LOC129596988	group 3	III_Me
XP_055350724.1	LOC129597268	group 5	II_Eu
XP_055352847.1	LOC129598813	group 2	II_Eu
XP_055353314.1	LOC129599187	group 5	II_Eu
XP_055353751.1	LOC129599511	group 6	II_Eu
XP_055354116.1	LOC129599813	group 2	II_Eu
XP_055355579.1	LOC129600929	group 6	II_Eu
XP_055356007.1	LOC129601265	group 2	II_Eu
XP_055356856.1	LOC129601939	group 5	IV_Tar

## Sheet: Table S9.2
Table S9.2 Number of C4-type ZFP genes at different gene age levels in four tardigrade species.
gene age	H. exemplaris	R. varieornatus	H. henanensis	P. metropolitanus
I_Cellular	0	0	2	0
II_Eu	48	34	53	38
III_Me	2	2	1	3
IV_Tar	0	0	1	1

## Sheet: Table S9.3
Table S9.3 Number of C4-type ZFP genes across different gene age levels of tardigrades in each group.
gene age	Group 1	Group 2	Group 3	Group 4	Group 5	Group 6
I_Cellular	0	0	0	0	2	0
II_Eu	22	13	26	5	71	36
III_Me	0	0	2	0	3	3
IV_Tar	0	0	0	0	2	0
